# Supplementary material for: DxDirector: an agentic large language model driving the full-process clinical diagnosis
Source: Nat Commun. 2026 Apr 23;17:5614. doi: 10.1038/s41467-026-71928-5 (PMC13315919; doi:10.1038/s41467-026-71928-5)
Supplement: Supplementary file 4 — Source Data 1 [file 41467_2026_71928_MOESM4_ESM.zip]

Archive with 19 entries (17 files):
- Separate Source Data files/
- Separate Source Data files/Separate Source Data files/
- Separate Source Data files/Separate Source Data files/Figure-10-a.xlsx
- Separate Source Data files/Separate Source Data files/Figure-10-b.xlsx
- Separate Source Data files/Separate Source Data files/Figure-3-a.xlsx
- Separate Source Data files/Separate Source Data files/Figure-3-b.xlsx
- Separate Source Data files/Separate Source Data files/Figure-3-c.xlsx
- Separate Source Data files/Separate Source Data files/Figure-4-a.xlsx
- Separate Source Data files/Separate Source Data files/Figure-4-b.xlsx
- Separate Source Data files/Separate Source Data files/Figure-4-c.xlsx
- Separate Source Data files/Separate Source Data files/Figure-5-a.xlsx
- Separate Source Data files/Separate Source Data files/Figure-5-b.xlsx
- Separate Source Data files/Separate Source Data files/Figure-5-c.xlsx
- Separate Source Data files/Separate Source Data files/Figure-6.xlsx
- Separate Source Data files/Separate Source Data files/Figure-7.xlsx
- Separate Source Data files/Separate Source Data files/Figure-8.xlsx
- Separate Source Data files/Separate Source Data files/Figure-9.xlsx
- Separate Source Data files/Separate Source Data files/HRRS.xlsx
- Separate Source Data files/Separate Source Data files/Supplementary Figure 4.xlsx
