# Supplementary material for: DxDirector: an agentic large language model driving the full-process clinical diagnosis
Source: Nat Commun. 2026 Apr 23;17:5614. doi: 10.1038/s41467-026-71928-5 (PMC13315919; doi:10.1038/s41467-026-71928-5)
Supplement: Supplementary file 4 — Source Data 1 [file 41467_2026_71928_MOESM4_ESM.zip › Separate Source Data files/Separate Source Data files/Figure-10-a.xlsx]

## Sheet: Sheet1
	Meditron-70B	Llama-3-70B	OpenbioLLM-70B	Clinical Camel-70B	MedFound-176B	Gemini-2.0-flash	o1-preview	o3-mini	GPT-4o	Deepseek-V3-671B	Deepseek-R1-671B	DxDirector-7B
Accuracy [%]	31.72	38.56	34.64	33.4	39.03	44.72	46.3	45.2	47.56	47.04	48.22	50.88
95% CI	(29.25, 34.12)	(35.61, 41.20)	(31.92, 37.19)	(30.82, 36.01)	(36.16, 41.59)	(42.14, 47.25)	(43.79, 48.90)	(42.61, 48.03)	(44.81, 50.47)	(44.34, 49.53)	(45.44, 51.02)	(48.35, 53.85)
