# Supplementary material for: DxDirector: an agentic large language model driving the full-process clinical diagnosis
Source: Nat Commun. 2026 Apr 23;17:5614. doi: 10.1038/s41467-026-71928-5 (PMC13315919; doi:10.1038/s41467-026-71928-5)
Supplement: Supplementary file 4 — Source Data 1 [file 41467_2026_71928_MOESM4_ESM.zip › Separate Source Data files/Separate Source Data files/Figure-10-b.xlsx]

## Sheet: Sheet1
Category	GPT-4o	Deepseek-V3-671B	Deepseek-R1-671B	o3-mini	o1-preview	DxDirector-7B (Ours)
Clinical Prioritization	20	18	20	20	20	25
Etiology	51.05	50.21	50.21	48.1	48.09	61.18
Diagnostic Testing	43.19	43.97	43.97	41.84	43.28	51.77
Treatment	39.93	44.74	44.74	43.54	41.35	48.64
Diagnosis	48.85	44.65	44.65	48.47	46.22	53.43
Pathophysiology	58.88	52.77	52.77	46.11	51.4	65.55
Differential Diagnosis	0	0	25.42	32	27.72	50
Basic Science Integration	40.9	47.72	47.72	31.81	35.48	40.9
Ethics Issues	45.45	36.36	36.36	27.27	28.09	45.45
Prevention/Screening	40	46.66	52.15	52.41	55.3	60
Prognosis/Complications	43.33	46.66	46.66	46.66	45.13	53.33
Communication/Patient Counseling	61.53	46.15	46.15	38.46	35.29	55.15
