# Supplementary material for: DxDirector: an agentic large language model driving the full-process clinical diagnosis
Source: Nat Commun. 2026 Apr 23;17:5614. doi: 10.1038/s41467-026-71928-5 (PMC13315919; doi:10.1038/s41467-026-71928-5)
Supplement: Supplementary file 4 — Source Data 1 [file 41467_2026_71928_MOESM4_ESM.zip › Separate Source Data files/Separate Source Data files/Figure-3-a.xlsx]

## Sheet: Sheet1
	Meditron-70B	Llama-3-70B	OpenbioLLM-70B	Clinical Camel-70B	MedFound-176B	Gemini-2.0-flash	o1-preview	o3-mini	GPT-4o	Deepseek-V3-671B	Deepseek-R1-671B	DxDirector-7B
Accuracy [%]	20.18	20.3	23.31	22.02	23.98	24.95	30.2	32.96	24.07	27.03	32.07	36.23
95% CI	[19.840, 20.534]	[19.954, 20.660]	[22.934, 23.678]	[21.666, 22.396]	[23.588, 24.364]	[24.586, 25.312]	[29.782, 30.610]	[32.556, 33.374]	[23.680, 24.452]	[26.630, 27.390]	[31.648, 32.470]	[35.813, 36.663]
