# Supplementary material for: DxDirector: an agentic large language model driving the full-process clinical diagnosis
Source: Nat Commun. 2026 Apr 23;17:5614. doi: 10.1038/s41467-026-71928-5 (PMC13315919; doi:10.1038/s41467-026-71928-5)
Supplement: Supplementary file 4 — Source Data 1 [file 41467_2026_71928_MOESM4_ESM.zip › Separate Source Data files/Separate Source Data files/Figure-3-b.xlsx]

## Sheet: Sheet1
	Meditron-70B	Llama-3-70B	OpenbioLLM-70B	Clinical Camel-70B	MedFound-176B	Gemini-2.0-flash	o1-preview	o3-mini	GPT-4o	Deepseek-V3-671B	Deepseek-R1-671B	DxDirector-7B
Accuracy [%]	23.17	25.2	26.8	26.05	26.38	26.75	28.24	30.4	30.8	29.2	30.72	38.4
95% CI	[18.94, 27.70]	[20.41, 30.03]	[22.16, 31.49]	[21.57, 30.32]	[21.57, 30.61]	[22.15, 31.49]	[23.91, 33.24]	[25.66, 34.99]	[25.66, 35.28]	[24.20, 33.82]	[25.66, 35.28]	[33.53, 44.31]
