# Supplementary material for: DxDirector: an agentic large language model driving the full-process clinical diagnosis
Source: Nat Commun. 2026 Apr 23;17:5614. doi: 10.1038/s41467-026-71928-5 (PMC13315919; doi:10.1038/s41467-026-71928-5)
Supplement: Supplementary file 4 — Source Data 1 [file 41467_2026_71928_MOESM4_ESM.zip › Separate Source Data files/Separate Source Data files/Figure-3-c.xlsx]

## Sheet: Sheet1
	Meditron-70B	Llama-3-70B	OpenbioLLM-70B	Clinical Camel-70B	MedFound-176B	Gemini-2.0-flash	o1-preview	o3-mini	GPT-4o	Deepseek-V3-671B	Deepseek-R1-671B	DxDirector-7B
Accuracy [%]	30.12	38.86	32.86	31.43	35.76	43.21	45.51	45.73	44.33	46.66	47.28	63.46
95% CI	[27.82, 32.35]	[36.16, 41.10]	[30.55, 35.09]	[29.02, 33.76]	[33.22, 38.23]	[40.83, 45.77]	[42.96, 48.03]	[42.90, 48.23]	[41.56, 46.76]	[44.16, 49.23]	[44.56, 49.70]	[60.97, 65.98]
