# Supplementary material for: DxDirector: an agentic large language model driving the full-process clinical diagnosis
Source: Nat Commun. 2026 Apr 23;17:5614. doi: 10.1038/s41467-026-71928-5 (PMC13315919; doi:10.1038/s41467-026-71928-5)
Supplement: Supplementary file 4 — Source Data 1 [file 41467_2026_71928_MOESM4_ESM.zip › Separate Source Data files/Separate Source Data files/Figure-4-a.xlsx]

## Sheet: Sheet1
Model	Values	95% CI
Meditron-70B	10.479	[10.369, 10.589]
Llama-3-70B	9.724	[9.554, 9.894]
OpenbioLLM-70B	5.551	[5.451, 5.651]
Clinical Camel-70B	9.56	[9.430, 9.690]
MedFound-176B	9.073	[8.933, 9.213]
Gemini-2.0-flash	7.24	[7.040, 7.440]
o1-preview	6.07	[5.940, 6.200]
o3-mini	5.909	[5.739, 6.079]
GPT-4o	7.051	[6.901, 7.201]
Deepseek-V3-671B	4.633	[4.533, 4.733]
Deepseek-R1-671B	5.467	[5.327, 5.607]
DxDirector-7B (Ours)	2.72	[2.620, 2.820]
