# Supplementary material for: DxDirector: an agentic large language model driving the full-process clinical diagnosis
Source: Nat Commun. 2026 Apr 23;17:5614. doi: 10.1038/s41467-026-71928-5 (PMC13315919; doi:10.1038/s41467-026-71928-5)
Supplement: Supplementary file 4 — Source Data 1 [file 41467_2026_71928_MOESM4_ESM.zip › Separate Source Data files/Separate Source Data files/Figure-4-b.xlsx]

## Sheet: Sheet1
	Meditron-70B	Llama-3-70B	OpenbioLLM-70B	Clinical Camel-70B	MedFound-176B	Gemini-2.0-flash	o1-preview	o3-mini	GPT-4o	Deepseek-V3-671B	Deepseek-R1-671B	DxDirector-7B (Ours)
Values	12.51	9.22	6.77	10.65	11.4	8.93	4.15	4.98	6.79	5.1	4.75	3.15
95% CI	[12.33, 12.69]	[9.07, 9.37]	[6.65, 6.89]	[10.55, 10.75]	[11.25, 11.55]	[8.81, 9.05]	[4.05, 4.25]	[4.91, 5.05]	[6.71, 6.87]	[5.01, 5.19]	[4.65, 4.85]	[3.07, 3.23]
