# Supplementary material for: DxDirector: an agentic large language model driving the full-process clinical diagnosis
Source: Nat Commun. 2026 Apr 23;17:5614. doi: 10.1038/s41467-026-71928-5 (PMC13315919; doi:10.1038/s41467-026-71928-5)
Supplement: Supplementary file 4 — Source Data 1 [file 41467_2026_71928_MOESM4_ESM.zip › Separate Source Data files/Separate Source Data files/Figure-4-c.xlsx]

## Sheet: Sheet1
	Meditron-70B	Llama-3-70B	OpenbioLLM-70B	Clinical Camel-70B	MedFound-176B	Gemini-2.0-flash	o1-preview	o3-mini	GPT-4o	Deepseek-V3-671B	Deepseek-R1-671B	DxDirector-7B (Ours)
Values	11.45	9.67	5.54	11.73	12.54	6.59	5.02	4.54	7.21	5.39	6.49	2.68
95% CI	[11.35, 11.55]	[9.49, 9.85]	[5.47, 5.61]	[11.63, 11.83]	[12.42, 12.66]	[6.42, 6.76]	[4.87, 5.17]	[4.46, 4.62]	[7.11, 7.31]	[5.27, 5.51]	[6.34, 6.64]	[2.61, 2.75]
