# Supplementary material for: DxDirector: an agentic large language model driving the full-process clinical diagnosis
Source: Nat Commun. 2026 Apr 23;17:5614. doi: 10.1038/s41467-026-71928-5 (PMC13315919; doi:10.1038/s41467-026-71928-5)
Supplement: Supplementary file 4 — Source Data 1 [file 41467_2026_71928_MOESM4_ESM.zip › Separate Source Data files/Separate Source Data files/Figure-5-a.xlsx]

## Sheet: Sheet1
	Meditron-70B	Llama-3-70B	OpenbioLLM-70B	Clinical Camel-70B	MedFound-176B	Gemini-2.0-flash	o1-preview	o3-mini	GPT-4o	Deepseek-V3-671B	Deepseek-R1-671B	DxDirector-7B (Ours)
Values	62.31	70.34	78.38	64.96	61.61	50.47	52.39	50.78	67.14	59.8	57.49	98.07
95% CI	[60.28, 64.34]	[67.36, 73.32]	[76.18, 80.58]	[61.90, 68.02]	[59.42, 63.80]	[48.30, 52.64]	[51.14, 53.64]	[48.29, 53.27]	[64.93, 69.35]	[58.70, 60.90]	[56.05, 58.93]	[97.00, 99.14]
