# Supplementary material for: DxDirector: an agentic large language model driving the full-process clinical diagnosis
Source: Nat Commun. 2026 Apr 23;17:5614. doi: 10.1038/s41467-026-71928-5 (PMC13315919; doi:10.1038/s41467-026-71928-5)
Supplement: Supplementary file 4 — Source Data 1 [file 41467_2026_71928_MOESM4_ESM.zip › Separate Source Data files/Separate Source Data files/Figure-5-b.xlsx]

## Sheet: Sheet1
	Meditron-70B	Llama-3-70B	OpenbioLLM-70B	Clinical Camel-70B	MedFound-176B	Gemini-2.0-flash	o1-preview	o3-mini	GPT-4o	Deepseek-V3-671B	Deepseek-R1-671B	DxDirector-7B (Ours)
Values	75.5	78.17	79.64	79.45	74	83.42	87.22	91.01	88.2	86.31	92.47	98.02
95% CI	[73.05, 77.95]	[75.05, 81.29]	[76.44, 82.84]	[75.59, 83.31]	[71.81, 76.19]	[80.15, 86.69]	[86.13, 88.31]	[89.93, 92.09]	[86.75, 89.65]	[85.09, 87.53]	[89.18, 95.76]	[97.81, 98.23]
