# Supplementary material for: DxDirector: an agentic large language model driving the full-process clinical diagnosis
Source: Nat Commun. 2026 Apr 23;17:5614. doi: 10.1038/s41467-026-71928-5 (PMC13315919; doi:10.1038/s41467-026-71928-5)
Supplement: Supplementary file 4 — Source Data 1 [file 41467_2026_71928_MOESM4_ESM.zip › Separate Source Data files/Separate Source Data files/Figure-5-c.xlsx]

## Sheet: Sheet1
	Meditron-70B	Llama-3-70B	OpenbioLLM-70B	Clinical Camel-70B	MedFound-176B	Gemini-2.0-flash	o1-preview	o3-mini	GPT-4o	Deepseek-V3-671B	Deepseek-R1-671B	DxDirector-7B (Ours)
Values	61.79	74.31	67.89	65.23	61.97	65.79	66.42	67.94	70.6	62.77	65.8	97.31
95% CI	[59.54, 64.04]	[71.60, 77.02]	[65.58, 70.20]	[62.77, 67.69]	[59.85, 64.09]	[63.58, 68.00]	[65.22, 67.62]	[65.60, 70.28]	[68.35, 72.85]	[61.70, 63.84]	[63.24, 68.36]	[95.82, 98.80]
