# Supplementary material for: DxDirector: an agentic large language model driving the full-process clinical diagnosis
Source: Nat Commun. 2026 Apr 23;17:5614. doi: 10.1038/s41467-026-71928-5 (PMC13315919; doi:10.1038/s41467-026-71928-5)
Supplement: Supplementary file 4 — Source Data 1 [file 41467_2026_71928_MOESM4_ESM.zip › Separate Source Data files/Separate Source Data files/Figure-6.xlsx]

## Sheet: Sheet1
	MedFound-176B	GPT-4o	o3-mini	o1-preview	Deepseek-V3-671B	Deepseek-R1-671B	DxDirector-7B (ours)
Cardiology	42.5676	41.89	42.57	41.83	47.97	49.52	64.19
Dermatology	57.8947	89.47	89.47	88.4	94.74	92.41	89.47
Endocrinology	51.3761	58.72	54.13	56.3	59.63	60.11	77.98
Gastroenterology	30.8696	43.91	42.17	43	46.52	47.31	52.61
Hematology	29.1667	52.08	56.25	56.01	62.5	73.49	83.33
Infectious Diseases	8.69565	21.74	21.74	20.9	34.78	35.91	52.17
Nephrology	40	52.38	53.33	50.49	49.52	48.77	64.76
Neurology	42.6752	48.41	54.78	52.61	49.04	51.49	55.41
Neurosurgery	30	20	10	10	0	0	70
Oncology	35.2518	33.09	37.41	37.28	38.85	39.43	69.78
Orthopedics	45.045	42.34	33.33	33.33	35.14	36.75	60.36
Otolaryngology	34.1463	30.49	34.15	35.22	30.49	34.76	58.54
Plastic Surgery	61.8182	63.64	72.73	70.49	54.55	60.32	63.64
Psychiatry	52	44	44	42	40	40	40
Pulmonology	21.7822	28.71	34.65	33.05	32.67	34.65	63.37
Rheumatology	42.5	50	52.5	53	55	55	77.5
Urology	47.1429	52.14	58.57	57.28	59.29	59.29	70
