# Supplementary material for: DxDirector: an agentic large language model driving the full-process clinical diagnosis
Source: Nat Commun. 2026 Apr 23;17:5614. doi: 10.1038/s41467-026-71928-5 (PMC13315919; doi:10.1038/s41467-026-71928-5)
Supplement: Supplementary file 4 — Source Data 1 [file 41467_2026_71928_MOESM4_ESM.zip › Separate Source Data files/Separate Source Data files/Figure-7.xlsx]

## Sheet: Sheet1
	MedFound-176B	GPT-4o	o3-mini	o1-preview	Deepseek-V3-671B	Deepseek-R1-671B	DxDirector-7B (ours)
Allergy and Immunology	12.5	25	35.17	34.5	16.6667	25	37.5
Cardiology	20.5882	20.5882	31.8182	30.42	20.5882	20.5882	33.8235
Cardiothoracic Surgery	0	25	25	25	25	25	32.5
Dermatology	15.4545	18.1818	21.48	22.34	21.8182	22.34	24.5455
Endocrinology	28.1437	38.9222	43.09	43.7	42.515	42.515	45.509
Gastroenterology	20.2532	25.3165	31.48	30.29	27.8481	30.49	32.9114
Hematology	17.0732	14.6341	22.2222	24.18	23.1707	24.18	39.0244
Infectious Diseases	16.4384	19.863	34.629	35.02	24.3151	35.02	42.1233
Nephrology	26.7857	37.5	36.3636	32.7	37.5	37.5	30.3571
Neurology	23.5465	27.3256	38.7879	37.42	35.1744	35.1744	39.2442
Neurosurgery	0	25	25	25	25	25	25
Oncology	12.3188	16.3043	17.7778	17.7778	15.2174	17.78	27.5362
Ophthalmology	14.2857	16.6667	27.5	28.3	21.4286	28.6	35.7143
Orthopedics	0	9.09091	9.09091	8.47	4.54545	4.54545	22.7273
Otolaryngology	20	15	20	23.5	35	35	37.7
Psychiatry	39.2857	28.5714	37.5	36.21	35.7143	35.7143	40.76
Pulmonology	24.0741	22.2222	26	25.73	20.3704	26	33.3333
Rheumatology	19.6721	29.5082	33.21	32.19	32.7869	32.7869	36.0656
Urology	22.2222	11.1111	17.64	18.2	27.7778	27.7778	22.2222
