# Supplementary material for: DxDirector: an agentic large language model driving the full-process clinical diagnosis
Source: Nat Commun. 2026 Apr 23;17:5614. doi: 10.1038/s41467-026-71928-5 (PMC13315919; doi:10.1038/s41467-026-71928-5)
Supplement: Supplementary file 4 — Source Data 1 [file 41467_2026_71928_MOESM4_ESM.zip › Separate Source Data files/Separate Source Data files/Figure-9.xlsx]

## Sheet: Gastroenterology
GPT-4o	Deepseek-V3-671B	Deepseek-R1-671B	o3-mini	o1-preview	DxDirector-7B (Ours)
3	3	3	4	4	8
2	0	1	3	2	7
3	7	7	7	4	7
2	5	6	0	1	7
4	4	4	4	3	7
3	2	3	0	2	7
5	5	6	4	3	7
2	3	3	3	4	7
2	0	0	0	0	3
2	3	3	5	4	7
0	2	2	0	1	4
0	0	0	0	0	3
2.33333	2.83333	3.16667	2.5	2.33333	6.16667

## Sheet: Nephrology
GPT-4o	Deepseek-V3-671B	Deepseek-R1-671B	o3-mini	o1-preview	DxDirector-7B (Ours)
0	2	2	2	2	4
3	3	4	3	3	7
0	8	8	7	5	7
2	3	4	3	2	4
3	3	5	0	1	7
0	5	5	4	5	7
2	2	1	2	1	4
2	7	6	3	1	7
3	4	4	5	2	7
3	5	5	2	1	5
0	0	1	0	0	2
2	2	2	2	2	5
2	3	3	2	2	5
1.69231	3.61538	3.84615	2.69231	2.07692	5.46154

## Sheet: Dermatology
GPT-4o	Deepseek-V3-671B	Deepseek-R1-671B	o3-mini	o1-preview	DxDirector-7B (Ours)
3	3	3	3	2	4
3	3	3	4	4	3
4	0	2	0	1	7
5	5	6	6	5	7
0	0	0	0	1	0
2	0	2	5	2	4
0	3	3	3	3	3
5	5	5	5	5	7
3	0	1	2	3	2
2	3	3	2	2	5
2.7	2.2	2.8	3	2.8	4.2

## Sheet: Cardiovascular Medicine
GPT-4o	Deepseek-V3-671B	Deepseek-R1-671B	o3-mini	o1-preview	DxDirector-7B (Ours)
3	2	2	0	1	7
2	2	2	3	2	5
3	3	5	2	3	7
4	3	4	3	3	7
5	5	6	5	5	7
7	8	8	7	4	7
0	0	2	0	1	5
2	2	2	4	5	5
2	0	0	2	3	3
0	0	0	0	0	5
5	5	5	5	2	7
3	3	3	3	3	5
3	2.75	3.25	2.83333	2.66667	5.83333

## Sheet: Infectious Diseases
GPT-4o	Deepseek-V3-671B	Deepseek-R1-671B	o3-mini	o1-preview	DxDirector-7B (Ours)
5	6	6	4	4	7
3	2	4	3	3	7
3	5	5	3	4	7
7	5	5	3	3	3
0	3	4	7	5	7
7	7	7	7	3	7
0	4	4	2	5	6
2	2	3	2	2	7
3	2	3	3	3	4
5	5	5	5	3	7
2	3	3	3	3	3
0	0	2	4	4	5
3.08333	3.66667	4.25	3.83333	3.5	5.83333

## Sheet: Endocrinology
GPT-4o	Deepseek-V3-671B	Deepseek-R1-671B	o3-mini	o1-preview	DxDirector-7B (Ours)
0	4	4	6	2	5
3	3	4	3	4	5
7	3	4	7	4	7
3	3	3	3	2	4
5	7	7	6	5	3
3	7	7	3	5	5
4	2	5	5	2	7
2	2	3	3	2	4
3	3	4	3	3	7
2	5	5	7	3	7
0	3	3	0	3	4
3	4	4	3	5	7
5			7		5
5			7		7
3			3		7
3.2	3.83333	4.41667	4.4	3.33333	5.6

## Sheet: Pulmonology
GPT-4o	Deepseek-V3-671B	Deepseek-R1-671B	o3-mini	o1-preview	DxDirector-7B (Ours)
2	2	3	2	2	4
2	2	3	3	3	4
2	3	3	2	1	4
0	6	5	3	4	7
0	3	4	3	3	7
3	3	2	0	0	4
0	0	2	2	2	7
3	3	3	3	3	5
3	3	3	5	4	5
6	5	5	5	5	8
6	3	4	2	2	7
2	3	3	2	2	4
5	0	4	5	5	5
2.61538	2.76923	3.38462	2.84615	2.76923	5.46154

## Sheet: General Surgery
GPT-4o	Deepseek-V3-671B	Deepseek-R1-671B	o3-mini	o1-preview	DxDirector-7B (Ours)
2	3	3	2	2	7
3	2	4	4	3	5
4	3	3	3	3	7
3	2	2	2	3	7
3	3	3	3	3	7
0	7	7	5	4	7
0	0	2	0	1	4
3	3	3	3	3	8
3	5	5	7	5	5
0	0	1	0	1	3
3	0	2	2	2	3
0	0	0	0	0	3
0	2	2	2	2	7
2	3	3	0	0	4
3	3	3	3	2	7
0	2	2	0	0	5
2	0	2	2	2	4
0	0	0	0	2	3
0	0	1	0	2	3
2	2	2	2	2	5
3	0	2	0	0	4
2	3	3	2	2	4
2	3	3	4	1	4
1.73913	2	2.52174	2	1.95652	5.04348

## Sheet: Pain Management
GPT-4o	Deepseek-V3-671B	Deepseek-R1-671B	o3-mini	o1-preview	DxDirector-7B (Ours)
4	5	5	5	5	4
4	5	5	4	4	3
0	3	3	0	0	4
0	0	3	3	3	3
8	8	8	8	5	7
4	7	7	7	6	7
2	4	5	5	5	5
2	3	3	4	4	4
3	3	3	3	3	3
3	7	7	5	5	7
4	4	4	4	4	7
0	0	4	5	5	4
3	3	3	4	4	4
5	5	5	3	3	5
8	7	7	7	7	8
5	8	8	7	7	8
7	7	7	7	5	0
8	4	5	8	6	8
2	2	2	2	2	4
3	0	2	2	2	3
3	4	4	0	0	7
3	3	3	4	4	5
4	0	3	4	4	8
4	5	5	5	5	4
3	4	4	7	6	7
7	5	5	5	4	7
4	7	7	3	3	7
3	0	0	0	0	5
0	2	3	3	3	5
0	0	0	0	0	3
4	4	4	4	2	7
5	3	3	3	3	3
4	4	4	4	4	7
4	3	3	3	3	7
0	0	0	0	0	0
0	0	0	0	0	5
2	0	1	0	1	4
0	0	0	0	1	3
3.28947	3.39474	3.81579	3.63158	3.36842	5.05263
