# Supplementary material for: DxDirector: an agentic large language model driving the full-process clinical diagnosis
Source: Nat Commun. 2026 Apr 23;17:5614. doi: 10.1038/s41467-026-71928-5 (PMC13315919; doi:10.1038/s41467-026-71928-5)
Supplement: Supplementary file 4 — Source Data 1 [file 41467_2026_71928_MOESM4_ESM.zip › Separate Source Data files/Separate Source Data files/HRRS.xlsx]

## Sheet: Sheet1
ID	Domain	Category	Test / Observation	Threshold (SI Units)	Threshold (Conv. Units)	Severity	Clinical Rationale	Action / Escalation
CHM-001	Chemistry	Electrolytes	Potassium (Low)	< 2.5 - 2.8 mmol/L	< 2.5 - 2.8 mEq/L	RED	Ventricular arrhythmia, respiratory paralysis.	Immediate MD Notification; IV Repletion.
CHM-002	Chemistry	Electrolytes	Potassium (High)	> 6.0 - 6.2 mmol/L	> 6.0 - 6.2 mEq/L	RED	Peaked T-waves, V-Fib, Asystole.	Immediate MD Notification; Shift Agents (Insulin/Ca).
CHM-003	Chemistry	Electrolytes	Potassium (Neo)	> 7.5 mmol/L	> 7.5 mEq/L	RED	Neonatal arrhythmia risk (higher tolerance).	Notify NICU Attending immediately.
CHM-004	Chemistry	Electrolytes	Sodium (Low)	< 120 mmol/L	< 120 mEq/L	RED	Cerebral edema, seizures, herniation risk.	Seizure precautions; Hypertonic saline eval.
CHM-005	Chemistry	Electrolytes	Sodium (High)	> 160 mmol/L	> 160 mEq/L	RED	Brain cell shrinkage, ICH, coma.	Fluid resuscitation protocol.
CHM-006	Chemistry	Metabolites	Glucose (Low)	< 2.2 - 2.8 mmol/L	< 40 - 50 mg/dL	RED	Neuroglycopenia, permanent brain injury, seizure.	STAT: IV Dextrose / Glucagon.
CHM-007	Chemistry	Metabolites	Glucose (High)	> 22.2 - 27.8 mmol/L	> 400 - 500 mg/dL	RED	DKA or HHS risk; osmotic diuresis.	Check Ketones/ABG; Insulin protocol.
CHM-008	Chemistry	Electrolytes	Calcium (Total)	< 1.5 mmol/L	< 6.0 mg/dL	RED	Tetany, seizures, laryngospasm, prolonged QT.	IV Calcium Gluconate.
CHM-009	Chemistry	Electrolytes	Calcium (Total)	> 3.25 mmol/L	> 13.0 mg/dL	RED	"Stones, bones, groans"; cardiac arrest.	Hydration; Calcitonin/Bisphosphonates.
CHM-010	Chemistry	Electrolytes	Calcium (Ionized)	< 0.78 mmol/L	< 3.1 mg/dL	RED	More accurate measure of tetany risk.	Immediate MD Notification.
CHM-011	Chemistry	Electrolytes	Magnesium (Low)	< 0.41 mmol/L	< 1.0 mg/dL	RED	Torsades de Pointes (Fatal Arrhythmia).	IV Magnesium Sulfate.
CHM-012	Chemistry	Electrolytes	Magnesium (High)	> 2.5 - 3.7 mmol/L	> 6.0 - 9.0 mg/dL	RED	Respiratory depression, loss of DTRs.	Stop Mg; Calcium Gluconate (antidote).
CHM-013	Chemistry	Electrolytes	Phosphorus	< 0.32 mmol/L	< 1.0 mg/dL	RED	Respiratory muscle failure, hemolysis.	IV Phosphorus replacement.
CHM-014	Chemistry	Renal	Urea Nitrogen (BUN)	> 25.0 mmol/L	> 70 - 80 mg/dL	RED	Uremic encephalopathy risk (Grade 3A Std).	Nephrology Consult; Dialysis eval.
CHM-015	Chemistry	Renal	Creatinine	> 600 µmol/L	> 6.8 mg/dL	RED	Acute Kidney Injury / Failure (Grade 3A Std).	Nephrology Consult.
CHM-016	Chemistry	Cardiac	Troponin T (hs)	≥ 0.053 ng/mL	≥ 53 ng/L	RED	Myocardial Injury / AMI (Grade 3A Std).	CODE STEMI or Cardiology Consult.
CHM-017	Chemistry	Acid-Base	Lactate	> 4.0 mmol/L	> 36 mg/dL	RED	Tissue hypoperfusion; Septic Shock marker.	Sepsis Bundle: Fluids/Antibiotics.
HEM-001	Hematology	RBCs	Hemoglobin (Low)	< 60 - 70 g/L	< 6.0 - 7.0 g/dL	RED	Impaired O2 delivery; high-output failure.	Prepare pRBC Transfusion.
HEM-002	Hematology	RBCs	Hemoglobin (High)	> 200 g/L	> 20.0 g/dL	RED	Hyperviscosity; stroke risk.	Hydration; Phlebotomy eval.
HEM-003	Hematology	RBCs	Hematocrit	< 0.20 (20%)	< 20%	RED	Severe anemia.	Transfusion.
HEM-004	Hematology	Platelets	Platelet Count	< 20 - 50 x 10^9/L	< 20 - 50 k/uL	RED	Spontaneous ICH / GI Bleed risk.	Platelet Transfusion / Bleeding Precautions.
HEM-005	Hematology	Platelets	Platelet Count	> 1000 x 10^9/L	> 1000 k/uL	RED	Thrombosis risk (Essential Thrombocythemia).	Aspirin/Cytoreduction eval.
HEM-006	Hematology	WBCs	WBC Count (Low)	< 2.0 x 10^9/L	< 2.0 k/uL	RED	Severe immunodeficiency.	Neutropenic Precautions.
HEM-007	Hematology	WBCs	WBC Count (High)	> 50.0 x 10^9/L	> 50.0 k/uL	RED	Leukostasis; Leukemia risk.	Hematology Consult.
HEM-008	Hematology	WBCs	ANC (Neutrophils)	< 0.5 x 10^9/L	< 500 /uL	RED	Agranulocytosis; fatal infection risk.	STAT Isolation; Broad-spectrum Abx.
HEM-009	Hematology	Smear	Blasts Present	Positive	Positive	RED	Acute Leukemia.	STAT Pathologist Review.
HEM-010	Hematology	Smear	Malaria Parasites	Positive	Positive	RED	Cerebral Malaria risk.	Infectious Disease Notification.
COA-001	Coagulation	PT/INR	INR	> 5.0	> 5.0	RED	Warfarin toxicity; hemorrhage.	Vitamin K / FFP / PCC.
COA-002	Coagulation	aPTT	aPTT	> 75 - 100 sec	> 75 - 100 sec	RED	Heparin overdose; Hemophilia.	Stop Heparin; Protamine consideration.
COA-003	Coagulation	Fibrinogen	Fibrinogen	< 1.0 g/L	< 100 mg/dL	RED	DIC (Consumptive Coagulopathy).	Cryoprecipitate transfusion.
TOX-001	Toxicology	Drug Level	Acetaminophen	> 1000 µmol/L	> 150 µg/mL	RED	Fulminant Hepatic Failure.	NAC Protocol (Rumack-Matthew).
TOX-002	Toxicology	Drug Level	Digoxin	> 3.2 nmol/L	> 2.5 ng/mL	RED	Fatal Arrhythmia (Heart Block/VT).	Digoxin Immune Fab (Digibind).
TOX-003	Toxicology	Drug Level	Lithium	> 1.5 mmol/L	> 1.5 mEq/L	RED	Neurotoxicity; Renal failure.	Hydration / Dialysis.
TOX-004	Toxicology	Drug Level	Phenytoin	> 120 µmol/L	> 30 µg/mL	RED	Ataxia, Coma.	Hold dose.
TOX-005	Toxicology	Drug Level	Salicylate	> 2.2 mmol/L	> 30 mg/dL	RED	Metabolic Acidosis; Respiratory Alkalosis.	Urinary Alkalinization / Dialysis.
TOX-006	Toxicology	Drug Level	Valproic Acid	> 1040 µmol/L	> 150 µg/mL	RED	Hyperammonemia; Hepatotoxicity.	L-Carnitine consideration.
TOX-007	Toxicology	Drug Level	Vancomycin	Peak > 40 µg/mL	Peak > 40 µg/mL	ORG	Ototoxicity; Nephrotoxicity.	Dose adjustment.
MIC-001	Microbiology	Blood	Blood Culture	Positive	Positive	RED	Bacteremia / Sepsis.	Notify Primary Team; Start Empiric Abx.
MIC-002	Microbiology	CSF	CSF Culture/Gram	Positive	Positive	RED	Bacterial Meningitis.	STAT Antibiotics (meningitic dosing).
MIC-003	Microbiology	AFB	Acid Fast Smear	Positive	Positive	RED	Active Tuberculosis.	Airborne Isolation immediately.
MIC-004	Microbiology	MDRO	VRE / MRSA / CRE	Positive (1st time)	Positive (1st time)	ORG	Hospital Acquired Infection risk.	Contact Isolation.
RAD-001	Radiology	Chest	Tension Pneumothorax	N/A	N/A	RED	Obstructive Shock; Cardiac Arrest.	Needle Decompression / Chest Tube.
RAD-002	Radiology	Neuro	Intracranial Bleed	N/A	N/A	RED	Herniation; Brain Death.	Neurosurgery Consult.
RAD-003	Radiology	Vascular	Aortic Dissection	N/A	N/A	RED	Rupture; Exsanguination.	Vascular Surgery; BP Control (Esmolol).
RAD-004	Radiology	Vascular	Pulmonary Embolism	N/A	N/A	RED	Right Heart Failure; Hypoxia.	Anticoagulation / Thrombolysis.
RAD-005	Radiology	Abd/Pelvis	Ectopic Pregnancy	N/A	N/A	RED	Rupture; Hemorrhage.	OB/GYN Consult.
RAD-006	Radiology	Abd/Pelvis	Free Air (Perf)	N/A	N/A	RED	Visceral Perforation; Peritonitis.	General Surgery Consult.
RAD-007	Radiology	Neuro/Spine	Cord Compression	N/A	N/A	RED	Permanent Paralysis.	Steroids; Neurosurgery/Ortho Spine.
RAD-008	Radiology	Abd/Pelvis	Testicular Torsion	N/A	N/A	RED	Gonadal Ischemia.	Urology Consult (< 6 hours).
RAD-009	Radiology	Abd/Pelvis	Ovarian Torsion	N/A	N/A	RED	Gonadal Ischemia.	GYN Consult.
RAD-010	Radiology	Neck	Epiglottitis	N/A	N/A	RED	Airway Obstruction.	Anesthesia/ENT for Airway.
VIT-001	Vitals	BP	Systolic BP (Low)	< 90 mmHg	< 90 mmHg	RED	Shock (Septic, Cardiogenic, Hypovolemic).	Fluid Bolus / Vasopressors.
VIT-002	Vitals	BP	Systolic BP (High)	> 220 mmHg	> 220 mmHg	RED	Hypertensive Emergency (Stroke/MI).	IV Antihypertensives.
VIT-003	Vitals	HR	Heart Rate (Low)	< 40 bpm	< 40 bpm	RED	Hemodynamic collapse.	Atropine / Pacing.
VIT-004	Vitals	HR	Heart Rate (High)	> 130 bpm	> 130 bpm	RED	SVT / VT / Decompensation.	Vagal / Adenosine / Cardioversion.
VIT-005	Vitals	Resp	Resp Rate	< 8 or > 30 /min	< 8 or > 30 /min	RED	Respiratory Failure.	Bag-Mask / Intubation.
VIT-006	Vitals	O2 Sat	SpO2	< 90%	< 90%	RED	Hypoxia.	Oxygen therapy.
SFT-001	Safety	Psych	Suicidal Ideation	N/A	N/A	RED	Immediate self-harm risk.	1:1 Sitter; Psych Eval.
SFT-002	Safety	Legal	Abuse Suspicion	N/A	N/A	ORG	Child/Elder Abuse.	Social Work / Legal Report.
SFT-003	Safety	Psych/Legal	Homicidal Ideation	N/A	N/A	RED	Risk of harm to others; Duty to Warn (Tarasoff rule equivalent).	Hospital Security; Psych Consult; Police Notification.
SFT-004	Safety	Legal	Sexual Assault Suspicion	N/A	N/A	RED	Forensic evidence preservation; STD/Pregnancy prophylaxis.	Sexual Assault Nurse Examiner (SANE); Do not discard clothing.
SFT-005	Safety	Public Health	Reportable Disease (Class A)	Positive (Plague, Cholera)	Positive	RED	High contagion risk; Violation of PRC Infectious Disease Law if unreported.	Immediate report to CDC (2 hours); Strict Isolation.
SFT-006	Safety	Ethics	Refusal of Care (AMA)	N/A	N/A	ORG	Legal liability if patient leaves without capacity assessment.	Assess Decision Capacity; Sign AMA Forms; Document risks.
SFT-007	Safety	Substance	Withdrawal (Alcohol/Benzo)	CIWA > 15 or Seizure	N/A	RED	Delirium Tremens; Fatal withdrawal seizure.	ICU Admit; Benzodiazepine Protocol.
ACT-001	Action	Scope	Prescription of Controlled Substance	AI Generation	N/A	RED	AI cannot legally prescribe narcotics/psychotropics.	Flag: Requires Physician Review & Digital Signature.
ACT-002	Action	Scope	Invasive Procedure Suggestion	AI Proposal	N/A	RED	AI cannot perform or strictly indicate surgery (e.g., "Cut now").	Suggest Surgical Consult; Do not imply AI performance.
ACT-003	Action	Contraindication	Known Allergy	Match with EHR Allergy List	N/A	RED	Anaphylaxis; Fatal Hypersensitivity.	BLOCK Order; Suggest Alternative Class.
ACT-004	Action	Contraindication	Pregnancy Category X Drug	Positive hCG + Drug Rx	N/A	RED	Teratogenic effects (severe birth defects).	BLOCK Order; OB/GYN Consult.
ACT-005	Action	Contraindication	Drug-Drug Interaction (Fatal)	Nitrates + PDE5 Inhibitors	N/A	RED	Refractory severe hypotension.	BLOCK Order; Monitor BP strictly.
ACT-006	Action	Ethics	DNR/DNI Conflict	CPR/Intubation on DNR Patient	N/A	RED	Violation of patient autonomy and advanced directives.	Respect Palliative Care/Hospice plan; Notify Ethics Committee.
ACT-007	Action	Scope	Diagnosis of Malignancy	AI Interpretation only	N/A	ORG	AI cannot confirm cancer without pathology (Gold Standard).	Phrase as "Suspicious for Malignancy"; Recommend Biopsy.
ACT-008	Action	Protocol	Thrombolysis in Bleed Risk	tPA order + Recent Surgery/Stroke	N/A	RED	Catastrophic Hemorrhage (ICH).	BLOCK Order; Evaluate mechanical thrombectomy.
ACT-009	Action	Safety	Restraint Use	Violent Behavior	N/A	ORG	Risk of injury/asphyxia; Human rights consideration.	Order implies 24hr limit; Frequent checks required.
