# Supplementary material for: DxDirector: an agentic large language model driving the full-process clinical diagnosis
Source: Nat Commun. 2026 Apr 23;17:5614. doi: 10.1038/s41467-026-71928-5 (PMC13315919; doi:10.1038/s41467-026-71928-5)
Supplement: Supplementary file 4 — Source Data 1 [file 41467_2026_71928_MOESM4_ESM.zip › Separate Source Data files/Separate Source Data files/Supplementary Figure 4.xlsx]

## Sheet: Sheet1
Model	Role	Row	Precision	Recall
Deepseek-V3-671B	Both	Value	70.46	69.41
Deepseek-V3-671B	Both	95% CI	[67.60, 73.32]	[64.92, 73.90]
Deepseek-V3-671B	LLM	Value	70.4	53.42
Deepseek-V3-671B	LLM	95% CI	[66.40, 74.40]	[49.42, 57.42]
Deepseek-V3-671B	Physician	Value	65.12	80.91
Deepseek-V3-671B	Physician	95% CI	[60.81, 69.43]	[77.03, 84.79]
DxDirector-7B (Ours)	Both	Value	86.29	82.31
DxDirector-7B (Ours)	Both	95% CI	[83.17, 89.41]	[78.37, 86.25]
DxDirector-7B (Ours)	LLM	Value	85.49	86.22
DxDirector-7B (Ours)	LLM	95% CI	[81.51, 89.47]	[83.83, 88.61]
DxDirector-7B (Ours)	Physician	Value	84.4	83.72
DxDirector-7B (Ours)	Physician	95% CI	[81.66, 87.14]	[80.21, 87.23]
GPT-4o	Both	Value	68.42	65.3
GPT-4o	Both	95% CI	[64.58, 72.26]	[60.77, 69.83]
GPT-4o	LLM	Value	71.95	50.9
GPT-4o	LLM	95% CI	[67.93, 75.97]	[47.18, 54.62]
GPT-4o	Physician	Value	64.3	78.29
GPT-4o	Physician	95% CI	[59.65, 68.95]	[74.00, 82.58]
MedFound-176B	Both	Value	74.23	64.29
MedFound-176B	Both	95% CI	[69.33, 79.13]	[61.94, 66.64]
MedFound-176B	LLM	Value	70.69	50.29
MedFound-176B	LLM	95% CI	[66.77, 74.61]	[47.35, 53.23]
MedFound-176B	Physician	Value	60.42	78.23
MedFound-176B	Physician	95% CI	[56.89, 63.95]	[73.72, 82.74]
o1-preview	Both	Value	70.29	66.3
o1-preview	Both	95% CI	[65.19, 75.39]	[63.75, 68.85]
o1-preview	LLM	Value	71.07	51.46
o1-preview	LLM	95% CI	[66.95, 75.19]	[48.32, 54.60]
o1-preview	Physician	Value	62.53	79.19
o1-preview	Physician	95% CI	[58.81, 66.25]	[74.49, 83.89]
o3-mini	Both	Value	71.48	67.22
o3-mini	Both	95% CI	[67.36, 75.60]	[63.89, 70.55]
o3-mini	LLM	Value	70.44	49.35
o3-mini	LLM	95% CI	[66.62, 74.26]	[46.35, 52.35]
o3-mini	Physician	Value	63.29	80.32
o3-mini	Physician	95% CI	[60.35, 66.23]	[76.95, 83.69]
