# Supplementary material for: DxDirector: an agentic large language model driving the full-process clinical diagnosis
Source: Nat Commun. 2026 Apr 23;17:5614. doi: 10.1038/s41467-026-71928-5 (PMC13315919; doi:10.1038/s41467-026-71928-5)
Supplement: Supplementary file 5 — Source Data 2 [file 41467_2026_71928_MOESM5_ESM.zip]

Archive with 2,368 entries (1,981 files):
- Source-Code/
- Source-Code/Demo_small_data/
- Source-Code/Demo_small_data/demo_data_for_inference expected-output.md
- Source-Code/Demo_small_data/demo_data_for_inference.md
- Source-Code/Demo_small_data/demo_training_data.md
- Source-Code/ds_train_llm/
- Source-Code/ds_train_llm/chat.py
- Source-Code/ds_train_llm/dschat/
- Source-Code/ds_train_llm/dschat/rlhf/
- Source-Code/ds_train_llm/dschat/rlhf/ppo_trainer.py
- Source-Code/ds_train_llm/dschat/rlhf/rlhf_engine.py
- Source-Code/ds_train_llm/dschat/utils/
- Source-Code/ds_train_llm/dschat/utils/conversation.py
- Source-Code/ds_train_llm/dschat/utils/data/
- Source-Code/ds_train_llm/dschat/utils/data/data_utils.py
- Source-Code/ds_train_llm/dschat/utils/data/raw_datasets.py
- Source-Code/ds_train_llm/dschat/utils/ds_utils.py
- Source-Code/ds_train_llm/dschat/utils/model/
- Source-Code/ds_train_llm/dschat/utils/model/model_utils.py
- Source-Code/ds_train_llm/dschat/utils/model/reward_model.py
- Source-Code/ds_train_llm/dschat/utils/module/
- Source-Code/ds_train_llm/dschat/utils/module/lora.py
- Source-Code/ds_train_llm/dschat/utils/perf.py
- Source-Code/ds_train_llm/dschat/utils/utils.py
- Source-Code/ds_train_llm/e2e_rlhf.py
- Source-Code/ds_train_llm/inference/
- Source-Code/ds_train_llm/inference/chatbot.py
- Source-Code/ds_train_llm/requirements.txt
- Source-Code/ds_train_llm/setup.py
- Source-Code/ds_train_llm/tests/
- Source-Code/ds_train_llm/tests/test_training.py
- Source-Code/ds_train_llm/training/
- Source-Code/ds_train_llm/training/step1_supervised_finetuning/
- Source-Code/ds_train_llm/training/step1_supervised_finetuning/evaluation_scripts/
- Source-Code/ds_train_llm/training/step1_supervised_finetuning/evaluation_scripts/run_prompt.sh
- Source-Code/ds_train_llm/training/step1_supervised_finetuning/main.py
- Source-Code/ds_train_llm/training/step1_supervised_finetuning/prompt_eval.py
- Source-Code/ds_train_llm/training/step1_supervised_finetuning/training_log_output/
- Source-Code/ds_train_llm/training/step1_supervised_finetuning/training_scripts/
- Source-Code/ds_train_llm/training/step1_supervised_finetuning/training_scripts/llama2/
- Source-Code/ds_train_llm/training/step1_supervised_finetuning/training_scripts/llama2/run_llama2_7b.sh
- Source-Code/ds_train_llm/training/step1_supervised_finetuning/training_scripts/llama2/run_llama2_7b_lora.sh
- Source-Code/ds_train_llm/training/step1_supervised_finetuning/training_scripts/opt/
- Source-Code/ds_train_llm/training/step1_supervised_finetuning/training_scripts/opt/multi_node/
- Source-Code/ds_train_llm/training/step1_supervised_finetuning/training_scripts/opt/multi_node/run_66b.sh
- Source-Code/ds_train_llm/training/step1_supervised_finetuning/training_scripts/opt/single_gpu/
- Source-Code/ds_train_llm/training/step1_supervised_finetuning/training_scripts/opt/single_gpu/run_1.3b.sh
- Source-Code/ds_train_llm/training/step1_supervised_finetuning/training_scripts/opt/single_gpu/run_6.7b_lora.sh
- Source-Code/ds_train_llm/training/step1_supervised_finetuning/training_scripts/opt/single_node/
- Source-Code/ds_train_llm/training/step1_supervised_finetuning/training_scripts/opt/single_node/run_1.3b.sh
- Source-Code/ds_train_llm/training/step1_supervised_finetuning/training_scripts/opt/single_node/run_1.3b_lora.sh
- Source-Code/ds_train_llm/training/step1_supervised_finetuning/training_scripts/opt/single_node/run_13b.sh
- Source-Code/ds_train_llm/training/step1_supervised_finetuning/training_scripts/opt/single_node/run_30b_lora.sh
- Source-Code/ds_train_llm/training/step1_supervised_finetuning/training_scripts/opt/single_node/run_6.7b.sh
- Source-Code/ds_train_llm/training/step1_supervised_finetuning/training_scripts/opt/single_node/sweep/
- Source-Code/ds_train_llm/training/step1_supervised_finetuning/training_scripts/opt/single_node/sweep/README.md
- Source-Code/ds_train_llm/training/step1_supervised_finetuning/training_scripts/opt/single_node/sweep/run_single.sh
- Source-Code/ds_train_llm/training/step1_supervised_finetuning/training_scripts/opt/single_node/sweep/run_step1_sweep.sh
- Source-Code/ds_train_llm/training/step1_supervised_finetuning/training_scripts/other_language/
- Source-Code/ds_train_llm/training/step1_supervised_finetuning/training_scripts/other_language/run_chinese.sh
- Source-Code/ds_train_llm/training/step1_supervised_finetuning/training_scripts/other_language/run_japanese.sh
- Source-Code/ds_train_llm/training/step2_reward_model_finetuning/
- Source-Code/ds_train_llm/training/step2_reward_model_finetuning/evaluation_scripts/
- Source-Code/ds_train_llm/training/step2_reward_model_finetuning/evaluation_scripts/run_eval.sh
- Source-Code/ds_train_llm/training/step2_reward_model_finetuning/main.py
- Source-Code/ds_train_llm/training/step2_reward_model_finetuning/rw_eval.py
- Source-Code/ds_train_llm/training/step2_reward_model_finetuning/training_log_output/
- Source-Code/ds_train_llm/training/step2_reward_model_finetuning/training_scripts/
- Source-Code/ds_train_llm/training/step2_reward_model_finetuning/training_scripts/llama2/
- Source-Code/ds_train_llm/training/step2_reward_model_finetuning/training_scripts/llama2/run_llama2_7b.sh
- Source-Code/ds_train_llm/training/step2_reward_model_finetuning/training_scripts/llama2/run_llama2_7b_lora.sh
- Source-Code/ds_train_llm/training/step2_reward_model_finetuning/training_scripts/opt/
- Source-Code/ds_train_llm/training/step2_reward_model_finetuning/training_scripts/opt/multi_node/
- Source-Code/ds_train_llm/training/step2_reward_model_finetuning/training_scripts/opt/multi_node/run_350m.sh
- Source-Code/ds_train_llm/training/step2_reward_model_finetuning/training_scripts/opt/single_gpu/
- Source-Code/ds_train_llm/training/step2_reward_model_finetuning/training_scripts/opt/single_gpu/run_350m.sh
- Source-Code/ds_train_llm/training/step2_reward_model_finetuning/training_scripts/opt/single_node/
- Source-Code/ds_train_llm/training/step2_reward_model_finetuning/training_scripts/opt/single_node/run_350m.sh
- Source-Code/ds_train_llm/training/step2_reward_model_finetuning/training_scripts/opt/single_node/sweep/
- Source-Code/ds_train_llm/training/step2_reward_model_finetuning/training_scripts/opt/single_node/sweep/README.md
- Source-Code/ds_train_llm/training/step2_reward_model_finetuning/training_scripts/opt/single_node/sweep/run_single.sh
- Source-Code/ds_train_llm/training/step2_reward_model_finetuning/training_scripts/opt/single_node/sweep/run_step2_sweep.sh
- Source-Code/ds_train_llm/training/step3_rlhf_finetuning/
- Source-Code/ds_train_llm/training/step3_rlhf_finetuning/main.py
- Source-Code/ds_train_llm/training/step3_rlhf_finetuning/training_log_output/
- Source-Code/ds_train_llm/training/step3_rlhf_finetuning/training_scripts/
- Source-Code/ds_train_llm/training/step3_rlhf_finetuning/training_scripts/llama2/
- Source-Code/ds_train_llm/training/step3_rlhf_finetuning/training_scripts/llama2/run_llama2_7b.sh
- Source-Code/ds_train_llm/training/step3_rlhf_finetuning/training_scripts/llama2/run_llama2_7b_lora.sh
- Source-Code/ds_train_llm/training/step3_rlhf_finetuning/training_scripts/llama2/run_llama2_7b_mixz.sh
- Source-Code/ds_train_llm/training/step3_rlhf_finetuning/training_scripts/opt/
- Source-Code/ds_train_llm/training/step3_rlhf_finetuning/training_scripts/opt/multi_node/
- Source-Code/ds_train_llm/training/step3_rlhf_finetuning/training_scripts/opt/multi_node/run_66b.sh
- Source-Code/ds_train_llm/training/step3_rlhf_finetuning/training_scripts/opt/single_gpu/
- Source-Code/ds_train_llm/training/step3_rlhf_finetuning/training_scripts/opt/single_gpu/run_1.3b.sh
- Source-Code/ds_train_llm/training/step3_rlhf_finetuning/training_scripts/opt/single_gpu/run_6.7b_lora.sh
- Source-Code/ds_train_llm/training/step3_rlhf_finetuning/training_scripts/opt/single_node/
- Source-Code/ds_train_llm/training/step3_rlhf_finetuning/training_scripts/opt/single_node/run_1.3b.sh
- Source-Code/ds_train_llm/training/step3_rlhf_finetuning/training_scripts/opt/single_node/run_1.3b_lora.sh
- Source-Code/ds_train_llm/training/step3_rlhf_finetuning/training_scripts/opt/single_node/run_13b.sh
- Source-Code/ds_train_llm/training/step3_rlhf_finetuning/training_scripts/opt/single_node/run_30b_lora.sh
- Source-Code/ds_train_llm/training/step3_rlhf_finetuning/training_scripts/opt/single_node/run_6.7b.sh
- Source-Code/ds_train_llm/training/step3_rlhf_finetuning/training_scripts/opt/single_node/sweep/
- Source-Code/ds_train_llm/training/step3_rlhf_finetuning/training_scripts/opt/single_node/sweep/README.md
- Source-Code/ds_train_llm/training/step3_rlhf_finetuning/training_scripts/opt/single_node/sweep/run_single.sh
- Source-Code/ds_train_llm/training/step3_rlhf_finetuning/training_scripts/opt/single_node/sweep/run_step3_sweep.sh
- Source-Code/Inference/
- Source-Code/Inference/DxDirector.sh
- Source-Code/Inference/DxDirector.yaml
- Source-Code/Inference/LLaMA-Factory-main/
- Source-Code/Inference/LLaMA-Factory-main/.dockerignore
- Source-Code/Inference/LLaMA-Factory-main/.env.local
- Source-Code/Inference/LLaMA-Factory-main/code/
- Source-Code/Inference/LLaMA-Factory-main/code/abstract.py
- Source-Code/Inference/LLaMA-Factory-main/code/baidu_post.py
- Source-Code/Inference/LLaMA-Factory-main/code/batch_generate.py
- Source-Code/Inference/LLaMA-Factory-main/code/load_model.py
- Source-Code/Inference/LLaMA-Factory-main/code/stance/
- Source-Code/Inference/LLaMA-Factory-main/code/stance/qwen_event_stance.py
- Source-Code/Inference/LLaMA-Factory-main/code/stance/qwen_user_stance.py
- Source-Code/Inference/LLaMA-Factory-main/code/test_post_code.py
- Source-Code/Inference/LLaMA-Factory-main/code/transfer_post.py
- Source-Code/Inference/LLaMA-Factory-main/code/translate/
- Source-Code/Inference/LLaMA-Factory-main/code/translate/language_check.py
- Source-Code/Inference/LLaMA-Factory-main/code/translate/post.py
- Source-Code/Inference/LLaMA-Factory-main/code/translate/post_image_geneartion.py
- Source-Code/Inference/LLaMA-Factory-main/code/translate/transfer.py
- Source-Code/Inference/LLaMA-Factory-main/code/translate/translate.py
- Source-Code/Inference/LLaMA-Factory-main/code/translate_reformat.ipynb
- Source-Code/Inference/LLaMA-Factory-main/code/translate_script.py
- Source-Code/Inference/LLaMA-Factory-main/data/
- Source-Code/Inference/LLaMA-Factory-main/data/alpaca_en_demo.json
- Source-Code/Inference/LLaMA-Factory-main/data/alpaca_zh_demo.json
- Source-Code/Inference/LLaMA-Factory-main/data/belle_multiturn/
- Source-Code/Inference/LLaMA-Factory-main/data/belle_multiturn/belle_multiturn.py
- Source-Code/Inference/LLaMA-Factory-main/data/c4_demo.json
- Source-Code/Inference/LLaMA-Factory-main/data/dataset_info.json
- Source-Code/Inference/LLaMA-Factory-main/data/dpo_en_demo.json
- Source-Code/Inference/LLaMA-Factory-main/data/dpo_zh_demo.json
- Source-Code/Inference/LLaMA-Factory-main/data/glaive_toolcall_en_demo.json
- Source-Code/Inference/LLaMA-Factory-main/data/glaive_toolcall_zh_demo.json
- Source-Code/Inference/LLaMA-Factory-main/data/hh_rlhf_en/
- Source-Code/Inference/LLaMA-Factory-main/data/hh_rlhf_en/hh_rlhf_en.py
- Source-Code/Inference/LLaMA-Factory-main/data/identity.json
- Source-Code/Inference/LLaMA-Factory-main/data/kto_en_demo.json
- Source-Code/Inference/LLaMA-Factory-main/data/mllm_demo.json
- Source-Code/Inference/LLaMA-Factory-main/data/mllm_demo_data/
- Source-Code/Inference/LLaMA-Factory-main/data/mllm_demo_data/1.jpg
- Source-Code/Inference/LLaMA-Factory-main/data/mllm_demo_data/1.mp4
- Source-Code/Inference/LLaMA-Factory-main/data/mllm_demo_data/2.avi
- Source-Code/Inference/LLaMA-Factory-main/data/mllm_demo_data/2.jpg
- Source-Code/Inference/LLaMA-Factory-main/data/mllm_demo_data/3.jpg
- Source-Code/Inference/LLaMA-Factory-main/data/mllm_demo_data/3.mp4
- Source-Code/Inference/LLaMA-Factory-main/data/mllm_video_demo.json
- Source-Code/Inference/LLaMA-Factory-main/data/README.md
- Source-Code/Inference/LLaMA-Factory-main/data/README_zh.md
- Source-Code/Inference/LLaMA-Factory-main/data/ultra_chat/
- Source-Code/Inference/LLaMA-Factory-main/data/ultra_chat/ultra_chat.py
- Source-Code/Inference/LLaMA-Factory-main/data/wiki_demo.txt
- Source-Code/Inference/LLaMA-Factory-main/docker/
- Source-Code/Inference/LLaMA-Factory-main/docker/docker-cuda/
- Source-Code/Inference/LLaMA-Factory-main/docker/docker-cuda/docker-compose.yml
- Source-Code/Inference/LLaMA-Factory-main/docker/docker-cuda/Dockerfile
- Source-Code/Inference/LLaMA-Factory-main/docker/docker-npu/
- Source-Code/Inference/LLaMA-Factory-main/docker/docker-npu/docker-compose.yml
- Source-Code/Inference/LLaMA-Factory-main/docker/docker-npu/Dockerfile
- Source-Code/Inference/LLaMA-Factory-main/docker/docker-rocm/
- Source-Code/Inference/LLaMA-Factory-main/docker/docker-rocm/docker-compose.yml
- Source-Code/Inference/LLaMA-Factory-main/docker/docker-rocm/Dockerfile
- Source-Code/Inference/LLaMA-Factory-main/evaluation/
- Source-Code/Inference/LLaMA-Factory-main/evaluation/ceval/
- Source-Code/Inference/LLaMA-Factory-main/evaluation/ceval/ceval.py
- Source-Code/Inference/LLaMA-Factory-main/evaluation/ceval/ceval.zip
- Source-Code/Inference/LLaMA-Factory-main/evaluation/ceval/mapping.json
- Source-Code/Inference/LLaMA-Factory-main/evaluation/cmmlu/
- Source-Code/Inference/LLaMA-Factory-main/evaluation/cmmlu/cmmlu.py
- Source-Code/Inference/LLaMA-Factory-main/evaluation/cmmlu/cmmlu.zip
- Source-Code/Inference/LLaMA-Factory-main/evaluation/cmmlu/mapping.json
- Source-Code/Inference/LLaMA-Factory-main/evaluation/mmlu/
- Source-Code/Inference/LLaMA-Factory-main/evaluation/mmlu/mapping.json
- Source-Code/Inference/LLaMA-Factory-main/evaluation/mmlu/mmlu.py
- Source-Code/Inference/LLaMA-Factory-main/evaluation/mmlu/mmlu.zip
- Source-Code/Inference/LLaMA-Factory-main/Makefile
- Source-Code/Inference/LLaMA-Factory-main/MANIFEST.in
- Source-Code/Inference/LLaMA-Factory-main/pyproject.toml
- Source-Code/Inference/LLaMA-Factory-main/requirements.txt
- Source-Code/Inference/LLaMA-Factory-main/scripts/
- Source-Code/Inference/LLaMA-Factory-main/scripts/cal_flops.py
- Source-Code/Inference/LLaMA-Factory-main/scripts/cal_lr.py
- Source-Code/Inference/LLaMA-Factory-main/scripts/cal_mfu.py
- Source-Code/Inference/LLaMA-Factory-main/scripts/cal_ppl.py
- Source-Code/Inference/LLaMA-Factory-main/scripts/length_cdf.py
- Source-Code/Inference/LLaMA-Factory-main/scripts/llamafy_baichuan2.py
- Source-Code/Inference/LLaMA-Factory-main/scripts/llamafy_qwen.py
- Source-Code/Inference/LLaMA-Factory-main/scripts/llama_pro.py
- Source-Code/Inference/LLaMA-Factory-main/scripts/load_qwen.sh
- Source-Code/Inference/LLaMA-Factory-main/scripts/loftq_init.py
- Source-Code/Inference/LLaMA-Factory-main/scripts/medchain.sh
- Source-Code/Inference/LLaMA-Factory-main/scripts/pissa_init.py
- Source-Code/Inference/LLaMA-Factory-main/scripts/test_toolcall.py
- Source-Code/Inference/LLaMA-Factory-main/setup.py
- Source-Code/Inference/LLaMA-Factory-main/src/
- Source-Code/Inference/LLaMA-Factory-main/src/api.py
- Source-Code/Inference/LLaMA-Factory-main/src/llamafactory/
- Source-Code/Inference/LLaMA-Factory-main/src/llamafactory/.idea/
- Source-Code/Inference/LLaMA-Factory-main/src/llamafactory/.idea/.gitignore
- Source-Code/Inference/LLaMA-Factory-main/src/llamafactory/.idea/deployment.xml
- Source-Code/Inference/LLaMA-Factory-main/src/llamafactory/.idea/inspectionProfiles/
- Source-Code/Inference/LLaMA-Factory-main/src/llamafactory/.idea/inspectionProfiles/profiles_settings.xml
- Source-Code/Inference/LLaMA-Factory-main/src/llamafactory/.idea/inspectionProfiles/Project_Default.xml
- Source-Code/Inference/LLaMA-Factory-main/src/llamafactory/.idea/llamafactory.iml
- Source-Code/Inference/LLaMA-Factory-main/src/llamafactory/.idea/misc.xml
- Source-Code/Inference/LLaMA-Factory-main/src/llamafactory/.idea/modules.xml
- Source-Code/Inference/LLaMA-Factory-main/src/llamafactory/.idea/workspace.xml
- Source-Code/Inference/LLaMA-Factory-main/src/llamafactory/1.py
- Source-Code/Inference/LLaMA-Factory-main/src/llamafactory/api/
- Source-Code/Inference/LLaMA-Factory-main/src/llamafactory/api/app.py
- Source-Code/Inference/LLaMA-Factory-main/src/llamafactory/api/chat.py
- Source-Code/Inference/LLaMA-Factory-main/src/llamafactory/api/common.py
- Source-Code/Inference/LLaMA-Factory-main/src/llamafactory/api/protocol.py
- Source-Code/Inference/LLaMA-Factory-main/src/llamafactory/api/__init__.py
- Source-Code/Inference/LLaMA-Factory-main/src/llamafactory/chat/
- Source-Code/Inference/LLaMA-Factory-main/src/llamafactory/chat/.idea/
- Source-Code/Inference/LLaMA-Factory-main/src/llamafactory/chat/.idea/.gitignore
- Source-Code/Inference/LLaMA-Factory-main/src/llamafactory/chat/.idea/chat.iml
- Source-Code/Inference/LLaMA-Factory-main/src/llamafactory/chat/.idea/deployment.xml
- Source-Code/Inference/LLaMA-Factory-main/src/llamafactory/chat/.idea/inspectionProfiles/
- Source-Code/Inference/LLaMA-Factory-main/src/llamafactory/chat/.idea/inspectionProfiles/profiles_settings.xml
- Source-Code/Inference/LLaMA-Factory-main/src/llamafactory/chat/.idea/inspectionProfiles/Project_Default.xml
- Source-Code/Inference/LLaMA-Factory-main/src/llamafactory/chat/.idea/misc.xml
- Source-Code/Inference/LLaMA-Factory-main/src/llamafactory/chat/.idea/modules.xml
- Source-Code/Inference/LLaMA-Factory-main/src/llamafactory/chat/.idea/workspace.xml
- Source-Code/Inference/LLaMA-Factory-main/src/llamafactory/chat/base_engine.py
- Source-Code/Inference/LLaMA-Factory-main/src/llamafactory/chat/chat_model.py
- Source-Code/Inference/LLaMA-Factory-main/src/llamafactory/chat/hf_engine.py
- Source-Code/Inference/LLaMA-Factory-main/src/llamafactory/chat/vllm_engine.py
- Source-Code/Inference/LLaMA-Factory-main/src/llamafactory/chat/__init__.py
- Source-Code/Inference/LLaMA-Factory-main/src/llamafactory/cli.py
- Source-Code/Inference/LLaMA-Factory-main/src/llamafactory/data/
- Source-Code/Inference/LLaMA-Factory-main/src/llamafactory/data/aligner.py
- Source-Code/Inference/LLaMA-Factory-main/src/llamafactory/data/collator.py
- Source-Code/Inference/LLaMA-Factory-main/src/llamafactory/data/data_utils.py
- Source-Code/Inference/LLaMA-Factory-main/src/llamafactory/data/formatter.py
- Source-Code/Inference/LLaMA-Factory-main/src/llamafactory/data/loader.py
- Source-Code/Inference/LLaMA-Factory-main/src/llamafactory/data/mm_plugin.py
- Source-Code/Inference/LLaMA-Factory-main/src/llamafactory/data/parser.py
- Source-Code/Inference/LLaMA-Factory-main/src/llamafactory/data/preprocess.py
- Source-Code/Inference/LLaMA-Factory-main/src/llamafactory/data/processors/
- Source-Code/Inference/LLaMA-Factory-main/src/llamafactory/data/processors/feedback.py
- Source-Code/Inference/LLaMA-Factory-main/src/llamafactory/data/processors/pairwise.py
- Source-Code/Inference/LLaMA-Factory-main/src/llamafactory/data/processors/pretrain.py
- Source-Code/Inference/LLaMA-Factory-main/src/llamafactory/data/processors/processor_utils.py
- Source-Code/Inference/LLaMA-Factory-main/src/llamafactory/data/processors/supervised.py
- Source-Code/Inference/LLaMA-Factory-main/src/llamafactory/data/processors/unsupervised.py
- Source-Code/Inference/LLaMA-Factory-main/src/llamafactory/data/processors/__init__.py
- Source-Code/Inference/LLaMA-Factory-main/src/llamafactory/data/template.py
- Source-Code/Inference/LLaMA-Factory-main/src/llamafactory/data/tool_utils.py
- Source-Code/Inference/LLaMA-Factory-main/src/llamafactory/data/__init__.py
- Source-Code/Inference/LLaMA-Factory-main/src/llamafactory/eval/
- Source-Code/Inference/LLaMA-Factory-main/src/llamafactory/eval/evaluator.py
- Source-Code/Inference/LLaMA-Factory-main/src/llamafactory/eval/template.py
- Source-Code/Inference/LLaMA-Factory-main/src/llamafactory/eval/__init__.py
- Source-Code/Inference/LLaMA-Factory-main/src/llamafactory/extras/
- Source-Code/Inference/LLaMA-Factory-main/src/llamafactory/extras/constants.py
- Source-Code/Inference/LLaMA-Factory-main/src/llamafactory/extras/env.py
- Source-Code/Inference/LLaMA-Factory-main/src/llamafactory/extras/logging.py
- Source-Code/Inference/LLaMA-Factory-main/src/llamafactory/extras/misc.py
- Source-Code/Inference/LLaMA-Factory-main/src/llamafactory/extras/packages.py
- Source-Code/Inference/LLaMA-Factory-main/src/llamafactory/extras/ploting.py
- Source-Code/Inference/LLaMA-Factory-main/src/llamafactory/extras/__init__.py
- Source-Code/Inference/LLaMA-Factory-main/src/llamafactory/hparams/
- Source-Code/Inference/LLaMA-Factory-main/src/llamafactory/hparams/.idea/
- Source-Code/Inference/LLaMA-Factory-main/src/llamafactory/hparams/.idea/.gitignore
- Source-Code/Inference/LLaMA-Factory-main/src/llamafactory/hparams/.idea/deployment.xml
- Source-Code/Inference/LLaMA-Factory-main/src/llamafactory/hparams/.idea/hparams.iml
- Source-Code/Inference/LLaMA-Factory-main/src/llamafactory/hparams/.idea/inspectionProfiles/
- Source-Code/Inference/LLaMA-Factory-main/src/llamafactory/hparams/.idea/inspectionProfiles/profiles_settings.xml
- Source-Code/Inference/LLaMA-Factory-main/src/llamafactory/hparams/.idea/inspectionProfiles/Project_Default.xml
- Source-Code/Inference/LLaMA-Factory-main/src/llamafactory/hparams/.idea/misc.xml
- Source-Code/Inference/LLaMA-Factory-main/src/llamafactory/hparams/.idea/modules.xml
- Source-Code/Inference/LLaMA-Factory-main/src/llamafactory/hparams/.idea/workspace.xml
- Source-Code/Inference/LLaMA-Factory-main/src/llamafactory/hparams/data_args.py
- Source-Code/Inference/LLaMA-Factory-main/src/llamafactory/hparams/evaluation_args.py
- Source-Code/Inference/LLaMA-Factory-main/src/llamafactory/hparams/finetuning_args.py
- Source-Code/Inference/LLaMA-Factory-main/src/llamafactory/hparams/generating_args.py
- Source-Code/Inference/LLaMA-Factory-main/src/llamafactory/hparams/model_args.py
- Source-Code/Inference/LLaMA-Factory-main/src/llamafactory/hparams/parser.py
- Source-Code/Inference/LLaMA-Factory-main/src/llamafactory/hparams/__init__.py
- Source-Code/Inference/LLaMA-Factory-main/src/llamafactory/launcher.py
- Source-Code/Inference/LLaMA-Factory-main/src/llamafactory/model/
- Source-Code/Inference/LLaMA-Factory-main/src/llamafactory/model/adapter.py
- Source-Code/Inference/LLaMA-Factory-main/src/llamafactory/model/loader.py
- Source-Code/Inference/LLaMA-Factory-main/src/llamafactory/model/model_utils/
- Source-Code/Inference/LLaMA-Factory-main/src/llamafactory/model/model_utils/attention.py
- Source-Code/Inference/LLaMA-Factory-main/src/llamafactory/model/model_utils/checkpointing.py
- Source-Code/Inference/LLaMA-Factory-main/src/llamafactory/model/model_utils/embedding.py
- Source-Code/Inference/LLaMA-Factory-main/src/llamafactory/model/model_utils/liger_kernel.py
- Source-Code/Inference/LLaMA-Factory-main/src/llamafactory/model/model_utils/longlora.py
- Source-Code/Inference/LLaMA-Factory-main/src/llamafactory/model/model_utils/misc.py
- Source-Code/Inference/LLaMA-Factory-main/src/llamafactory/model/model_utils/mod.py
[truncated: 2,068 more entries]
