# Supplementary material for: DxDirector: an agentic large language model driving the full-process clinical diagnosis
Source: Nat Commun. 2026 Apr 23;17:5614. doi: 10.1038/s41467-026-71928-5 (PMC13315919; doi:10.1038/s41467-026-71928-5)
Supplement: Supplementary file 5 — Source Data 2 [file 41467_2026_71928_MOESM5_ESM.zip › Source-Code/Demo_small_data/demo_data_for_inference expected-output.md]

{"response":"<think> <sub-think 1> Let‘s start by understanding the patient’s primary symptoms, particularly those related to her legs and cognitive abilities. </sub-think 1> [Question 1 to <Physician>]: What are the patient's key symptoms related to her legs and cognitive abilities?
[Answer 1]: The key symptoms related to the patient's legs include progressive weakness in both lower extremities (right hip flexor, hip extensor, knee flexor, knee extensor graded G3°; left hip flexor, hip extensor, knee flexor, knee extensor graded G4-), and elevated serum creatine kinase (CK) levels at 1289 U/L. In terms of cognitive abilities, the patient has an intellectual disability with an IQ of 78.
<sub-think 2> The patient's symptoms of progressive weakness and elevated CK levels suggest a neuromuscular disorder. I need to consider conditions that could cause these symptoms, especially in the context of her family history. </sub-think 2>
[Question 2 to <LLM>]: What conditions could cause progressive weakness in the legs and elevated serum creatine kinase levels?
[Answer 2]: Conditions such as muscular dystrophies, particularly Duchenne muscular dystrophy (DMD), could cause progressive muscle weakness and
elevated CK levels. Given the patient's family history, it is essential to consider genetic disorders.
<sub-think 3> The patient's family history is crucial here. I need to know if there are any genetic conditions that run in her family, as this could point to a 
specific diagnosis. </sub-think 3>
[Question 3 to <Physician>]: What is the patient's family history regarding genetic conditions?
[Answer 3]: The patient's family history regarding genetic conditions includes two sons with documented exon deletions at exons 43, 44, and 45.
<sub-think 4> The deletions at exons 43, 44, and 45 are well-known mutations associated with a specific genetic disorder. I need to identify which disorder these mutations are most commonly linked to. </sub-think 4>
[Question 4 to < LLM>]: What genetic disorder is commonly associated with deletions at the DMD gene locations?
[Answer 4]: Deletions at the DMD gene locations, particularly the deletion of the entire gene ( Duchenne muscular dystrophy), are well-known mutations associated with the disease.
<sub-think 5> To confirm the diagnosis, I need to look at the results of the muscle biopsy, which can provide further evidence of a neuromuscular disorder. </sub-think 5>
[Question 5 to <Physician>]: What findings from the muscle biopsy support a diagnosis?
[Answer 5]: Findings from the muscle biopsy that support a diagnosis include: 
1. **Muscle weakness predominantly in the lower extremities** with specific grading (G3 to G4-).
2. **Elevated serum creatine kinase (CK) levels** at 1289 U/L.
3. **MLPA results showing exon deletions at 43, 44, and 45**, which correlate with the family's history of similar genetic findings.
4. **Electromyography findings** indicating spontaneous activity and polyphasic potentials, which suggest myopathic changes.
<sub-think 6> Putting it all together, the patient's symptoms, family history, and biopsy findings strongly suggest a genetic neuromuscular disorder. The 
deletions at the DMD gene locations, along with the elevated CK levels and muscle weakness, point to Duchenne muscular dystrophy as the most likely
diagnosis. </sub-think 6>
[Question 6 to <LLM>]: Given the combination of the patient's symptoms, family history, and biopsy findings, what is the most likely diagnosis?
[Answer 6]: The patient's progressive weakness, elevated CK levels, and genetic findings (deletions at exons 43, 44, and 45) suggest a diagnosis of Duchenne muscular dystrophy (DMD), a genetic neuromuscular disorder. </think>
<answer> 
[Final Content]:
The patient has progressive weakness in her legs, elevated serum creatine kinase levels, and an intellectual disability [1]. 
Her family history includes two sons with exon deletions at the DMD gene locations, which is a common genetic mutation associated with a specific 
disorder [3]. 
The muscle biopsy findings, including the deletions at exons 43, 44, and 45, along with the elevated CK levels, support the diagnosis of Duchenne muscular 
dystrophy [5,6].
So the final answer is Duchenne muscular dystrophy (DMD).</answer>
Reference:
[1] Physical examination …
[2] Myopathy -- Evaluation -- 1) Laboratory studies. Blood urea nitrogen and serum creatinine ... (From https://www.ncbi.nlm.nih.gov/books/NBK562290/)
[3] History Inquiry …
[4] Dystrophinopathies -- Etiology. DMD is 2.2 MB gene with 79 exons, located\xa0on the X chromosome. Deletions of exons, particularly in the exonic
regions 2 to 20 and 44 to 53, comprise 60% to 70% of pathogenic variants … (From https://www.ncbi.nlm.nih.gov/books/NBK534245/)
[5] Findings from the muscle biopsy …..
[6] Muscular Dystrophy -- History and Physical. Presentations may also\xa0include asymptomatic elevation of serum creatine kinase (CK), exertion
intolerance, dilated cardiomyopathy, malignant hyperthermia, quadriceps myopathy, language delay, and in rare cases, Turner syndrome in X chromosome
monozygotic females with Duchenne muscular dystrophy … (From https://www.ncbi.nlm.nih.gov/books/NBK560582/)"}
{"response":"<think> <sub-think 1> Let's start by understanding the patient's primary symptoms and their duration. The patient has persistent headaches that worsened recently, along with nausea and vomiting. Memory issues are also mentioned, which could indicate a neurological or infectious process.
 </sub-think 1>
[Question 1 to < Physician>]: What are the patient's primary symptoms and their duration?
[Answer 1]: The patient's primary symptoms included headaches lasting three weeks, severe headache with nausea and vomiting experienced the day before 
admission, and increasing forgetfulness reported by his mother.
<sub-think 2> Given the patient's recent immigration from Mexico, I need to consider infectious diseases that are prevalent in that region and could cause 
neurological symptoms. </sub-think 2>
[Question 2 to <LLM>]: What infectious diseases are common in Mexico that could cause neurological symptoms?
[Answer 2]: Infectious diseases such as neurocysticercosis, malaria, and encephalitis are common in Mexico and can present with headaches, nausea, vomiting, and memory issues.
<sub-think 3> To narrow down the diagnosis, I need to know if there are any specific findings on the imaging studies, such as a CT scan, that could point to a particular condition. </sub-think 3>
[Question 3 to < Physician>]: What are the findings on the patient's CT scan?
[Answer 3]: The CT scan findings indicate ventriculomegaly consistent with obstructive hydrocephalus due to an obstruction in the posterior third ventricle, along with an unusual appearance in the third ventricle region. Subsequent MR imaging confirmed migration of a cyst that restored normal cerebrospinal fluid flow.
<sub-think 4> The CT findings of ventriculomegaly and the unusual appearance in the third ventricle suggest a mass effect or obstruction. Given the patient's recent immigration, I need to consider parasitic infections, particularly neurocysticercosis, which is known to cause this type of imaging finding. 
</sub-think 4>
[Question 4 to <LLM>]: What condition might cause ventriculomegaly and a mass effect in the third ventricle?
[Answer 4]: Neurocysticercosis, caused by the larval stage of the pork tapeworm, can lead to obstructive hydrocephalus and mass effect in the third ventricle, often presenting with headaches, nausea, vomiting, and memory issues.
<sub-think 5> The patient's recent immigration from Mexico is a significant risk factor for neurocysticercosis, as the disease is endemic in many areas of Central and South America. The symptoms and imaging findings strongly support this diagnosis. </sub-think 5>
[Question 5 to <LLM>]: Does the patient have any risk factors for neurocysticercosis?
[Answer 5]: The patient has risk factors for neurocysticercosis due to his emigration from Mexico, where the disease is more prevalent. The pathology findings confirming the presence of the larval stage of the parasite also support this risk.
<sub-think 6> The imaging findings of ventriculomegaly and the unusual appearance in the third ventricle are consistent with the obstruction caused by the larval stage of neurocysticercosis. The patient's recent immigration and symptoms further support this diagnosis. 
</sub-think 6>
[Question 6 to <LLM>]: What is the significance of the imaging findings in relation to the suspected diagnosis?
[Answer 6]: The imaging findings of ventriculomegaly and the unusual appearance in the third ventricle are consistent with obstruction caused by the larval stage of neurocysticercosis. The pathology findings confirming the presence of the larval stage of the parasite also support this diagnosis. </think>
<answer>[Final Content]:: The patient presents with headaches, nausea, vomiting, and memory issues, which are indicative of neurological involvement [1]. His recent immigration from Mexico increases the risk for neurocysticercosis [5]. 
CT scan findings of ventriculomegaly and unusual appearance in the third ventricle are suggestive of obstruction due to a parasitic infection [3]. 
The confirmed presence of the larval stage of the pork tapeworm in pathology findings supports the diagnosis of neurocysticercosis [4,6]. 
So the final answer is Neurocysticercosis. <\answer>
Reference:
[1] Symptoms observation …
[2] 'Meningitis (Nursing) -- Risk Factors. The most common viral agents of meningitis are non-polio enteroviruses (group b coxsackievirus and echovirus).
Other viral causes: mumps, Parechovirus, Herpesviruses (including Epstein Barr virus, Herpes simplex virus … (From
https://www.ncbi.nlm.nih.gov/books/NBK568762/)
[3] Findings of CT …
[4] InternalMed_Harrison. Neuroimaging findings suggestive of neurocysticercosis constitute the primary major diagnostic criterion (Fig. 260-1). These
findings include cystic lesions with or without enhancement (e.g., ring enhancement), one or more nodular calcifications (which may also have associated
enhancement), or focal enhancing lesions. … (From https://pmc.ncbi.nlm.nih.gov/articles/PMC4005113/)
[5] Neurofibroma -- Histopathology. S100 (+) in Schwann cells (approximately 50% of tumor cells) CD34 (+) in spindled fibroblasts with distinct
“fingerprint” immunopositivity. … (From https://pmc.ncbi.nlm.nih.gov/articles/PMC6108081/)
[6] InternalMed_Harrison. Neuroimaging findings suggestive of neurocysticercosis constitute the primary major diagnostic criterion (Fig. 260-1). These
findings include cystic lesions with or without enhancement (e.g., ring enhancement), one or more nodular calcifications (which may also have associated
enhancement), or focal enhancing lesions. … (From https://pmc.ncbi.nlm.nih.gov/articles/PMC4005113/)"}
