# Supplementary material for: DxDirector: an agentic large language model driving the full-process clinical diagnosis
Source: Nat Commun. 2026 Apr 23;17:5614. doi: 10.1038/s41467-026-71928-5 (PMC13315919; doi:10.1038/s41467-026-71928-5)
Supplement: Supplementary file 5 — Source Data 2 [file 41467_2026_71928_MOESM5_ESM.zip › Source-Code/Demo_small_data/demo_data_for_inference.md]

{"Chief Complaint": "A 34-year-old woman reported experiencing increasing weakness in her legs over the past several years. She mentioned concerns about her sons' health, as they have genetic issues. Additionally, she noted some difficulty with cognitive abilities.","Question": What disease might this patient have?}
{"Chief Complaint": "A 24-year-old male reported experiencing persistent headaches for three weeks, which worsened recently and were accompanied by nausea and vomiting. He also noted some memory issues. Upon seeking help, he felt generally unwell. He had recently emigrated from Mexico and had no significant medical history related to his symptoms.","Question": What disease might this patient have?}
