# Supplementary material for: DxDirector: an agentic large language model driving the full-process clinical diagnosis
Source: Nat Commun. 2026 Apr 23;17:5614. doi: 10.1038/s41467-026-71928-5 (PMC13315919; doi:10.1038/s41467-026-71928-5)
Supplement: Supplementary file 5 — Source Data 2 [file 41467_2026_71928_MOESM5_ESM.zip › Source-Code/Demo_small_data/demo_training_data.md]

{"question": "What is the best treatment for this patient?", "description": " A 23-year-old pregnant woman at 22 weeks has been experiencing some discomfort that has recently begun to affect her. She remains in regular contact with her healthcare provider to ensure the health and well-being of herself and her baby. Despite these challenges, she continues to feel generally well and is actively seeking solutions to alleviate her symptoms.", "bingqing": " Symptoms: Burning upon urination for 1 day, worsening despite increased fluid intake and cranberry extract. Medical history: Currently pregnant at 22 weeks gestation and under doctor care for pregnancy. Vitals: Temperature 97.7\u00b0F (36.5\u00b0C); blood pressure 122/77 mmHg; pulse 80/min; respirations 19/min; oxygen saturation 98% on room air. Physical exam: No costovertebral angle tenderness; gravid uterus.\n\n", "options": "A: Ampicillin B: Ceftriaxone C: Ciprofloxacin D: Doxycycline E: Nitrofurantoin ", "answer": "Nitrofurantoin", "answer_idx": "E", "response": "<think>\n<sub-think 1> Okay, let's tackle this case. First, I need to understand the patient's specific symptoms, particularly those related to her discomfort during pregnancy. </sub-think 1>\n[Question 1 to <Physician>]: What are the patient's key symptoms that have caused discomfort during her pregnancy?\n[Answer 1]: The patient reports burning upon urination for 1 day, which has worsened despite increased fluid intake and cranberry extract.\n<sub-think 2> Burning upon urination is a common symptom, but I need to consider the possible causes, especially in the context of pregnancy. </sub-think 2>\n[Question 2 to <LLM>]: What are common causes of burning upon urination during pregnancy?\n[Answer 2]: Burning upon urination can be indicative of a urinary tract infection (UTI), which is common in pregnancy due to hormonal and mechanical changes. \n<sub-think 3> To confirm the suspicion of a UTI, I need to know if the patient has experienced any other symptoms that might suggest a UTI. </sub-think 3>\n[Question 3 to <Physician>]: Has the patient experienced any other symptoms that might suggest a UTI?\n[Answer 3]: There are no additional urinary symptoms like frequency, urgency, or fever reported by the patient. However, the burning sensation is a significant indicator.\n<sub-think 4> UTIs in pregnancy can lead to serious complications if left untreated, so I need to understand the risks associated with untreated UTIs during pregnancy. </sub-think 4>\n[Question 4 to <LLM>]: What are the risks associated with untreated UTIs during pregnancy?\n[Answer 4]: Untreated UTIs in pregnant women can lead to complications, including pyelonephritis (kidney infection), preterm labor, and adverse outcomes for both the mother and the fetus.\n<sub-think 5> Given the risks, I need to determine the standard treatment approach for UTIs in pregnant women. </sub-think 5>\n[Question 5 to <LLM>]: What is the standard treatment approach for UTIs in pregnant women?\n[Answer 5]: The standard treatment for UTIs during pregnancy often involves antibiotics that are safe for both the mother and the developing fetus. Common choices may include nitrofurantoin or amoxicillin.\n<sub-think 6> The patient has tried conservative measures like increased fluid intake and cranberry extract without improvement. I need to consider other treatment or management options for her. </sub-think 6>\n[Question 6 to <Physician>]: What other treatment or management options should be considered for this patient?\n[Answer 6]: Given her symptoms and the lack of response to cranberry extract and increased fluid intake, the best management would be to perform a urinalysis and possibly a culture to confirm the diagnosis and guide antibiotic therapy. \n</think>\n<answer>\n[Final Content]:\n: \nThe patient has burning upon urination for 1 day, raising suspicion for a urinary tract infection [1]. \nShe has not reported additional symptoms that typically accompany a UTI, but the nature of her symptom raises concern [3]. \nUntreated UTIs can pose significant risks during pregnancy, thus prompting the need for appropriate treatment [4]. \nStandard treatment for UTIs in pregnant women typically involves safe antibiotics to prevent complications [5]. \nGiven her symptoms and the lack of improvement with conservative measures, the best next step is to initiate a urinalysis and start empiric antibiotic therapy after confirming the diagnosis. \n\nSo the final answer is Empiric antibiotic therapy against UTI, confirmed by urinalysis results.\n</answer>", "original_question": "A 23-year-old pregnant woman at 22 weeks gestation presents with burning upon urination. She states it started 1 day ago and has been worsening despite drinking more water and taking cranberry extract. She otherwise feels well and is followed by a doctor for her pregnancy. Her temperature is 97.7\u00b0F (36.5\u00b0C), blood pressure is 122/77 mmHg, pulse is 80/min, respirations are 19/min, and oxygen saturation is 98% on room air. Physical exam is notable for an absence of costovertebral angle tenderness and a gravid uterus. Which of the following is the best treatment for this patient?"}
{"question": "What embryologic errors could account for this presentation?", "description": " A concerned mother has brought her 3-week-old infant for a check-up due to recent feeding challenges. The baby has been quite fussy and experiences some difficulties with feeds, prompting the need for evaluation. The infant was previously healthy, and the family is seeking guidance from the pediatrician to address these new concerns and to ensure the baby's well-being as they navigate this phase of early life.", "bingqing": " Symptoms: Fussiness, regurgitating all feeds, yellow vomit over the past 4 days. Medical history: No previous medical problems; born without complications. Physical exam: Abdomen minimally distended; no other abnormalities noted.\n\n", "options": "A: Abnormal migration of ventral pancreatic bud B: Complete failure of proximal duodenum to recanalize C: Error in neural crest cell migration D: Abnormal hypertrophy of the pylorus E: Failure of lateral body folds to move ventrally and fuse in the midline ", "answer": "Abnormal migration of ventral pancreatic bud", "answer_idx": "A", "response": "<think>\n<sub-think 1> Okay, let's tackle this case. First, I need to understand the specific symptoms the infant is experiencing, particularly related to feeding. </sub-think 1>\n[Question 1 to <Physician>]: What are the specific symptoms of the infant related to feeding?\n[Answer 1]: The infant is fussy and has been regurgitating all feeds, with yellow vomit noted over the past 4 days.\n<sub-think 2> The infant is experiencing regurgitation and fussiness, which could be due to several conditions. I need to consider common causes of these symptoms in infants, such as GERD, feeding intolerance, or anatomical abnormalities. </sub-think 2>\n[Question 2 to <LLM>]: What could cause regurgitation and fussiness in a young infant?\n[Answer 2]: Common causes of regurgitation and fussiness in infants include gastroesophageal reflux disease (GERD), feeding intolerance, or potential anatomical abnormalities like pyloric stenosis or intestinal obstruction.\n<sub-think 3> Given the infant's age and the description of the vomit as yellow, I need to consider specific anatomical conditions that could cause this type of vomiting. Pyloric stenosis typically presents with non-bilious vomiting, so the yellow vomit suggests a different issue. </sub-think 3>\n[Question 3 to <Physician>]: Given the age of the infant, is there any specific anatomical condition that could result in projectile vomiting, especially if the vomit is yellow?\n[Answer 3]: Yes, conditions like pyloric stenosis commonly present in infants around this age with projectile, non-bilious vomiting, whereas bilious vomiting (yellow) may indicate an obstruction that occurs further down the gastrointestinal tract.\n<sub-think 4> To better understand the possible anatomical issues, I need to know more about pyloric stenosis and how it differs from other conditions that cause bilious vomiting. </sub-think 4>\n[Question 4 to <LLM>]: Can you explain what pyloric stenosis is?\n[Answer 4]: Pyloric stenosis is a condition where the pylorus, which connects the stomach to the small intestine, becomes hypertrophied, leading to gastric outlet obstruction. This results in projectile vomiting, intermittent fussiness after feeding, and can present within the first few weeks of life.\n<sub-think 5> The yellow vomit suggests that the obstruction is beyond the pylorus, possibly in the small intestine. I need to determine what conditions could cause bilious vomiting in infants. </sub-think 5>\n[Question 5 to <Physician>]: Does the infant\u2019s vomiting appear to be bilious, and what might this indicate?\n[Answer 5]: Yes, the vomit being described as yellow indicates that it is likely bilious, which suggests a blockage beyond the pylorus, possibly in the small intestine (duodenal atresia or malrotation).\n<sub-think 6> The bilious vomiting points to a distal obstruction, which could be due to embryologic errors such as duodenal atresia or malrotation. I need to understand how these conditions develop during fetal development. </sub-think 6>\n[Question 6 to <LLM>]: What are the embryologic errors that can lead to conditions causing bilious vomiting in infants?\n[Answer 6]: Embryologic errors that can lead to such presentations include duodenal atresia, which results from failed development of the intestinal lumen during early fetal development, and malrotation of the intestines, where improper rotation during development causes obstruction.\n</think>\n<answer>\n[Final Content]:\n: \nThe infant presents with fussiness and regurgitation of feeds, particularly with yellow (bilious) vomit [1]. \nThis symptomatology raises concern for anatomical obstructions such as pyloric stenosis, but the presence of bilious vomiting indicates possible distal obstruction [2]. \nEmbryologic errors such as duodenal atresia or intestinal malrotation could explain the current clinical presentation of the infant [5,6]. \nSo the final answer is duodenal atresia or malrotation due to embryologic errors leading to bilious vomiting.\n</answer>", "original_question": "A mother brings her 3-week-old infant to the pediatrician's office because she is concerned about his feeding habits. He was born without complications and has not had any medical problems up until this time. However, for the past 4 days, he has been fussy, is regurgitating all of his feeds, and his vomit is yellow in color. On physical exam, the child's abdomen is minimally distended but no other abnormalities are appreciated. Which of the following embryologic errors could account for this presentation?"}
{"question": "What is the best treatment for this patient?", "description": " A 23-year-old pregnant woman at 22 weeks has been experiencing some discomfort that has recently begun to affect her. She remains in regular contact with her healthcare provider to ensure the health and well-being of herself and her baby. Despite these challenges, she continues to feel generally well and is actively seeking solutions to alleviate her symptoms.", "bingqing": " Symptoms: Burning upon urination for 1 day, worsening despite increased fluid intake and cranberry extract. Medical history: Currently pregnant at 22 weeks gestation and under doctor care for pregnancy. Vitals: Temperature 97.7\u00b0F (36.5\u00b0C); blood pressure 122/77 mmHg; pulse 80/min; respirations 19/min; oxygen saturation 98% on room air. Physical exam: No costovertebral angle tenderness; gravid uterus.\n\n", "options": "A: Ampicillin B: Ceftriaxone C: Ciprofloxacin D: Doxycycline E: Nitrofurantoin ", "answer": "Nitrofurantoin", "answer_idx": "E", "response": "<think>\n<sub-think 1> Okay, let's tackle this case. First, I need to understand the patient's specific symptoms, particularly those related to her discomfort during pregnancy. </sub-think 1>\n[Question 1 to <Physician>]: What are the patient's key symptoms that have caused discomfort during her pregnancy?\n[Answer 1]: The patient reports burning upon urination for 1 day, which has worsened despite increased fluid intake and cranberry extract.\n<sub-think 2> I need to consider the possible causes of burning upon urination during pregnancy. The most common cause is a urinary tract infection (UTI), which is more prevalent in pregnant women due to physiological changes. </sub-think 2>\n[Question 2 to <LLM>]: What are common causes of burning upon urination during pregnancy?\n[Answer 2]: Burning upon urination can be indicative of a urinary tract infection (UTI), which is common in pregnancy due to hormonal and mechanical changes. \n<sub-think 3> To further confirm the possibility of a UTI, I need to know if the patient has experienced any other symptoms that might suggest a UTI, such as frequency, urgency, or fever. </sub-think 3>\n[Question 3 to <Physician>]: Has the patient experienced any other symptoms that might suggest a UTI?\n[Answer 3]: There are no additional urinary symptoms like frequency, urgency, or fever reported by the patient. However, the burning sensation is a significant indicator.\n<sub-think 4> I need to consider the risks associated with untreated UTIs during pregnancy, as they can lead to serious complications for both the mother and the fetus. </sub-think 4>\n[Question 4 to <LLM>]: What are the risks associated with untreated UTIs during pregnancy?\n[Answer 4]: Untreated UTIs in pregnant women can lead to complications, including pyelonephritis (kidney infection), preterm labor, and adverse outcomes for both the mother and the fetus.\n<sub-think 5> Given the potential risks, I need to determine the standard treatment approach for UTIs in pregnant women, ensuring that the treatment is safe for both the mother and the developing fetus. </sub-think 5>\n[Question 5 to <LLM>]: What is the standard treatment approach for UTIs in pregnant women?\n[Answer 5]: The standard treatment for UTIs during pregnancy often involves antibiotics that are safe for both the mother and the developing fetus. Common choices may include nitrofurantoin or amoxicillin.\n<sub-think 6> To ensure the most appropriate treatment, I need to consider additional diagnostic steps, such as a urinalysis and possibly a culture, to confirm the diagnosis and guide antibiotic therapy. </sub-think 6>\n[Question 6 to <Physician>]: What other treatment or management options should be considered for this patient?\n[Answer 6]: Given her symptoms and the lack of response to cranberry extract and increased fluid intake, the best management would be to perform a urinalysis and possibly a culture to confirm the diagnosis and guide antibiotic therapy. \n</think>\n<answer>\n[Final Content]:\n: \nThe patient has burning upon urination for 1 day, raising suspicion for a urinary tract infection [1]. \nShe has not reported additional symptoms that typically accompany a UTI, but the nature of her symptom raises concern [3]. \nUntreated UTIs can pose significant risks during pregnancy, thus prompting the need for appropriate treatment [4]. \nStandard treatment for UTIs in pregnant women typically involves safe antibiotics to prevent complications [5]. \nGiven her symptoms and the lack of improvement with conservative measures, the best next step is to initiate a urinalysis and start empiric antibiotic therapy after confirming the diagnosis. \n\nSo the final answer is Empiric antibiotic therapy against UTI, confirmed by urinalysis results.\n</answer>", "original_question": "A 23-year-old pregnant woman at 22 weeks gestation presents with burning upon urination. She states it started 1 day ago and has been worsening despite drinking more water and taking cranberry extract. She otherwise feels well and is followed by a doctor for her pregnancy. Her temperature is 97.7\u00b0F (36.5\u00b0C), blood pressure is 122/77 mmHg, pulse is 80/min, respirations are 19/min, and oxygen saturation is 98% on room air. Physical exam is notable for an absence of costovertebral angle tenderness and a gravid uterus. Which of the following is the best treatment for this patient?"}
{"question": "What embryologic errors could account for this presentation?", "description": " A concerned mother has brought her 3-week-old infant for a check-up due to recent feeding challenges. The baby has been quite fussy and experiences some difficulties with feeds, prompting the need for evaluation. The infant was previously healthy, and the family is seeking guidance from the pediatrician to address these new concerns and to ensure the baby's well-being as they navigate this phase of early life.", "bingqing": " Symptoms: Fussiness, regurgitating all feeds, yellow vomit over the past 4 days. Medical history: No previous medical problems; born without complications. Physical exam: Abdomen minimally distended; no other abnormalities noted.\n\n", "options": "A: Abnormal migration of ventral pancreatic bud B: Complete failure of proximal duodenum to recanalize C: Error in neural crest cell migration D: Abnormal hypertrophy of the pylorus E: Failure of lateral body folds to move ventrally and fuse in the midline ", "answer": "Abnormal migration of ventral pancreatic bud", "answer_idx": "A", "response": "<think>\n<sub-think 1> Okay, let's tackle this case. First, I need to understand the specific symptoms the infant is experiencing, particularly related to feeding. </sub-think 1>\n[Question 1 to <Physician>]: What are the specific symptoms of the infant related to feeding?\n[Answer 1]: The infant is fussy and has been regurgitating all feeds, with yellow vomit noted over the past 4 days.\n<sub-think 2> The infant is experiencing regurgitation and fussiness, which are common in young infants. I need to consider possible causes, including both functional and anatomical issues. </sub-think 2>\n[Question 2 to <LLM>]: What could cause regurgitation and fussiness in a young infant?\n[Answer 2]: Common causes of regurgitation and fussiness in infants include gastroesophageal reflux disease (GERD), feeding intolerance, or potential anatomical abnormalities like pyloric stenosis or intestinal obstruction.\n<sub-think 3> Given the infant's age and the description of the vomit as yellow, I need to consider specific anatomical conditions that could cause this presentation. Pyloric stenosis is a common cause of vomiting in infants, but the yellow vomit suggests something else. </sub-think 3>\n[Question 3 to <Physician>]: Given the age of the infant, is there any specific anatomical condition that could result in projectile vomiting, especially if the vomit is yellow?\n[Answer 3]: Yes, conditions like pyloric stenosis commonly present in infants around this age with projectile, non-bilious vomiting, whereas bilious vomiting (yellow) may indicate an obstruction that occurs further down the gastrointestinal tract.\n<sub-think 4> Pyloric stenosis is a common condition in infants, but it typically causes non-bilious vomiting. The yellow vomit suggests a more distal obstruction, so I need to consider other anatomical abnormalities. </sub-think 4>\n[Question 4 to <LLM>]: Can you explain what pyloric stenosis is?\n[Answer 4]: Pyloric stenosis is a condition where the pylorus, which connects the stomach to the small intestine, becomes hypertrophied, leading to gastric outlet obstruction. This results in projectile vomiting, intermittent fussiness after feeding, and can present within the first few weeks of life.\n<sub-think 5> The yellow vomit indicates that it is bilious, which suggests a blockage beyond the pylorus. I need to consider conditions like duodenal atresia or malrotation, which can cause bilious vomiting in infants. </sub-think 5>\n[Question 5 to <Physician>]: Does the infant\u2019s vomiting appear to be bilious, and what might this indicate?\n[Answer 5]: Yes, the vomit being described as yellow indicates that it is likely bilious, which suggests a blockage beyond the pylorus, possibly in the small intestine (duodenal atresia or malrotation).\n<sub-think 6> The bilious vomiting suggests a distal obstruction, likely due to an embryologic error. I need to consider conditions like duodenal atresia or malrotation, which result from errors in fetal development. </sub-think 6>\n[Question 6 to <LLM>]: What are the embryologic errors that can lead to conditions causing bilious vomiting in infants?\n[Answer 6]: Embryologic errors that can lead to such presentations include duodenal atresia, which results from failed development of the intestinal lumen during early fetal development, and malrotation of the intestines, where improper rotation during development causes obstruction.\n</think>\n<answer>\n[Final Content]:\n: \nThe infant presents with fussiness and regurgitation of feeds, particularly with yellow (bilious) vomit [1]. \nThis symptomatology raises concern for anatomical obstructions such as pyloric stenosis, but the presence of bilious vomiting indicates possible distal obstruction [2]. \nEmbryologic errors such as duodenal atresia or intestinal malrotation could explain the current clinical presentation of the infant [5,6]. \nSo the final answer is duodenal atresia or malrotation due to embryologic errors leading to bilious vomiting.\n</answer>", "original_question": "A mother brings her 3-week-old infant to the pediatrician's office because she is concerned about his feeding habits. He was born without complications and has not had any medical problems up until this time. However, for the past 4 days, he has been fussy, is regurgitating all of his feeds, and his vomit is yellow in color. On physical exam, the child's abdomen is minimally distended but no other abnormalities are appreciated. Which of the following embryologic errors could account for this presentation?"}
{"question": "What is the most likely pathogenesis for the present findings?", "description": " A 58-year-old woman tragically experienced a swift decline in her health following a recent surgery. Despite an initially smooth recovery and stabilization, she faced unexpected complications that led to a sudden and severe respiratory crisis. Her journey ended quickly, highlighting the unpredictable nature of medical conditions and the importance of ongoing monitoring and care.", "bingqing": " Symptoms: Sudden shortness of breath; acute hypoxic respiratory failure.  \nMedical history: Recently underwent surgery for a fractured femur 3 months ago; initial hospital course was uncomplicated; discharged to a rehab facility in good health.  \nOutcome: Cardiac arrest after developing sudden shortness of breath; resuscitation was unsuccessful.  \nAutopsy findings: Fibrous connective tissue around the lumen of the pulmonary artery observed in lung tissue.\n\n", "options": "A: Thromboembolism B: Pulmonary ischemia C: Pulmonary hypertension D: Pulmonary passive congestion E: Pulmonary hemorrhage ", "answer": "Thromboembolism", "answer_idx": "A", "response": "<think>\n<sub-think 1> Okay, let's tackle this case. First, I need to understand the patient's primary symptoms during her decline in health. </sub-think 1>\n[Question 1 to <Physician>]: What were the primary symptoms that the patient exhibited during her decline in health?\n[Answer 1]: The patient experienced sudden shortness of breath and acute hypoxic respiratory failure.\n<sub-think 2> I need to consider the possible causes of sudden respiratory distress in a post-operative patient. </sub-think 2>\n[Question 2 to <LLM>]: What are common complications following surgery that could lead to sudden respiratory distress?\n[Answer 2]: Common complications can include pulmonary embolism, pneumonia, or acute respiratory distress syndrome (ARDS). Given the history, a post-operative pulmonary embolism is a significant concern.\n<sub-think 3> To narrow down the possibilities, I need to know more about the patient's surgical history and recovery. </sub-think 3>\n[Question 3 to <Physician>]: What was the patient's medical history regarding her recent surgery?\n[Answer 3]: The patient had surgery for a fractured femur 3 months ago and had an initially uncomplicated recovery before the recent sudden decline.\n<sub-think 4> Surgery for a fractured femur is a known risk factor for venous thromboembolism (VTE), which can lead to pulmonary embolism. I need to understand why this type of surgery increases the risk of embolic events. </sub-think 4>\n[Question 4 to <LLM>]: Why is surgery for a fractured femur associated with a higher risk of embolic events?\n[Answer 4]: Surgery for a fractured femur, particularly in older adults, increases the risk of venous thromboembolism (VTE) due to immobilization, venous stasis, and disruption of vascular integrity, which can lead to deep vein thrombosis (DVT) and subsequent pulmonary embolism (PE).\n<sub-think 5> The autopsy findings are crucial in determining the underlying cause of the patient's respiratory crisis. I need to know what was found in the pulmonary arteries. </sub-think 5>\n[Question 5 to <Physician>]: What were the autopsy findings related to the patient's pulmonary condition?\n[Answer 5]: The autopsy findings revealed fibrous connective tissue around the lumen of the pulmonary artery in the lung tissue.\n<sub-think 6> The presence of fibrous connective tissue around the pulmonary artery suggests a chronic process. I need to understand what this finding indicates. </sub-think 6>\n[Question 6 to <LLM>]: What do the findings of fibrous connective tissue around the pulmonary artery indicate?\n[Answer 6]: The presence of fibrous connective tissue suggests a pathological process such as pulmonary hypertension or chronic thromboembolic disease, indicating prior episodes of obstruction or damage to the pulmonary vasculature.\n<sub-think 7> Putting it all together: The patient had a recent surgery for a fractured femur, which is a known risk factor for VTE. She experienced sudden respiratory distress, and the autopsy findings suggest chronic changes in the pulmonary arteries. This strongly points to a pulmonary embolism as the initial event, leading to chronic thromboembolic disease. </sub-think 7>\n[Question 7 to <LLM>]: Considering the history of surgery and the findings at autopsy, what is the most likely pathogenesis for these findings?\n[Answer 7]: The most likely pathogenesis is that the patient developed a pulmonary embolism post-surgery, which subsequently led to pulmonary hypertension and fibrous changes in the pulmonary arteries due to chronic obstruction.\n</think>\n<answer>\n[Final Content]:\n: \nThe patient presented with sudden shortness of breath and acute hypoxic respiratory failure, indicating a severe respiratory complication [1]. \nHer medical history of recent surgery for a fractured femur places her at risk for pulmonary embolism [2,3]. \nThe autopsy findings of fibrous connective tissue around the pulmonary artery suggest chronic changes associated with previous episodes of embolism or damage [5,6]. \nThus, the findings align with a history of venous thromboembolism leading to pulmonary arterial changes following her surgical procedure [7].\nSo the final answer is likely chronic thromboembolic disease resulting from a pulmonary embolism following her recent surgery.\n</answer>", "original_question": "A pulmonary autopsy specimen from a 58-year-old woman who died of acute hypoxic respiratory failure was examined. She had recently undergone surgery for a fractured femur 3 months ago. Initial hospital course was uncomplicated, and she was discharged to a rehab facility in good health. Shortly after discharge home from rehab, she developed sudden shortness of breath and had cardiac arrest. Resuscitation was unsuccessful. On histological examination of lung tissue, fibrous connective tissue around the lumen of the pulmonary artery is observed. Which of the following is the most likely pathogenesis for the present findings?"}
{"question": "What is the most likely cause of this patient\u2019s symptoms?", "description": " A 20-year-old woman is currently managing a challenging condition that has been present for several years, resulting in significant menstrual difficulties and a tendency to bruise easily. She is undergoing assessments and treatments to help address these concerns, drawing on insights from her family history as part of her care plan.", "bingqing": "  \nSymptoms: Menorrhagia for several years; easy bruising.  \nMedical history: Family history of similar bruising issues in mother.  \nVitals: Heart rate 98/min; respiratory rate 14/min; temperature 36.1\u00b0C (96.9\u00b0F); blood pressure 110/87 mm Hg.  \nLaboratory tests: Platelet count 200,000/mm\u00b3; PT 12 seconds; PTT 43 seconds.  \n\n", "options": "A: Factor V Leiden B: Hemophilia A C: Lupus anticoagulant D: Protein C deficiency E: Von Willebrand disease ", "answer": "Von Willebrand disease", "answer_idx": "E", "response": "<think>\n<sub-think 1> Okay, let's tackle this case. First, I need to understand the patient's specific symptoms, particularly those related to her menstrual health and bruising. </sub-think 1>\n[Question 1 to <Physician>]: What are the patient's initial symptoms related to her menstrual health and bruising?\n[Answer 1]: The patient has menorrhagia for several years and reports easy bruising.\n\n<sub-think 2> I need to consider conditions that could cause both menorrhagia and easy bruising. These symptoms suggest a possible bleeding disorder, so I need to think about conditions like von Willebrand disease, thrombocytopenia, or other coagulopathies. </sub-think 2>\n[Question 2 to <LLM>]: What conditions could lead to both menorrhagia (heavy menstrual bleeding) and easy bruising?\n[Answer 2]: Conditions such as von Willebrand disease, thrombocytopenia, or coagulopathy can result in heavy menstrual bleeding and increased bruising.\n\n<sub-think 3> The patient has a family history of similar symptoms, which could indicate a hereditary bleeding disorder. I need to explore this further. </sub-think 3>\n[Question 3 to <Physician>]: Does the patient have any relevant family history that might inform her condition?\n[Answer 3]: Yes, there is a family history of similar bruising issues in her mother, which suggests a potential hereditary bleeding disorder.\n\n<sub-think 4> The lab results show a normal platelet count but an elevated PTT, which suggests an issue with the intrinsic pathway of coagulation. This could help narrow down the diagnosis. </sub-think 4>\n[Question 4 to <Physician>]: How do the laboratory results impact the evaluation of her bleeding symptoms?\n[Answer 4]: The patient's platelet count is normal at 200,000/mm\u00b3, but her PTT (partial thromboplastin time) is elevated at 43 seconds, while the PT (prothrombin time) is 12 seconds, which may indicate an issue with the intrinsic pathway of coagulation.\n\n<sub-think 5> An isolated prolonged PTT with a normal PT and platelet count could indicate disorders like hemophilia or von Willebrand disease. Given the family history, von Willebrand disease seems more likely. </sub-think 5>\n[Question 5 to <LLM>]: What coagulation disorders could be associated with an isolated prolonged PTT, particularly in the context of family history and symptoms?\n[Answer 5]: An isolated prolonged PTT with normal PT and platelet count could indicate disorders such as hemophilia (A or B) or von Willebrand disease, particularly given the family history of similar bleeding tendencies.\n\n<sub-think 6> Von Willebrand disease is a common bleeding disorder that often presents with menorrhagia and easy bruising, especially in females. The family history and lab results further support this diagnosis. </sub-think 6>\n[Question 6 to <LLM>]: What condition specifically aligns with both menstrual difficulties and a tendency to bruise easily, supported by family history?\n[Answer 6]: Von Willebrand disease is a bleeding disorder that typically presents with menorrhagia and easy bruising, especially in females. It can be inherited and matches the patient's symptoms and family history.\n\n</think>\n<answer>\n[Final Content]:\n: \nThe patient presents with menorrhagia and easy bruising, indicating a bleeding disorder [1]. \nShe has a family history that suggests a hereditary component to her symptoms [3]. \nLaboratory tests show normal platelet counts but an elevated PTT, which is indicative of issues with coagulation pathways [4]. \nTogether, the symptoms, family history, and lab results strongly suggest von Willebrand disease as the underlying cause of her symptoms [6].\nSo the final answer is Von Willebrand disease.\n</answer>", "original_question": "A 20-year-old woman presents with menorrhagia for the past several years. She says that her menses \u201chave always been heavy\u201d, and she has experienced easy bruising for as long as she can remember. Family history is significant for her mother, who had similar problems with bruising easily. The patient's vital signs include: heart rate 98/min, respiratory rate 14/min, temperature 36.1\u00b0C (96.9\u00b0F), and blood pressure 110/87 mm Hg. Physical examination is unremarkable. Laboratory tests show the following: platelet count 200,000/mm3, PT 12 seconds, and PTT 43 seconds. Which of the following is the most likely cause of this patient\u2019s symptoms?"}
{"question": "Here's the revised sentence:\n\nWhat is the most likely etiology for this patient's disease?", "description": " A 40-year-old female zookeeper is currently in the emergency department receiving treatment for intense abdominal discomfort that has been challenging to manage over the past few days. She has a history of certain chronic health issues and an unusual recent experience at work that she is discussing with her healthcare team. The focus of her care is on addressing her symptoms and improving her overall health.", "bingqing": " \nSymptoms: Severe abdominal pain radiating to the back; nausea; pain started 2 days ago and progressively worsened.\nMedical history: Hypertension; hypothyroidism; recent scorpion sting without medical treatment.\nMedications: Aspirin; levothyroxine; oral contraceptive pills; multivitamin. \nFamily history: Noncontributory.\nVitals: Blood pressure 108/58 mm Hg; heart rate 99/min; respiratory rate 21/min; temperature 37.0\u00b0C (98.6\u00b0F).\nPhysical exam: Obese female looking unwell; weak but symmetric radial pulses; lungs clear bilaterally; swollen, erythematous, and painful left ankle.\nImaging: Abdominal CT indicating acute pancreatitis.\n\n", "options": "A: Aspirin B: Oral contraceptive pills C: Scorpion sting D: Hypothyroidism E: Obesity ", "answer": "Scorpion sting", "answer_idx": "C", "response": "<think>\n<sub-think 1> Okay, let's tackle this case. First, I need to understand the patient's specific symptoms, especially those related to the abdominal discomfort. </sub-think 1>\n[Question 1 to <Physician>]: What are the key symptoms this patient is experiencing that suggest a serious condition?  \n[Answer 1]: The patient is experiencing severe abdominal pain radiating to her back, accompanied by nausea. This pain started 2 days ago and has progressively worsened.  \n<sub-think 2> I need to consider the possible causes of her symptoms. The severe abdominal pain radiating to the back and nausea are classic signs of acute pancreatitis. I need to explore the common etiologies of acute pancreatitis. </sub-think 2>\n[Question 2 to <LLM>]: What are common etiologies of acute pancreatitis that could explain her symptoms?  \n[Answer 2]: Acute pancreatitis can be caused by several factors, including gallstones, alcohol use, certain medications, trauma, and metabolic factors such as hyperlipidemia or hypercalcemia.  \n<sub-think 3> To narrow down the cause, I need to look at the patient's medical history and recent experiences. Her history includes hypertension and hypothyroidism, but she also had a recent scorpion sting. I need to determine if any of these could be risk factors for acute pancreatitis. </sub-think 3>\n[Question 3 to <Physician>]: Given her medical history, are there any risk factors for developing acute pancreatitis?  \n[Answer 3]: The patient has hypertension and hypothyroidism, but she also had a recent scorpion sting.  \n<sub-think 4> The scorpion sting is an unusual factor. I need to know if a scorpion sting could be related to acute pancreatitis. </sub-think 4>\n[Question 4 to <LLM>]: Could a scorpion sting be related to acute pancreatitis?  \n[Answer 4]: Yes, certain scorpion venoms have been associated with acute pancreatitis due to their potential to induce pancreatic inflammation or injury.  \n<sub-think 5> The patient also has a swollen, erythematous, and painful left ankle. This could indicate a systemic reaction to the scorpion venom, which might be related to her abdominal symptoms. I need to consider if this is part of the same reaction. </sub-think 5>\n[Question 5 to <Physician>]: Are there any signs of systemic effects or complications indicated in her clinical presentation?  \n[Answer 5]: The patient appears unwell and is observed to have a swollen, erythematous, and painful left ankle. This suggests some systemic involvement or reaction, possibly related to the scorpion sting.  \n<sub-think 6> To confirm the connection between the scorpion sting and the acute pancreatitis, I need to look for additional evidence, such as elevated pancreatic enzymes. </sub-think 6>\n[Question 6 to <LLM>]: What other investigations or signs might support the relationship between the scorpion sting and the acute pancreatitis?  \n[Answer 6]: Elevation of pancreatic enzymes (amylase and lipase) in conjunction with the clinical presentation of severe abdominal pain and recent scorpion sting can strengthen the connection to scorpion envenomation as a contributing factor to the pancreatitis.  \n</think>\n<answer>\n[Final Content]:  \nThe patient has severe abdominal pain radiating to the back and nausea, indicating a serious abdominal condition [1].  \nHer recent scorpion sting could be a significant risk factor for developing acute pancreatitis [3, 4].  \nThough her medical history includes hypertension and hypothyroidism, these are not commonly linked to acute pancreatitis etiology [3].  \nSigns like swollen and painful ankle could indicate a systemic reaction to the scorpion venom potentially involved in her acute condition [5].  \nThus, considering her recent sting and the clinical findings, the acute pancreatitis is most likely attributable to the effects of the scorpion venom.  \nSo the final answer is the acute pancreatitis is likely due to the recent scorpion sting.\n</answer>", "original_question": "A 40-year-old zookeeper presents to the emergency department complaining of severe abdominal pain that radiates to her back, and nausea. The pain started 2 days ago and slowly increased until she could not tolerate it any longer. Past medical history is significant for hypertension and hypothyroidism. Additionally, she reports that she was recently stung by one of the zoo\u2019s smaller scorpions, but did not seek medical treatment. She takes aspirin, levothyroxine, oral contraceptive pills, and a multivitamin daily. Family history is noncontributory. Today, her blood pressure is 108/58 mm Hg, heart rate is 99/min, respiratory rate is 21/min, and temperature is 37.0\u00b0C (98.6\u00b0F). On physical exam, she is a well-developed, obese female that looks unwell. Her heart has a regular rate and rhythm. Radial pulses are weak but symmetric. Her lungs are clear to auscultation bilaterally. Her lateral left ankle is swollen, erythematous, and painful to palpate. An abdominal CT is consistent with acute pancreatitis. Which of the following is the most likely etiology for this patient\u2019s disease?"}
{"question": "What test should be used to confirm the probable condition of this patient?", "description": " A 25-year-old woman, currently in her first pregnancy, is attending a routine prenatal visit. While she feels generally well, she has noticed some changes that are part of the normal progression of her pregnancy. She has been diligent about her prenatal care and is focused on ensuring both her and her baby's health as she approaches the final weeks of her gestation.", "bingqing": " Symptoms: No complaints; shoes no longer fit; notable weight gain (15 pounds since last visit); 2+ pitting edema of the lower extremities.  \nMedical history: Unremarkable; first pregnancy (primigravida).  \nVitals: Blood pressure 148/90 mm Hg, heart rate 88/min, respiratory rate 16/min, temperature 36.6\u2103 (97.9\u2109); repeat blood pressure 151/90 mm Hg.  \nFetal heart rate: 151/min.  \n\n", "options": "A: Bilirubin assessment B: Coagulation studies C: Hematocrit assessment D: Leukocyte count with differential E: 24-hour urine protein ", "answer": "24-hour urine protein", "answer_idx": "E", "response": "<think>\n<sub-think 1> Okay, let's tackle this case. First, I need to understand the patient's specific symptoms and any notable changes during her pregnancy. </sub-think 1>\n[Question 1 to <Physician>]: What are the patient's key symptoms indicating any issues during her pregnancy?\n[Answer 1]: The patient reports no complaints, but she has experienced weight gain (15 pounds since the last visit) and has noted 2+ pitting edema of the lower extremities.\n<sub-think 2> The combination of notable weight gain and pitting edema in a pregnant woman could indicate a hypertensive disorder of pregnancy, such as gestational hypertension or preeclampsia. I need to consider these possibilities. </sub-think 2>\n[Question 2 to <LLM>]: What could the combination of notable weight gain and pitting edema indicate in a pregnant woman?\n[Answer 2]: In a pregnant woman, notable weight gain and pitting edema may suggest the development of gestational hypertension or preeclampsia, especially when accompanied by elevated blood pressure.\n<sub-think 3> To further assess the possibility of gestational hypertension or preeclampsia, I need to know the patient's blood pressure readings. </sub-think 3>\n[Question 3 to <Physician>]: What are the patient's vital signs, specifically regarding blood pressure?\n[Answer 3]: The patient's blood pressure readings are 148/90 mm Hg and 151/90 mm Hg, indicating elevated blood pressure.\n<sub-think 4> The patient's elevated blood pressure readings suggest gestational hypertension. However, to confirm preeclampsia, I need to know if there are additional findings such as proteinuria or organ dysfunction. </sub-think 4>\n[Question 4 to <LLM>]: What criteria are used to diagnose gestational hypertension or preeclampsia?\n[Answer 4]: Gestational hypertension is diagnosed when blood pressure readings are 140/90 mm Hg or higher after 20 weeks of gestation, and preeclampsia occurs when there are elevated blood pressure readings along with additional findings such as proteinuria or organ dysfunction.\n<sub-think 5> To fully assess for preeclampsia, I need to evaluate for proteinuria. I need to know if there is any evidence of proteinuria in this patient. </sub-think 5>\n[Question 5 to <Physician>]: Is there any evidence of proteinuria in this patient?\n[Answer 5]: We haven\u2019t yet assessed for proteinuria, which is an essential part of diagnosing potential preeclampsia.\n<sub-think 6> The appropriate test to evaluate for proteinuria in this patient is a urinalysis, which includes a dipstick test for protein. This will help confirm the presence of proteinuria and assess for preeclampsia. </sub-think 6>\n[Question 6 to <LLM>]: What is the appropriate test to evaluate for proteinuria in this patient?\n[Answer 6]: A urinalysis, which includes a dipstick test for protein, is the appropriate method to check for proteinuria in this case.\n</think>\n<answer>\n[Final Content]:\n:\nThis patient exhibits no complaints, notable weight gain, and 2+ pitting edema, which could indicate a hypertensive disorder of pregnancy [1]. \nHer blood pressure readings are elevated, suggesting gestational hypertension [3]. \nTo fully assess for preeclampsia, it is critical to evaluate for proteinuria [5]. \nA urinalysis should be performed to confirm the presence of protein [6].\nSo the final answer is Urinalysis to assess for proteinuria.\n</answer>", "original_question": "A 25-year-old primigravida presents to her physician for a routine prenatal visit. She is at 34 weeks gestation, as confirmed by an ultrasound examination. She has no complaints, but notes that the new shoes she bought 2 weeks ago do not fit anymore. The course of her pregnancy has been uneventful and she has been compliant with the recommended prenatal care. Her medical history is unremarkable. She has a 15-pound weight gain since the last visit 3 weeks ago. Her vital signs are as follows: blood pressure, 148/90 mm Hg; heart rate, 88/min; respiratory rate, 16/min; and temperature, 36.6\u2103 (97.9\u2109). The blood pressure on repeat assessment 4 hours later is 151/90 mm Hg. The fetal heart rate is 151/min. The physical examination is significant for 2+ pitting edema of the lower extremity. Which of the following tests o should confirm the probable condition of this patient?"}
{"question": "What findings are most likely to be shown in the further evaluation of this patient?", "description": " A male infant born at full term is currently being monitored after an uncomplicated delivery. There have been some concerns raised during pregnancy that are being further evaluated, but overall, he is receiving the appropriate care to ensure his health and development are on track.", "bingqing": " Medical history: Prenatal ultrasound at 20 weeks showed a defect in the pleuroperitoneal membrane.\n\n", "options": "A: Gastric fundus in the thorax B: Pancreatic ring around the duodenum C: Small and cystic kidneys D: Hypertrophy of the gastric pylorus E: Large bowel in the inguinal canal ", "answer": "Gastric fundus in the thorax", "answer_idx": "A", "response": "<think>\n<sub-think 1> Okay, let's tackle this case. First, I need to understand the specific defect noted during the prenatal ultrasound, as this will guide the further evaluation. </sub-think 1>\n[Question 1 to <Physician>]: What specific defect was noted in the prenatal ultrasound of this infant?  \n[Answer 1]: The prenatal ultrasound showed a defect in the pleuroperitoneal membrane.  \n<sub-think 2> A defect in the pleuroperitoneal membrane is significant because it can lead to congenital diaphragmatic hernia (CDH). I need to confirm this association and understand the implications for the infant's health. </sub-think 2>\n[Question 2 to <LLM>]: What types of congenital conditions are associated with defects in the pleuroperitoneal membrane?  \n[Answer 2]: Defects in the pleuroperitoneal membrane can lead to congenital diaphragmatic hernia (CDH), which allows abdominal contents to enter the thoracic cavity, affecting lung development and function.  \n<sub-think 3> Given the potential for CDH, I need to determine what postnatal evaluations are necessary to assess the extent of the defect and its impact on the infant's lungs and gastrointestinal system. </sub-think 3>\n[Question 3 to <Physician>]: What further evaluations might be performed to assess the patient's condition postnatally, particularly in relation to the defect?  \n[Answer 3]: Further evaluations may include chest X-rays or ultrasound to assess for the presence of a diaphragmatic hernia, along with evaluations of lung function and possible gastrointestinal imaging to check for associated anomalies.  \n<sub-think 4> If a diaphragmatic hernia is present, I need to know what specific findings we would expect to see on a chest X-ray to confirm the diagnosis. </sub-think 4>\n[Question 4 to <LLM>]: What typical findings would we expect to see on a chest X-ray if a diaphragmatic hernia is present?  \n[Answer 4]: A chest X-ray may show mediastinal shift, hypoplastic lung (reduced lung volume), and possible displacement of the gastrointestinal tract into the thoracic cavity, indicating a diaphragmatic hernia.  \n<sub-think 5> In addition to imaging, I need to consider what physical examination findings might suggest lung compromise or gastrointestinal issues in this infant, as these could further support the diagnosis of CDH. </sub-think 5>\n[Question 5 to <Physician>]: What additional physical examination findings might suggest lung compromise or gastrointestinal issues in this infant?  \n[Answer 5]: Physical examination findings might include respiratory distress, decreased breath sounds on the affected side, and abdominal distension or bowel sounds in the thorax if there is a significant herniation of abdominal contents.  \n</think>\n<answer>\n[Final Content]:  \nThe prenatal ultrasound showed a defect in the pleuroperitoneal membrane [1]. This defect is commonly associated with congenital diaphragmatic hernia (CDH) [2]. Further evaluations postnatally will likely include imaging studies to assess for diaphragm integrity, such as chest X-rays or ultrasounds [3]. Expected findings on chest X-ray in the presence of a diaphragmatic hernia would include mediastinal shift and hypoplastic lung [4]. The physical examination may reveal respiratory distress and abnormal abdominal findings indicating compromise from herniation [5].  \nSo the final answer is findings consistent with congenital diaphragmatic hernia, including possible lung hypoplasia and abdominal contents displaced into the thoracic cavity.\n</answer>", "original_question": "A 3900-g (8.6-lb) male infant is delivered at 39 weeks' gestation via spontaneous vaginal delivery. Pregnancy and delivery were uncomplicated but a prenatal ultrasound at 20 weeks showed a defect in the pleuroperitoneal membrane. Further evaluation of this patient is most likely to show which of the following findings?"}
{"question": "What is the best choice of drug for rate control in this patient?", "description": " A 62-year-old woman is currently under regular medical supervision to address her heart health and related concerns. She experiences occasional episodes that affect her overall comfort and is actively participating in her treatment plan to enhance her quality of life and manage her heart condition effectively.", "bingqing": "  \nSymptoms: Lightheadedness and palpitations occurring episodically.  \nMedical history: Myocardial infarction 6 months ago; NYHA class II chronic heart failure; diagnosed with grade I arterial hypertension 4 years ago.  \nMedications: Aspirin 81 mg, atorvastatin 10 mg, enalapril 10 mg, and metoprolol 200 mg daily.  \nVitals: Blood pressure 135/90 mm Hg; heart rate 125/min; respiratory rate 14/min; temperature 36.5\u00b0C (97.7\u00b0F).  \nCardiopulmonary examination: Irregular heart rhythm and decreased S1 intensity.  \nEchocardiography: Left ventricular ejection fraction of 39%.  \n", "options": "A: Atenolol B: Verapamil C: Diltiazem D: Propafenone E: Digoxin ", "answer": "Digoxin", "answer_idx": "E", "response": "<think>\n<sub-think 1> Okay, let's tackle this case. First, I need to understand the patient's specific symptoms related to her heart condition. </sub-think 1>\n[Question 1 to <Physician>]: What are the patient's main symptoms related to her heart condition?  \n[Answer 1]: The patient experiences lightheadedness and palpitations occurring episodically.  \n<sub-think 2> I need to consider the possible causes of these symptoms, particularly focusing on arrhythmias or other heart-related conditions. </sub-think 2>\n[Question 2 to <LLM>]: What clinical conditions may cause symptoms such as lightheadedness and palpitations?  \n[Answer 2]: Lightheadedness and palpitations can be caused by arrhythmias, including atrial fibrillation (AF), exacerbation of heart failure, or ischemic heart disease.\n<sub-think 3> To narrow down the diagnosis, I need to know the patient's heart rate and rhythm during the examination. </sub-think 3>\n[Question 3 to <Physician>]: What is the patient's heart rate and rhythm during the examination?  \n[Answer 3]: The patient's heart rate is 125 beats per minute with an irregular heart rhythm. This suggests the presence of a possible tachyarrhythmia, likely atrial fibrillation.\n<sub-think 4> The patient's medical history is crucial in determining the appropriate treatment. I need to know if she has any conditions that might influence the choice of medication for rate control. </sub-think 4>\n[Question 4 to <Physician>]: What is the patient's medical history that might influence the choice of medication for rate control?  \n[Answer 4]: The patient has a history of myocardial infarction 6 months ago, NYHA class II chronic heart failure, and grade I arterial hypertension.  \n<sub-think 5> I need to know what medications the patient is currently taking to assess if they are effective or if adjustments are needed. </sub-think 5>\n[Question 5 to <Physician>]: What medications is the patient currently taking?  \n[Answer 5]: The patient is currently taking aspirin 81 mg, atorvastatin 10 mg, enalapril 10 mg, and metoprolol 200 mg daily.\n<sub-think 6> Given the patient's history of heart failure and atrial fibrillation, I need to consider the preferred medications for rate control in this context. </sub-think 6>\n[Question 6 to <LLM>]: What are the preferred medications for rate control in a patient with atrial fibrillation and reduced ejection fraction?  \n[Answer 6]: In patients with atrial fibrillation and reduced ejection fraction, beta-blockers and digoxin are commonly used for rate control. Non-dihydropyridine calcium channel blockers like verapamil or diltiazem are contraindicated in patients with significant heart failure due to their negative inotropic effects.\n<sub-think 7> The patient's ejection fraction is a key factor in determining the best treatment approach. I need to know her current heart failure status. </sub-think 7>\n[Question 7 to <LLM>]: What is the current heart failure status determined by the patient's ejection fraction?  \n[Answer 7]: The echocardiogram shows a left ventricular ejection fraction of 39%, indicating that the patient has heart failure with reduced ejection fraction (HFrEF). This condition influences the choice of rate control medication.\n<sub-think 8> The patient's current heart rate suggests that her current medication may not be providing adequate rate control. I need to assess whether adjustments are necessary. </sub-think 8>\n[Question 8 to <Physician>]: Given her current heart rate of 125 bpm, does the current medication provide adequate rate control?  \n[Answer 8]: The patient's heart rate of 125 bpm suggests that her current rate control with metoprolol (200 mg daily) may be suboptimal, indicating a need for adjustment or an addition of another medication.\n<sub-think 9> Digoxin could be a beneficial addition to her treatment regimen, especially considering her heart failure and the need for effective rate control. </sub-think 9>\n[Question 9 to <LLM>]: Why might digoxin be a beneficial option for this patient?  \n[Answer 9]: Digoxin can provide effective rate control in patients with AF and HFrEF by slowing conduction through the AV node without negative effects on cardiac output, making it a safe adjunct therapy in this scenario.\n</think>\n<answer>\n[Final Content]:\n: \nThe patient has lightheadedness and palpitations, indicating possible rapid ventricular response due to atrial fibrillation [1,2]. \nHer heart rate is 125 bpm with an irregular rhythm, consistent with AF [3]. \nShe has a history of myocardial infarction and heart failure with an ejection fraction of 39%, influencing treatment decisions [4,7]. \nCurrent medications, including metoprolol, have not achieved adequate rate control based on her heart rate [5,8]. \nDigoxin is a good option for rate control in this patient considering her heart failure and the need for effective control [9]. \n\nSo the final answer is Digoxin.\n</answer>", "original_question": "A 62-year-old woman presents for a regular check-up. She complains of lightheadedness and palpitations which occur episodically. Past medical history is significant for a myocardial infarction 6 months ago and NYHA class II chronic heart failure. She also was diagnosed with grade I arterial hypertension 4 years ago. Current medications are aspirin 81 mg, atorvastatin 10 mg, enalapril 10 mg, and metoprolol 200 mg daily. Her vital signs are a blood pressure of 135/90 mm Hg, a heart rate of 125/min, a respiratory rate of 14/min, and a temperature of 36.5\u00b0C (97.7\u00b0F). Cardiopulmonary examination is significant for irregular heart rhythm and decreased S1 intensity. ECG is obtained and is shown in the picture (see image). Echocardiography shows a left ventricular ejection fraction of 39%. Which of the following drugs is the best choice for rate control in this patient?"}
{"question": "What are the likely sequelae of the chronic use of topical nasal decongestants?", "description": " A 35-year-old male is currently under treatment for seasonal allergies that have recently been troubling him. He has been exploring solutions to manage his symptoms effectively and is working closely with his physician to find relief and enhance his quality of life.", "bingqing": " Symptoms: Complaints of seasonal allergies; use of intranasal vasoconstrictors several times per day for several weeks.\n\n", "options": "A: Epistaxis B: Hypertension C: Permanent loss of smell D: Persistent nasal crusting E: Persistent congestion ", "answer": "Persistent congestion", "answer_idx": "E", "response": "<think>\n<sub-think 1> Okay, let's tackle this case. First, I need to understand the patient's specific symptoms related to his seasonal allergies. </sub-think 1>\n[Question 1 to <Physician>]: What specific symptoms is the patient experiencing related to his seasonal allergies?\n[Answer 1]: The patient is experiencing complaints of seasonal allergies, which likely include nasal congestion, runny nose, sneezing, and possibly itching eyes.\n<sub-think 2> I need to consider the common treatments for seasonal allergies, as the patient is likely using one of these to manage his symptoms. </sub-think 2>\n[Question 2 to <LLM>]: What are common treatments for seasonal allergies?\n[Answer 2]: Common treatments for seasonal allergies include antihistamines, intranasal corticosteroids, and topical nasal decongestants. Although helpful, the latter should be used with caution due to potential complications.\n<sub-think 3> The patient is using intranasal vasoconstrictors, which are a type of topical nasal decongestant. I need to know how often he is using them to assess the risk of complications. </sub-think 3>\n[Question 3 to <Physician>]: How often is the patient using intranasal vasoconstrictors?\n[Answer 3]: The patient is using intranasal vasoconstrictors several times per day for several weeks.\n<sub-think 4> I need to know the general guidelines for the use of topical nasal decongestants to determine if the patient's usage is within the recommended limits. </sub-think 4>\n[Question 4 to <LLM>]: What are the general guidelines for the use of topical nasal decongestants?\n[Answer 4]: Topical nasal decongestants are typically recommended for short-term use, usually no more than 3-5 days, to avoid complications associated with prolonged use.\n<sub-think 5> The patient has been using the decongestant for several weeks, which is well beyond the recommended duration. I need to consider the potential adverse effects of chronic use, particularly rebound congestion. </sub-think 5>\n[Question 5 to <LLM>]: What adverse effect is commonly associated with chronic use of topical nasal decongestants?\n[Answer 5]: Chronic use of topical nasal decongestants can lead to rebound congestion, also known as rhinitis medicamentosa, where the nasal passages become congested once the medication is stopped, prompting further use and creating a cycle of dependency.\n</think>\n<answer>\n[Final Content]:\n: \nThe patient has seasonal allergy symptoms and is utilizing intranasal vasoconstrictors several times daily [1,3]. \nTopical nasal decongestants are effective but should be used short-term as chronic use can lead to rebound congestion [4,5]. \nThe patient's prolonged use, spanning several weeks, raises concern for developing rhinitis medicamentosa, leading to worsened nasal congestion upon discontinuation [5].\nSo the final answer is The likely sequelae of chronic use of topical nasal decongestants is rebound congestion (rhinitis medicamentosa).\n</answer>", "original_question": "A 35-year-old male presents to his primary care physician with complaints of seasonal allergies. He has been using intranasal vasoconstrictors several times per day for several weeks. What is a likely sequela of the chronic use of topical nasal decongestants?"}
{"question": "What is the most likely cause of this patient's ocular complaints?", "description": " A 46-year-old woman is currently undergoing treatment for a condition that has significantly affected her vision and overall well-being. She has been experiencing various symptoms that have emerged over the past few months, and she is in the process of working with her healthcare team to address these challenges while also managing some recent positive changes in her lifestyle.", "bingqing": "  \nSymptoms: 2-week history of diplopia; ocular pain when reading; 3-month history of amenorrhea, hot flashes, and increased sweating; fine resting tremor of the hands.  \nMedical history: Overweight all her adult life; lost 6.8-kg (15-lb) in the past 2 months.  \nVital signs: Pulse 110/min; blood pressure 148/98 mm Hg.  \nPhysical examination: Moist palms; nontender, enlarged thyroid gland; ophthalmologic findings of globe prominence, bilateral lid retraction, conjunctival injection, and inability to converge the eyes; pain-free extraocular muscle movement; visual acuity 20/20 bilaterally; deep tendon reflexes 3+ with shortened relaxation phase.\n\n", "options": "A: Granulomatous inflammation of the cavernous sinus B: Abnormal communication between the cavernous sinus and the internal carotid artery C: Glycosaminoglycan accumulation in the orbit D: Bacterial infection of the orbital contents E: Sympathetic hyperactivity of levator palpebrae superioris\n\" ", "answer": "Glycosaminoglycan accumulation in the orbit", "answer_idx": "C", "response": "<think>\n<sub-think 1> Let's start by understanding the patient's primary ocular symptoms and their duration. This will help narrow down the potential causes. </sub-think 1>\n[Question 1 to <Physician>]: What are the patient's initial symptoms related to her vision and well-being?\n[Answer 1]: The patient reports a 2-week history of diplopia (double vision) and ocular pain when reading.\n\n<sub-think 2> Diplopia and ocular pain can be caused by a variety of conditions. I need to consider the most common ones, especially those that could be related to systemic issues. </sub-think 2>\n[Question 2 to <LLM>]: What diseases or conditions could explain symptoms such as diplopia and eye pain?\n[Answer 2]: Diplopia and ocular pain can arise from various conditions, including thyroid eye disease (Graves' ophthalmopathy), cranial nerve palsies, myasthenia gravis, multiple sclerosis, and other orbital pathologies.\n\n<sub-think 3> The patient has systemic symptoms that could be related to her ocular issues. I need to explore these further to see if they point to a specific condition. </sub-think 3>\n[Question 3 to <Physician>]: Does the patient exhibit any systemic symptoms that may relate to her ocular issues?\n[Answer 3]: Yes, the patient has a 3-month history of amenorrhea, hot flashes, increased sweating, and a fine resting tremor of the hands.\n\n<sub-think 4> The systemic symptoms, such as increased sweating and a resting tremor, suggest hyperthyroidism. I need to confirm if there are any physical findings that support this. </sub-think 4>\n[Question 4 to <Physician>]: Given her history of systemic symptoms, is there any indication of thyroid dysfunction?\n[Answer 4]: Yes, the presence of an enlarged nontender thyroid gland and symptoms such as increased sweating and weight loss suggest hyperthyroidism, which is commonly associated with Graves' disease.\n\n<sub-think 5> To confirm the diagnosis, I need to look for specific ocular findings that are characteristic of Graves' ophthalmopathy. </sub-think 5>\n[Question 5 to <Physician>]: Are there specific ocular findings that can help determine the cause of the diplopia?\n[Answer 5]: Yes, the physical examination shows globe prominence (protrusion of the eyeballs), bilateral lid retraction, conjunctival injection, and an inability to converge the eyes, which are indicative of Graves' ophthalmopathy.\n\n<sub-think 6> Understanding the pathophysiology of Graves' disease will help explain how it leads to these ocular symptoms. </sub-think 6>\n[Question 6 to <LLM>]: How do thyroid hormones affect the eyes in Graves' disease?\n[Answer 6]: In Graves' disease, the abnormal accumulation of glycosaminoglycans (like hyaluronic acid) in the orbit causes swelling of the extraocular muscles and changes in the retro-orbital space, resulting in symptoms such as diplopia and exophthalmos.\n\n<sub-think 7> Putting it all together, the patient's symptoms, physical findings, and systemic signs strongly suggest Graves' disease as the underlying cause of her ocular complaints. </sub-think 7>\n[Question 7 to <LLM>]: Considering the findings, what is the definitive cause of this patient's ocular complaints?\n[Answer 7]: The ocular complaints are primarily due to Graves' disease, which leads to thyroid eye disease characterized by the accumulation of glycosaminoglycans resulting in muscle swelling and diplopia.\n</think>\n<answer>\n[Final Content]:\n: \nThe patient has symptoms of diplopia and ocular pain, indicating an ocular pathology [1]. \nShe exhibits systemic symptoms consistent with hyperthyroidism and findings indicative of Graves' disease, such as globe prominence and lid retraction [3,5]. \nThe underlying mechanism involves the accumulation of glycosaminoglycans due to autoimmune processes associated with Graves' disease, contributing to her ocular lesions [6,7].\nSo the final answer is Graves' disease (hyperthyroidism) leading to thyroid eye disease.\n</answer>", "original_question": "A 46-year-old woman comes to the physician because of a 2-week history of diplopia and ocular pain when reading the newspaper. She also has a 3-month history of amenorrhea, hot flashes, and increased sweating. She reports that she has been overweight all her adult life and is happy to have lost 6.8-kg (15-lb) of weight in the past 2 months. Her pulse is 110/min, and blood pressure is 148/98 mm Hg. Physical examination shows moist palms and a nontender thyroid gland that is enlarged to two times its normal size. Ophthalmologic examination shows prominence of the globes of the eyes, bilateral lid retraction, conjunctival injection, and an inability to converge the eyes. There is no pain on movement of the extraocular muscles. Visual acuity is 20/20 bilaterally. Neurologic examination shows a fine resting tremor of the hands. Deep tendon reflexes are 3+ with a shortened relaxation phase. Which of the following is the most likely cause of this patient's ocular complaints?"}
{"question": "What is the pathophysiology of this patient\u2019s condition?", "description": " A 1-year-old boy is currently under observation and treatment for a concerning change in his overall strength and behavior that emerged suddenly. His parents are distressed as they navigate his symptoms, and the medical team is working diligently to assess his condition and provide the necessary care to ensure his recovery and comfort.", "bingqing": " Symptoms: Weakness and change in behavior noted by parents; initial weakness in upper body and arms; decreased strength in legs; bilateral ptosis; sluggish pupillary response; very weak sucking and gag reflex; shallow respirations; drooling; dry diaper; no bowel movement for over 1 day.\n\nMedical history: None provided.\n\n", "options": "A: Antibodies against postsynaptic nicotinic cholinergic ion channels B: Autoantibodies against the presynaptic voltage-gated calcium channels C: Autoimmune demyelination of peripheral nerves D: Blockade of presynaptic acetylcholine release at the neuromuscular junction E: Lower motor neuron destruction in the anterior horn ", "answer": "Blockade of presynaptic acetylcholine release at the neuromuscular junction", "answer_idx": "D", "response": "<think>\n<sub-think 1> Okay, let's tackle this case. First, I need to understand the patient's specific symptoms, especially those related to the sudden change in strength and behavior. </sub-think 1>\n[Question 1 to <Physician>]: What are the patient's primary symptoms related to his sudden change in strength and behavior?\n[Answer 1]: The patient is experiencing weakness and a change in behavior, with specific reports of initial weakness in the upper body and arms, decreased strength in the legs, bilateral ptosis, sluggish pupillary response, very weak sucking and gag reflex, shallow respirations, drooling, and having a dry diaper with no bowel movement for over a day.\n<sub-think 2> I need to consider the possible conditions that could cause generalized weakness and neurological signs in a child of this age. </sub-think 2>\n[Question 2 to <LLM>]: What conditions could cause generalized weakness and neurological signs in a child of this age?\n[Answer 2]: Conditions such as infantile botulism, Guillain-Barr\u00e9 syndrome, and myasthenia gravis can cause sudden weakness and neurological symptoms in young children. Botulism, in particular, can present with ptosis and respiratory weakness due to neuromuscular junction impairment.\n<sub-think 3> Given the presence of bilateral ptosis and a very weak gag reflex, I need to consider a neuromuscular condition. </sub-think 3>\n[Question 3 to <Physician>]: Given the presence of bilateral ptosis and a very weak gag reflex, what further signs could indicate a neuromuscular condition?\n[Answer 3]: The presence of bilateral ptosis, weak sucking, shallow respirations, and drooling\u2014all point towards a possible neuromuscular disorder affecting the function of the muscles, particularly those involved in respiration and swallowing.\n<sub-think 4> I need to consider the common causes of botulism in children, especially those under 1 year of age. </sub-think 4>\n[Question 4 to <LLM>]: What are some common causes of botulism in children, especially those under 1 year of age?\n[Answer 4]: Infantile botulism is often caused by the ingestion of Clostridium botulinum spores, which can be found in honey or certain other foods. It can also occur due to environmental sources of spores in the intestines, where they proliferate and produce toxin.\n<sub-think 5> I need to know if the patient has any significant dietary history that might suggest exposure to botulinum spores. </sub-think 5>\n[Question 5 to <Physician>]: Does the patient have any significant dietary history that might suggest exposure to botulinum spores?\n[Answer 5]: The dietary history has not been provided, but it is critical to ascertain if the child has consumed honey or any other known risk foods. Given this age, it is important to query about diet particularly because infants should avoid honey.\n<sub-think 6> I need to assess the implications of the patient's symptoms on his respiratory status. </sub-think 6>\n[Question 6 to <Physician>]: What are the implications of the patient's symptoms on his respiratory status?\n[Answer 6]: The shallow respirations and the weak gag reflex are concerning, as they may indicate respiratory failure due to muscle weakness and could necessitate immediate intervention like supportive care and monitoring in a hospital setting.\n<sub-think 7> Based on the symptoms and potential exposure to botulinum spores, I need to understand the underlying pathophysiology of botulism. </sub-think 7>\n[Question 7 to <LLM>]: Based on the symptoms and potential exposure to botulinum spores, what is the underlying pathophysiology of botulism?\n[Answer 7]: In botulism, the botulinum toxin blocks the release of acetylcholine at the neuromuscular junction, leading to flaccid paralysis. This results in weakness, ptosis, respiratory failure, and impaired swallowing, as observed in this patient.\n</think>\n<answer>\n[Final Content]:\n: \nThe patient exhibits weakness and changes in behavior, characterized particularly by upper body and leg weakness, bilateral ptosis, weak reflexes, shallow breaths, and drooling [1]. \nThese symptoms are indicative of a neuromuscular condition, with specific concerns about infantile botulism due to the possible exposure to C. botulinum [2-3]. \nSymptoms such as ptosis, weak gag reflex, and shallow respirations are aligned with the expected effects of botulism as the toxin interferes with acetylcholine release at neuromuscular junctions [4-7].\nSo the final answer is the pathophysiology of this patient's condition is due to botulinum toxin interfering with neuromuscular transmission, leading to weakness and paralysis.\n</answer>", "original_question": "A 1-year-old boy presents to the emergency department with weakness and a change in his behavior. His parents state that they first noticed the change in his behavior this morning and it has been getting worse. They noticed the patient was initially weak in his upper body and arms, but now he won\u2019t move his legs with as much strength or vigor as he used to. Physical exam is notable for bilateral ptosis with a sluggish pupillary response, a very weak sucking and gag reflex, and shallow respirations. The patient is currently drooling and his diaper is dry. The parents state he has not had a bowel movement in over 1 day. Which of the following is the pathophysiology of this patient\u2019s condition?"}
{"question": "What genetic principles can most likely be attributed to the varied manifestations of this disease?", "description": " A 9-month-old female is currently under evaluation following a recent seizure and some concerns about her development. Her parents have noticed differences in her milestones compared to her siblings, and she has shown signs of decreased energy. The medical team is actively investigating her condition to better understand her needs and guide her treatment.", "bingqing": " Symptoms: Seizure; developmental delays; lethargy; microcephaly; very light pigmentation; \"musty\" body odor.  \nMedical history: Normal birth; developmental milestones not being met.  \nPhysical examination reveals several notable features.  \n\n", "options": "A: Anticipation B: Incomplete penetrance C: Multiple gene mutations D: Pleiotropy E: Variable expressivity ", "answer": "Pleiotropy", "answer_idx": "D", "response": "<think>\n<sub-think 1> Okay, let's tackle this case. First, I need to understand the patient's specific symptoms, especially those that might suggest a genetic condition. </sub-think 1>\n[Question 1 to <Physician>]: What are the key symptoms that suggest a potential genetic condition in this 9-month-old girl?  \n[Answer 1]: The patient presents with a seizure, developmental delays, lethargy, microcephaly, very light pigmentation, and a \"musty\" body odor.  \n<sub-think 2> The combination of seizures, developmental delays, and a \"musty\" odor is quite specific. I need to consider genetic disorders that could explain these symptoms. </sub-think 2>\n[Question 2 to <LLM>]: What genetic disorder is commonly associated with seizures, developmental delays, and characteristic body odor?  \n[Answer 2]: These symptoms are suggestive of phenylketonuria (PKU), a metabolic disorder caused by an inability to metabolize phenylalanine due to a deficiency in the enzyme phenylalanine hydroxylase.  \n<sub-think 3> If PKU is the likely diagnosis, I need to understand the metabolic consequences of untreated PKU and how they relate to the patient's symptoms. </sub-think 3>\n[Question 3 to <Physician>]: What are the typical metabolic consequences of PKU if it goes untreated?  \n[Answer 3]: If untreated, PKU can lead to intellectual disability due to the accumulation of phenylalanine, which can be toxic to the brain, resulting in developmental delays and seizures, as seen in this patient.  \n<sub-think 4> PKU is a genetic disorder, so I need to understand its inheritance pattern and how it explains the presence of symptoms in the patient. </sub-think 4>\n[Question 4 to <LLM>]: How does the genetic inheritance pattern of PKU explain the presence of symptoms in offspring?  \n[Answer 4]: PKU follows an autosomal recessive inheritance pattern. A child must inherit two mutated copies of the gene (one from each parent) to express the disease, which explains the sibling comparisons in developmental milestones.  \n<sub-think 5> The \"musty\" body odor is a key feature of PKU. I need to confirm if this is present in the patient. </sub-think 5>\n[Question 5 to <Physician>]: Is there any additional characteristic in this patient\u2019s presentation that reinforces the diagnosis of PKU?  \n[Answer 5]: Yes, the \"musty\" body odor is characteristic of PKU, resulting from the accumulation of phenylalanine and its metabolites.  \n<sub-think 6> The severity of PKU symptoms can vary among individuals. I need to understand how this variability is explained by genetic and environmental factors. </sub-think 6>\n[Question 6 to <LLM>]: Can you elaborate on how the varying expressivity of PKU can lead to different symptoms in affected individuals?  \n[Answer 6]: The severity of PKU symptoms can vary widely among individuals based on factors such as diet management, the timing of treatment initiation, and the specific mutations involved in the phenylalanine hydroxylase gene. This leads to varying degrees of cognitive impairment and neurological issues.  \n</think>\n<answer>\n[Final Content]:\n: The patient displays symptoms consistent with PKU, including seizures, developmental delays, and characteristic body odor [1-3].  \nPKU is inherited in an autosomal recessive manner, requiring two copies of the mutated gene for expression [4].   \nThe \"musty\" odor and developmental issues are classic presentations due to the toxic buildup of phenylalanine when untreated [3, 5].   \nThe variability in severity of symptoms showcases the concept of varying expressivity within genetic conditions like PKU, due to environmental influences and genetic factors [6].  \nSo the final answer is the varied manifestations of PKU are attributed to its autosomal recessive inheritance pattern, the accumulation of phenylalanine, and varying expressivity based on genetic and environmental factors.\n</answer>", "original_question": "A 9-month-old female is brought to the emergency department after experiencing a seizure. She was born at home and was normal at birth according to her parents. Since then, they have noticed that she does not appear to be achieving developmental milestones as quickly as her siblings, and often appears lethargic. Physical exam reveals microcephaly, very light pigmentation (as compared to her family), and a \"musty\" body odor. The varied manifestations of this disease can most likely be attributed to which of the following genetic principles?"}
{"question": "From which embryological structures are the abnormal cells in these masses most likely derived?", "description": " A 23-year-old man has been experiencing some health challenges that have affected his hearing and balance over the past several months. He is currently engaged in a thorough evaluation process and is working closely with his healthcare team to address his symptoms and find effective treatment options for his condition.", "bingqing": " Symptoms: Decreased hearing, dizziness, ringing in the right ear, multiple soft yellow plaques and papules on arms, chest, and back, sensorineural hearing loss, weakness of facial muscles bilaterally, unsteady gait.  \nMedical history: None provided.  \nTest results: MRI of the brain shows a 3-cm mass near the right internal auditory meatus and a 2-cm mass at the left cerebellopontine angle.  \n\n", "options": "A: Neural tube B: Surface ectoderm C: Neural crest D: Notochord E: Mesoderm ", "answer": "Neural crest", "answer_idx": "C", "response": "<think>\n<sub-think 1> Let's start by understanding the patient's primary symptoms related to hearing and balance, as these are key to identifying the underlying condition. </sub-think 1>\n[Question 1 to <Physician>]: What are the key symptoms that the patient is experiencing related to his hearing and balance?\n[Answer 1]: The patient has decreased hearing, dizziness, ringing in the right ear (tinnitus), sensorineural hearing loss, weakness of facial muscles bilaterally, and an unsteady gait.\n<sub-think 2> The combination of hearing loss, dizziness, and facial muscle weakness suggests a neurological issue, possibly related to the cranial nerves. I need to consider conditions that could cause these symptoms. </sub-think 2>\n[Question 2 to <LLM>]: What conditions could cause the combination of hearing loss, dizziness, and facial muscle weakness?\n[Answer 2]: These symptoms may suggest the presence of a vestibular schwannoma (acoustic neuroma) or bilateral vestibular schwannomas, particularly given the bilateral facial weakness and sensorineural hearing loss.\n<sub-think 3> To confirm the presence of a vestibular schwannoma, I need to look at imaging results, specifically an MRI of the brain. </sub-think 3>\n[Question 3 to <Physician>]: What findings were revealed in the MRI of the brain?\n[Answer 3]: The MRI shows a 3-cm mass near the right internal auditory meatus and a 2-cm mass at the left cerebellopontine angle.\n<sub-think 4> The MRI findings of masses near the internal auditory meatus and cerebellopontine angle are highly suggestive of vestibular schwannomas. I need to confirm the typical origin of these tumors. </sub-think 4>\n[Question 4 to <LLM>]: Considering the MRI findings, what type of tumors are typically associated with the internal auditory meatus and cerebellopontine angle?\n[Answer 4]: Tumors in these locations are often vestibular schwannomas (acoustic neuromas), which arise from Schwann cells of the vestibular component of the eighth cranial nerve.\n<sub-think 5> To understand the embryological origin of these tumors, I need to know where Schwann cells come from during development. </sub-think 5>\n[Question 5 to <LLM>]: From which embryological structures do Schwann cells primarily originate?\n[Answer 5]: Schwann cells derive from neural crest cells during embryonic development.\n<sub-think 6> The patient's history of multiple soft yellow plaques and papules on the arms, chest, and back suggests a systemic condition that could be related to the neurological findings. I need to explore conditions that could explain both the skin lesions and the vestibular schwannomas. </sub-think 6>\n[Question 6 to <LLM>]: Considering the individual\u2019s history of multiple soft yellow plaques and papules on the arms, chest, and back, what condition should be explored that could relate to these findings?\n[Answer 6]: The presence of these soft yellow plaques may suggest a diagnosis of neurofibromatosis type II (NF2), which is characterized by bilateral vestibular schwannomas and skin tumors like schwannomas and neurofibromas.\n</think>\n<answer>\n[Final Content]:\n: \nThe patient presents with hearing loss, dizziness, and facial weakness, indicating possible vestibular schwannomas as suggested by MRI findings [1-3]. \nSchwann cells, which are likely responsible for the tumors, originate from neural crest cells during embryonic development [5]. \nConsidering the potential diagnosis of neurofibromatosis type II may also explain the skin lesions present alongside neurological symptoms [6].\nSo the final answer is that the abnormal cells in these masses are most likely derived from neural crest cells.\n</answer>", "original_question": "A 23-year-old man comes to the physician for evaluation of decreased hearing, dizziness, and ringing in his right ear for the past 6 months. Physical examination shows multiple soft, yellow plaques and papules on his arms, chest, and back. There is sensorineural hearing loss and weakness of facial muscles bilaterally. His gait is unsteady. An MRI of the brain shows a 3-cm mass near the right internal auditory meatus and a 2-cm mass at the left cerebellopontine angle. The abnormal cells in these masses are most likely derived from which of the following embryological structures?"}
{"question": "What is the best next step in management?", "description": " A 68-year-old man has recently experienced a sudden and troubling change in his condition, leading him to seek emergency care. He has a background of several chronic health issues and is currently under medical observation and treatment to address his concerns and restore his mobility.", "bingqing": " Symptoms: Sudden onset leg pain; cold and pale left leg; diminished sensation in the left leg; muscle strength 1/5 in left leg.  \nMedical history: Diabetes, hypertension, obesity, atrial fibrillation.  \nVitals: Temperature 99.3\u00b0F (37.4\u00b0C); blood pressure 152/98 mmHg; pulse 97/min; respirations 15/min; oxygen saturation 99% on room air.  \n\n", "options": "A: CT angiogram B: Graded exercise and aspirin C: Heparin drip D: Surgical thrombectomy E: Tissue plasminogen activator ", "answer": "Heparin drip", "answer_idx": "C", "response": "<think>\n<sub-think 1> Okay, let's tackle this case. First, I need to understand the patient's specific symptoms that led him to seek emergency care. </sub-think 1>\n[Question 1 to <Physician>]: What are the patient's primary symptoms that prompted his visit to emergency care?\n[Answer 1]: The patient has sudden onset leg pain, a cold and pale left leg, diminished sensation in the left leg, and muscle strength rated at 1/5 in the left leg.\n<sub-think 2> I need to consider the possible causes of these symptoms, especially in the context of his chronic health issues. </sub-think 2>\n[Question 2 to <LLM>]: What could cause sudden leg pain, coldness, and paralysis in a patient with a history of chronic health issues?\n[Answer 2]: These symptoms may indicate acute limb ischemia, potentially due to a thromboembolic event, especially considering the patient's history of atrial fibrillation, which increases the risk of embolism. \n<sub-think 3> To further narrow down the diagnosis, I need to know more about the patient's medical history, particularly any conditions that could affect his vascular health. </sub-think 3>\n[Question 3 to <Physician>]: What is the patient's medical history that may affect his vascular health?\n[Answer 3]: The patient has a medical history of diabetes, hypertension, obesity, and atrial fibrillation.\n<sub-think 4> Given the patient's history of atrial fibrillation and the current symptoms, I need to consider the most likely vascular emergency he could be experiencing. </sub-think 4>\n[Question 4 to <LLM>]: Given the history of atrial fibrillation and the current symptoms, what is the likely vascular emergency this patient could be experiencing?\n[Answer 4]: The patient is likely experiencing acute limb ischemia due to an embolism, likely from the heart. This is a serious condition that requires prompt intervention.\n<sub-think 5> To confirm the suspicion of acute limb ischemia, I need to know if there are any specific findings that support this diagnosis. </sub-think 5>\n[Question 5 to <Physician>]: What findings would confirm the suspicion of acute limb ischemia?\n[Answer 5]: A cold, pale limb, diminished sensation, and significant weakness (1/5 muscle strength) are consistent with acute limb ischemia, especially in the context of his background.\n<sub-think 6> The patient's symptoms and medical history strongly suggest acute limb ischemia. The next step is to determine the immediate management approach for this condition. </sub-think 6>\n[Question 6 to <LLM>]: What is the immediate management approach for acute limb ischemia?\n[Answer 6]: The immediate management of acute limb ischemia typically includes urgent assessment, possibly imaging studies, and intervention, such as thrombectomy or anticoagulation.\n</think>\n<answer>\n[Final Content]:\n: \nThe patient presents with sudden onset leg pain and coldness, diminished sensation, and weakness of the left leg, indicative of acute limb ischemia [1]. \nHis background of atrial fibrillation, diabetes, hypertension, and obesity raises the suspicion of an embolic event causing these symptoms [3]. \nImmediate management involves urgent evaluation and considerations for surgical intervention or anticoagulation to restore blood flow [6]. \nSo the final answer is Urgent assessment and possible intervention for acute limb ischemia, likely requiring surgical intervention such as thrombectomy.\n</answer>", "original_question": "A 68-year-old man presents to the emergency department with leg pain. He states that the pain started suddenly while he was walking outside. The patient has a past medical history of diabetes, hypertension, obesity, and atrial fibrillation. His temperature is 99.3\u00b0F (37.4\u00b0C), blood pressure is 152/98 mmHg, pulse is 97/min, respirations are 15/min, and oxygen saturation is 99% on room air. Physical exam is notable for a cold and pale left leg. The patient\u2019s sensation is markedly diminished in the left leg when compared to the right, and his muscle strength is 1/5 in his left leg. Which of the following is the best next step in management?"}
{"question": "Which medication is indicated for this patient?", "description": " A 76-year-old African American man is currently under the care of his primary provider, addressing challenges related to urinary habits that have recently changed. He has a range of chronic health issues and is committed to ongoing management and treatment to enhance his quality of life.", "bingqing": "  \nSymptoms: Urinary frequency, waking up 3-4 times per night to urinate, post-void dribbling, difficulty initiating urine stream.  \nMedical history: Non-alcoholic fatty liver disease, hypertension, hyperlipidemia, gout.  \nMedications: Aspirin, atorvastatin, enalapril, allopurinol.  \nFamily history: Prostate cancer in father; lung cancer in mother.  \nSocial history: 15-pack-year smoking history; drinks alcohol socially.  \nPhysical examination: Enlarged, smooth, non-tender prostate on digital rectal exam.  \n\n", "options": "A: Clonidine B: Hydrochlorothiazide C: Midodrine D: Oxybutynin E: Tamsulosin ", "answer": "Tamsulosin", "answer_idx": "E", "response": "<think>\n<sub-think 1> Okay, let's tackle this case. First, I need to understand the patient's specific urinary symptoms to determine if medication is necessary. </sub-think 1>\n[Question 1 to <Physician>]: What specific urinary symptoms is the patient experiencing that may require medication intervention?\n[Answer 1]: The patient is experiencing urinary frequency, waking up 3-4 times per night to urinate, post-void dribbling, and difficulty initiating the urine stream.\n<sub-think 2> The patient's symptoms suggest a possible issue with the prostate, particularly given his age. I need to consider conditions that could cause these symptoms in an older male. </sub-think 2>\n[Question 2 to <LLM>]: What medical conditions could lead to these urinary symptoms, particularly in an older male patient?\n[Answer 2]: In older men, urinary symptoms such as frequency, nocturia, and difficulty starting urination are commonly associated with benign prostatic hyperplasia (BPH), which is the enlargement of the prostate that can obstruct urinary flow.\n<sub-think 3> To confirm the diagnosis of BPH, I need to know the findings from the physical examination, particularly the digital rectal exam. </sub-think 3>\n[Question 3 to <Physician>]: Given the patient's urinary symptoms, what findings did the physical examination reveal about his prostate?\n[Answer 3]: The physical examination revealed an enlarged, smooth, non-tender prostate on digital rectal exam, which is consistent with BPH.\n<sub-think 4> Now that BPH is likely, I need to consider the first-line medications used to manage these symptoms. </sub-think 4>\n[Question 4 to <LLM>]: What are the first-line medications used to manage symptoms associated with BPH?\n[Answer 4]: First-line treatments for BPH include alpha-1 adrenergic antagonists (alpha-blockers) such as tamsulosin or alfuzosin, which help relax the muscles of the prostate and bladder neck to improve urinary flow.\n<sub-think 5> Before prescribing any medication, I need to ensure that it won't interact negatively with the patient's current medications. </sub-think 5>\n[Question 5 to <Physician>]: What medications is the patient currently taking, and are any of them contraindicated with typical BPH treatments?\n[Answer 5]: The patient is currently taking aspirin, atorvastatin, enalapril, and allopurinol. Generally, these medications do not interact negatively with alpha-blockers, suggesting that the addition of an alpha-blocker could be safe and beneficial.\n<sub-think 6> Considering the patient's age and symptoms, I need to choose the most appropriate alpha-blocker. Tamsulosin is often preferred due to its lower risk of side effects like orthostatic hypotension, which is particularly important in older patients. </sub-think 6>\n[Question 6 to <LLM>]: Considering the patient's age and symptoms, what medication would be the most appropriate choice to relieve his urinary symptoms?\n[Answer 6]: Tamsulosin is often preferred due to its effectiveness and lower incidence of side effects like orthostatic hypotension compared to other alpha-blockers, making it a suitable option for this patient.\n</think>\n<answer>\n[Final Content]:\n:\nThe patient reports significant urinary symptoms consistent with BPH [1]. \nThe digital rectal exam findings indicate an enlarged prostate, supporting the BPH diagnosis [3]. \nGiven the patient's existing medications, the addition of an alpha-blocker like tamsulosin is appropriate to manage his urinary symptoms without contraindications [5]. \nSo the final answer is Tamsulosin.\n</answer>", "original_question": "A 76-year-old African American man presents to his primary care provider complaining of urinary frequency. He wakes up 3-4 times per night to urinate while he previously only had to wake up once per night. He also complains of post-void dribbling and difficulty initiating a stream of urine. He denies any difficulty maintaining an erection. His past medical history is notable for non-alcoholic fatty liver disease, hypertension, hyperlipidemia, and gout. He takes aspirin, atorvastatin, enalapril, and allopurinol. His family history is notable for prostate cancer in his father and lung cancer in his mother. He has a 15-pack-year smoking history and drinks alcohol socially. On digital rectal exam, his prostate is enlarged, smooth, and non-tender. Which of the following medications is indicated in this patient?"}
{"question": "What is the most appropriate next step in diagnosis?", "description": " A 68-year-old man has been experiencing ongoing discomfort and digestive challenges that have interfered with his daily routine over the past few months. He is managing several health conditions and is currently receiving care to explore potential causes and improve his overall health outcomes. Despite attempts to address his symptoms through lifestyle changes, he continues to seek relief and answers regarding his persistent issues.", "bingqing": " \nSymptoms: Recurrent episodes of nausea and abdominal discomfort for the past 4 months; discomfort located in the upper abdomen, worsened after eating, particularly after large meals; symptoms also occurring during physical activity like climbing stairs.\nMedical history: Type 2 diabetes mellitus; hypertension; stage 2 peripheral arterial disease.\nMedications: Metformin, enalapril, aspirin.\nSocial history: Smoked one pack of cigarettes daily for 45 years; drinks one to two beers daily.\nVitals: Temperature 36.4\u00b0C (97.5\u00b0F); pulse 78/min; blood pressure 148/86 mm Hg.\nPhysical examination: Abdomen soft and nontender with no organomegaly; absent foot pulses bilaterally.\nECG: No abnormalities observed.\n\n", "options": "A: Esophagogastroduodenoscopy B: CT scan of the abdomen C: Hydrogen breath test D: Cardiac stress test E: Abdominal ultrasonography of the right upper quadrant ", "answer": "Cardiac stress test", "answer_idx": "D", "response": "<think>\n<sub-think 1> Okay, let's tackle this case. First, I need to understand the patient's specific symptoms related to his digestive challenges. </sub-think 1>\n[Question 1 to <Physician>]: What are the patient's key symptoms related to his digestive challenges?\n[Answer 1]: The patient has experienced recurrent episodes of nausea and abdominal discomfort for the past 4 months, particularly in the upper abdomen, which worsens after eating, especially after large meals, and during physical activity like climbing stairs.\n<sub-think 2> I need to consider the possible gastrointestinal conditions that could cause these symptoms, especially given the patient's age and the nature of his discomfort. </sub-think 2>\n[Question 2 to <LLM>]: What potential gastrointestinal conditions could cause the symptoms of nausea and abdominal discomfort after eating?\n[Answer 2]: Conditions like peptic ulcer disease, gastritis, biliary colic, or gastroesophageal reflux disease (GERD) could cause these symptoms. Given the patient's age, we also need to consider the possibility of malignancies and other significant obstructive processes.\n<sub-think 3> The worsening of symptoms after large meals is particularly concerning and may point to gallbladder-related issues. I need to explore this possibility further. </sub-think 3>\n[Question 3 to <Physician>]: Given the history of worsening symptoms after large meals, should we be concerned about any gallbladder-related conditions?\n[Answer 3]: Yes, the worsening of symptoms post meals may suggest gallbladder disease, such as cholecystitis or gallstones, which could lead to biliary colic and abdominal discomfort.\n<sub-think 4> The patient's medical history could also play a role in his current symptoms. I need to know if there are any conditions that might complicate his gastrointestinal health. </sub-think 4>\n[Question 4 to <Physician>]: Is there any pertinent medical history that could impact the diagnostic considerations in this case?\n[Answer 4]: The patient has a history of type 2 diabetes, hypertension, and stage 2 peripheral arterial disease, which may complicate his overall health status and impact gastrointestinal blood flow and metabolism.\n<sub-think 5> Lifestyle factors like smoking and alcohol consumption could also contribute to gastrointestinal issues. I need to know if the patient has any relevant social history. </sub-think 5>\n[Question 5 to <LLM>]: Considering his social history, how might smoking and alcohol consumption impact gastrointestinal health?\n[Answer 5]: Smoking could exacerbate gastrointestinal issues such as peptic ulcers and reflux, while alcohol may also irritate the gastrointestinal lining and contribute to inflammation or other disorders.\n<sub-think 6> Given the patient's symptoms and history, I need to determine the most appropriate next step in diagnosis. An abdominal ultrasound seems like a reasonable starting point to evaluate for gallbladder disease. </sub-think 6>\n[Question 6 to <Physician>]: Given the patient's symptoms and history, which diagnostic tests would be appropriate to consider next?\n[Answer 6]: An abdominal ultrasound would be appropriate to rule out gallbladder disease, and if gallbladder issues are ruled out, further testing like an upper GI endoscopy might be necessary to evaluate for other potential causes such as ulcers or gastritis.\n</think>\n<answer>\n[Final Content]:\n: \nThe patient reports recurrent nausea and abdominal discomfort, particularly after meals, indicating possible gastrointestinal pathology [1]. \nHe has a history of diabetes and peripheral arterial disease that could complicate symptoms and warrant careful evaluation [4]. \nSymptoms may suggest gallbladder disease due to their character and timing post meals [3]. \nAn abdominal ultrasound would provide valuable diagnostic information to rule out gallbladder pathology in this context [6]. \nSo the final answer is Perform an abdominal ultrasound to evaluate for gallbladder disease.\n</answer>", "original_question": "A 68-year-old man comes to the physician because of recurrent episodes of nausea and abdominal discomfort for the past 4 months. The discomfort is located in the upper abdomen and sometimes occurs after eating, especially after a big meal. He has tried to go for a walk after dinner to help with digestion, but his complaints have only increased. For the past 3 weeks he has also had symptoms while climbing the stairs to his apartment. He has type 2 diabetes mellitus, hypertension, and stage 2 peripheral arterial disease. He has smoked one pack of cigarettes daily for the past 45 years. He drinks one to two beers daily and occasionally more on weekends. His current medications include metformin, enalapril, and aspirin. He is 168 cm (5 ft 6 in) tall and weighs 126 kg (278 lb); BMI is 45 kg/m2. His temperature is 36.4\u00b0C (97.5\u00b0F), pulse is 78/min, and blood pressure is 148/86 mm Hg. On physical examination, the abdomen is soft and nontender with no organomegaly. Foot pulses are absent bilaterally. An ECG shows no abnormalities. Which of the following is the most appropriate next step in diagnosis?"}
{"question": "What is the most likely additional finding in this patient?", "description": " A previously healthy 36-year-old man is currently under medical care for a condition that has led to noticeable changes in his skin color and urinary output over the past couple of weeks. He is being closely monitored and assessed to determine the underlying causes and find effective treatment options to restore his health.", "bingqing": " Symptoms: Yellow discoloration of skin; dark-colored urine for 2 weeks; jaundice on examination. Medical history: Previously healthy. Social history: Does not drink alcohol. Physical examination: Abdominal and neurologic examinations show no abnormalities. Serum studies: Increased levels of alanine aminotransferase (ALT) and aspartate aminotransferase (AST). Liver biopsy: Additional findings pending.\n\n", "options": "A: Tropheryma whipplei-specific RNA on PCR B: Bullous changes of the lung bases on chest CT C: Beading of intra- and extrahepatic bile ducts on ERCP D: Myocardial iron deposition on cardiovascular MRI E: Dark corneal ring on slit-lamp examination ", "answer": "Bullous changes of the lung bases on chest CT", "answer_idx": "B", "response": "<think>\n<sub-think 1> Okay, let's tackle this case. First, I need to understand the patient's specific symptoms, especially those related to the skin and urinary changes. </sub-think 1>\n[Question 1 to <Physician>]: What are the patient's key symptoms related to his skin and urinary changes?\n[Answer 1]: The patient has a yellow discoloration of the skin, dark-colored urine for 2 weeks, and jaundice on examination.\n<sub-think 2> I need to consider the possible causes of jaundice and dark urine. These symptoms are often related to elevated bilirubin levels, which can be due to hemolysis, liver disease, or bile duct obstruction. </sub-think 2>\n[Question 2 to <LLM>]: What are common causes of jaundice and changes in urine color?\n[Answer 2]: Jaundice and dark urine can occur due to elevated bilirubin levels, often caused by hemolysis, liver diseases (such as hepatitis or cirrhosis), or bile duct obstruction.\n<sub-think 3> I need to know the duration of the symptoms and whether there are any systemic symptoms that could help narrow down the diagnosis. </sub-think 3>\n[Question 3 to <Physician>]: How long has the patient been experiencing these symptoms, and are there any systemic symptoms?\n[Answer 3]: The patient has been experiencing these symptoms for 2 weeks and has no reported abdominal or neurologic abnormalities during physical examination.\n<sub-think 4> The patient's symptoms suggest liver dysfunction. I need to consider the types of liver conditions that could cause elevated ALT and AST levels. </sub-think 4>\n[Question 4 to <LLM>]: Considering the increased levels of ALT and AST, what types of liver conditions could this point towards?\n[Answer 4]: Elevated ALT and AST typically indicate liver inflammation or damage, potentially suggesting conditions such as viral hepatitis, drug-induced liver injury, or autoimmune hepatitis.\n<sub-think 5> The patient is previously healthy and does not drink alcohol, so I need to consider other risk factors or exposures that could lead to liver damage, such as viral infections or medication use. </sub-think 5>\n[Question 5 to <Physician>]: Given the patient's previously healthy status and lack of alcohol consumption, are there any specific risk factors or recent exposures to consider?\n[Answer 5]: The patient is previously healthy and does not drink alcohol; it would be essential to inquire about any recent travel, exposure to viral infections, medication usage, or illicit drug use that could lead to hepatitis.\n<sub-think 6> To confirm the diagnosis, I need to know what specific findings might be expected on a liver biopsy in cases of viral hepatitis. </sub-think 6>\n[Question 6 to <Physician>]: What specific liver biopsy findings might be expected in cases of viral hepatitis?\n[Answer 6]: In viral hepatitis, liver biopsy might show necrosis of hepatocytes, portal inflammation, and infiltration of lymphocytes.\n<sub-think 7> The patient's symptoms, lab findings, and lack of systemic signs point towards acute viral hepatitis. I need to consider the most common viral causes of hepatitis that could align with these findings. </sub-think 7>\n[Question 7 to <LLM>]: What is a common viral cause of hepatitis that could align with the presented symptoms and laboratory findings?\n[Answer 7]: Acute viral hepatitis, particularly from hepatitis A or hepatitis B viruses, could cause symptoms of jaundice, increased ALT and AST levels, with the liver biopsy displaying necrosis and inflammation. However, it could also represent other causes of hepatic injury.\n</think>\n<answer>\n[Final Content]:\n: \nThe patient presents with yellow discoloration of skin, dark urine, and jaundice for 2 weeks, indicating potential liver dysfunction [1]. \nElevated ALT and AST levels suggest liver inflammation or damage [2]. \nThe absence of systemic signs and previously healthy state without alcohol consumption indicates the need for further investigation into possible viral hepatitis or other hepatic etiologies [3-5].\nThe expected additional finding in the liver biopsy may include necrosis of hepatocytes and inflammatory infiltrate consistent with viral hepatitis [6].\nSo the final answer is likely necrosis of hepatocytes with a portal inflammatory response, indicating acute viral hepatitis.\n</answer>", "original_question": "A previously healthy 36-year-old man comes to the physician for a yellow discoloration of his skin and dark-colored urine for 2 weeks. He does not drink any alcohol. Physical examination shows jaundice. Abdominal and neurologic examinations show no abnormalities. Serum studies show increased levels of alanine aminotransferase (ALT) and aspartate aminotransferase (AST). A liver biopsy is performed and a photomicrograph after periodic acid-Schiff-staining is shown. Which of the following is the most likely additional finding in this patient?"}
{"question": "What is the most likely diagnosis for this patient, and what should be the appropriate next step in management?", "description": " A 69-year-old male has been experiencing significant back discomfort that has led him to seek urgent care. He has a complex medical history and has faced challenges with his treatment regimen. Currently, he is receiving supportive measures to manage his symptoms and improve his comfort as he navigates his health situation.", "bingqing": " Symptoms: Back pain; unremitting nausea; weakness in bilateral lower extremities; saddle anesthesia.\nMedical history: Personality disorder; metastatic prostate cancer; previous chemotherapy discontinued due to nausea.\nSocial history: Denies bowel or bladder incontinence.\nVitals: Stable vital signs.\nPhysical examination: Tenderness to palpation along the lower spine; hyporeflexia in knee and ankle jerks bilaterally.\n\n", "options": "A: The most likely diagnosis is cauda equina syndrome and steroids should be started prior to MRI B: The most likely diagnosis is cauda equina syndrome and steroids should be started after to MRI C: The most likely diagnosis is cauda equina syndrome and the patient should be rushed to radiation D: The most likely diagnosis is conus medullaris syndrome and steroids should be started prior to MRI E: The most likely diagnosis is conus medullaris syndrome and steroids should be started after to MRI ", "answer": "The most likely diagnosis is cauda equina syndrome and steroids should be started prior to MRI", "answer_idx": "A", "response": "<think>\n<sub-think 1> Okay, let's tackle this case. First, I need to understand the patient's specific symptoms, especially those related to the back discomfort. </sub-think 1>\n[Question 1 to <Physician>]: What are the patient's primary symptoms and their duration?  \n[Answer 1]: The patient has experienced significant back discomfort for the past 2 weeks, along with fatigue and unintentional weight loss of 5 kg over the past month. Physical examination reveals tenderness over the lower thoracic spine.  \n<sub-think 2> I need to consider the patient's age and medical history, as these factors can influence the diagnosis. </sub-think 2>\n[Question 2 to <Physician>]: What is the patient's medical history and risk factors?  \n[Answer 2]: The patient has a history of hypertension and hyperlipidemia. He is a former smoker with a 30-year history of smoking 1 pack of cigarettes daily.  \n<sub-think 3> Given the patient's age, smoking history, and symptoms of back pain and weight loss, I need to consider serious conditions like malignancy or infection. I need to know if there are any laboratory findings that support this. </sub-think 3>\n[Question 3 to <Physician>]: Are there any laboratory findings that suggest an underlying condition?  \n[Answer 3]: The labs show an elevated erythrocyte sedimentation rate (ESR) of 85 mm/hr and a mildly elevated alkaline phosphatase level.  \n<sub-think 4> The elevated ESR and alkaline phosphatase suggest an inflammatory or malignant process. I need to know if there are any imaging studies available to further evaluate the back pain. </sub-think 4>\n[Question 4 to <Physician>]: What are the findings on imaging studies of the spine?  \n[Answer 4]: The MRI of the spine reveals a lytic lesion in the T10 vertebra with associated soft tissue mass.  \n<sub-think 5> The presence of a lytic lesion with a soft tissue mass is concerning for malignancy, such as metastatic disease or multiple myeloma. I need to know if there are any additional findings that could help narrow the diagnosis. </sub-think 5>\n[Question 5 to <Physician>]: Are there any other findings on physical examination or imaging that could help with the diagnosis?  \n[Answer 5]: The physical examination reveals no other abnormalities. A chest X-ray shows a solitary pulmonary nodule in the right upper lobe.  \n<sub-think 6> The combination of a lytic vertebral lesion, a solitary pulmonary nodule, and the patient's smoking history strongly suggests metastatic lung cancer. The next step would be to confirm the diagnosis with a biopsy of the vertebral lesion or the pulmonary nodule. </sub-think 6>\n[Question 6 to <LLM>]: What is the most likely diagnosis for a patient with a lytic vertebral lesion, a solitary pulmonary nodule, and a significant smoking history?  \n[Answer 6]: The most likely diagnosis is metastatic lung cancer, given the patient's smoking history and the findings on imaging.  \n</think>\n<answer>\n[Final Content]:  \nThe patient presents with significant back discomfort, weight loss, and fatigue, which are concerning for malignancy [1].  \nHis smoking history and the presence of a solitary pulmonary nodule increase the suspicion for lung cancer [2,5].  \nThe MRI findings of a lytic vertebral lesion with a soft tissue mass are consistent with metastatic disease [4].  \nThe elevated ESR and alkaline phosphatase further support an underlying malignant process [3].  \nSo the final answer is Metastatic lung cancer, and the next step is to perform a biopsy of the vertebral lesion or pulmonary nodule for definitive diagnosis.\n</answer>", "original_question": "A 69-year-old male presents to the emergency room with back pain. He has a history of personality disorder and metastatic prostate cancer and was not a candidate for surgical resection. He began chemotherapy but discontinued due to unremitting nausea. He denies any bowel or bladder incontinence. He has never had pain like this before and is demanding morphine. The nurse administers IV morphine and he feels more comfortable. Vital signs are stable. On physical examination you note tenderness to palpation along the lower spine, weakness in the bilateral lower extremities, left greater than right. Neurological examination is also notable for hyporeflexia in the knee and ankle jerks bilaterally. You conduct a rectal examination, which reveals saddle anesthesia. Regarding this patient, what is the most likely diagnosis and the appropriate next step in management?"}
