# Supplementary material for: DxDirector: an agentic large language model driving the full-process clinical diagnosis
Source: Nat Commun. 2026 Apr 23;17:5614. doi: 10.1038/s41467-026-71928-5 (PMC13315919; doi:10.1038/s41467-026-71928-5)
Supplement: Supplementary file 5 — Source Data 2 [file 41467_2026_71928_MOESM5_ESM.zip › Source-Code/ds_train_llm/chat.py]

# Copyright (c) Microsoft Corporation.
# SPDX-License-Identifier: Apache-2.0

# DeepSpeed Team

import argparse
import subprocess

if __name__ == "__main__":
    parser = argparse.ArgumentParser()
    parser.add_argument("--path",
                        type=str,
                        help="Directory containing trained actor model")
    parser.add_argument(
        "--max_new_tokens",
        type=int,
        default=128,
        help="Maximum new tokens to generate per response",
    )
    args = parser.parse_args()

    cmd = f"python3 ./inference/chatbot.py --path {args.path} --max_new_tokens {args.max_new_tokens}"
    p = subprocess.Popen(cmd, shell=True)
    p.wait()
