# Supplementary material for: DxDirector: an agentic large language model driving the full-process clinical diagnosis
Source: Nat Commun. 2026 Apr 23;17:5614. doi: 10.1038/s41467-026-71928-5 (PMC13315919; doi:10.1038/s41467-026-71928-5)
Supplement: Supplementary file 5 — Source Data 2 [file 41467_2026_71928_MOESM5_ESM.zip › Source-Code/ds_train_llm/dschat/utils/ds_utils.py]

# Copyright (c) Microsoft Corporation.
# SPDX-License-Identifier: Apache-2.0

# DeepSpeed Team

import deepspeed.comm as dist
from deepspeed.accelerator import get_accelerator

GLOBAL_BATCH_SIZE = 32
MICRO_BATCH_SIZE = 4


def get_train_ds_config(offload,
                        dtype,
                        stage=2,
                        enable_hybrid_engine=False,
                        inference_tp_size=1,
                        release_inference_cache=False,
                        pin_parameters=True,
                        tp_gather_partition_size=8,
                        max_out_tokens=512,
                        enable_tensorboard=False,
                        enable_mixed_precision_lora=False,
                        tb_path="",
                        tb_name=""):

    device = "cpu" if offload else "none"
    if dtype == "fp16":
        data_type = "fp16"
        dtype_config = {"enabled": True, "loss_scale_window": 100}
    elif dtype == "bf16":
        data_type = "bfloat16"
        dtype_config = {"enabled": True}
    zero_opt_dict = {
        "stage": stage,
        "overlap_comm": True,
        "offload_param": {
            "device": device
        },
        "offload_optimizer": {
            "device": device
        },
        "stage3_param_persistence_threshold": 1e4,
        "stage3_max_live_parameters": 3e7,
        "stage3_prefetch_bucket_size": 3e7,
        "memory_efficient_linear": False
    }
    if enable_mixed_precision_lora:
        zero_opt_dict["zero_quantized_nontrainable_weights"] = True
        if dist.get_world_size() != get_accelerator().device_count():
            zero_opt_dict["zero_hpz_partition_size"] = get_accelerator(
            ).device_count()
    return {
        "train_batch_size": GLOBAL_BATCH_SIZE,
        "train_micro_batch_size_per_gpu": MICRO_BATCH_SIZE,
        "steps_per_print": 10,
        "zero_optimization": zero_opt_dict,
        data_type: dtype_config,
        "gradient_clipping": 1.0,
        "prescale_gradients": False,
        "wall_clock_breakdown": False,
        "hybrid_engine": {
            "enabled": enable_hybrid_engine,
            "max_out_tokens": max_out_tokens,
            "inference_tp_size": inference_tp_size,
            "release_inference_cache": release_inference_cache,
            "pin_parameters": pin_parameters,
            "tp_gather_partition_size": tp_gather_partition_size,
        },
        "tensorboard": {
            "enabled": enable_tensorboard,
            "output_path": f"{tb_path}/ds_tensorboard_logs/",
            "job_name": f"{tb_name}_tensorboard"
        }
    }


def get_eval_ds_config(offload, dtype, stage=0):
    device = "cpu" if offload else "none"
    if dtype == "fp16":
        data_type = "fp16"
        dtype_config = {
            "enabled": True,
        }
    elif dtype == "bf16":
        data_type = "bfloat16"
        dtype_config = {"enabled": True}
    zero_opt_dict = {
        "stage": stage,
        "stage3_param_persistence_threshold": 1e4,
        "offload_param": {
            "device": device
        },
        "memory_efficient_linear": False
    }
    return {
        "train_batch_size": GLOBAL_BATCH_SIZE,
        "train_micro_batch_size_per_gpu": MICRO_BATCH_SIZE,
        "steps_per_print": 10,
        "zero_optimization": zero_opt_dict,
        data_type: dtype_config,
        "gradient_clipping": 1.0,
        "prescale_gradients": False,
        "wall_clock_breakdown": False
    }
