# Supplementary material for: DxDirector: an agentic large language model driving the full-process clinical diagnosis
Source: Nat Commun. 2026 Apr 23;17:5614. doi: 10.1038/s41467-026-71928-5 (PMC13315919; doi:10.1038/s41467-026-71928-5)
Supplement: Supplementary file 5 — Source Data 2 [file 41467_2026_71928_MOESM5_ESM.zip › Source-Code/ds_train_llm/dschat/utils/utils.py]

# Copyright (c) Microsoft Corporation.
# SPDX-License-Identifier: Apache-2.0

# DeepSpeed Team
import os
import torch
import random
import numpy as np
from transformers import set_seed, AutoTokenizer
import json
import deepspeed
from deepspeed.runtime.zero.partition_parameters import ZeroParamStatus
from deepspeed.accelerator import get_accelerator
import torch.nn as nn


def print_rank_0(msg, rank=None):
    if rank is not None and rank <= 0:
        print(msg)
    elif is_rank_0():
        print(msg)


def is_rank_0():
    """Check whether it is rank 0."""
    if torch.distributed.is_initialized():
        if torch.distributed.get_rank() == 0:
            return True
        else:
            return False
    else:
        return True


def to_device(batch, device):
    output = {}
    for k, v in batch.items():
        try:
            output[k] = v.to(device)
        except:
            output[k] = v
    return output


class MovingAverage:

    def __init__(self):
        self.count = 0
        self.total = 0
        self.mean = 0

    def update(self, num):
        self.total += num
        self.count += 1
        self.mean = self.total / self.count

        return self.mean


class ExponentialMovingAverage:

    def __init__(self, alpha=0.9):
        self.alpha = alpha
        self.ema = None

    def update(self, num):
        prev_ema = num if self.ema is None else self.ema
        self.ema = self.alpha * prev_ema + (1.0 - self.alpha) * num
        return self.ema

    def get(self):
        return self.ema if self.ema is not None else 0.


def get_tokenizer(model_name_or_path, fast_tokenizer=True):
    if "llama" in model_name_or_path:
        from my_transformers.models.llama import LlamaTokenizer
        tokenizer = LlamaTokenizer.from_pretrained(
            model_name_or_path, fast_tokenizer=fast_tokenizer)
        if tokenizer.pad_token is None:
            # assert tokenizer.eos_token is not None
            # tokenizer.add_special_tokens({'pad_token': tokenizer.eos_token})
            tokenizer.add_special_tokens({'pad_token': '[PAD]'})
            tokenizer.padding_side = 'right'
    else:
        tokenizer = AutoTokenizer.from_pretrained(
            model_name_or_path, fast_tokenizer=fast_tokenizer)
        tokenizer.pad_token = tokenizer.eos_token
        # make sure tokenizer is right pad in our logic
        tokenizer.padding_side = 'right'
    return tokenizer


def load_hf_tokenizer(model_name_or_path,
                      fast_tokenizer=True,
                      add_special_tokens=None):
    if os.path.exists(model_name_or_path):
        # Locally tokenizer loading has some issue, so we need to force download
        model_json = os.path.join(model_name_or_path, "config.json")
        if os.path.exists(model_json):
            model_json_file = json.load(open(model_json))
            model_name = model_json_file.get("_name_or_path",
                                             model_name_or_path)
            tokenizer = get_tokenizer(model_name,
                                      fast_tokenizer=fast_tokenizer)
    else:
        tokenizer = get_tokenizer(model_name_or_path,
                                  fast_tokenizer=fast_tokenizer)

    if add_special_tokens is not None:
        add_special_tokens = [add_special_tokens] if isinstance(add_special_tokens, str) \
            else add_special_tokens
        tokenizer.add_special_tokens(
            {'additional_special_tokens': add_special_tokens})

    return tokenizer


def save_hf_format(model, tokenizer, args, sub_folder=""):
    # used to save huggingface format, so we can use it for hf.from_pretrained
    model_to_save = model.module if hasattr(model, 'module') else model
    CONFIG_NAME = "config.json"
    WEIGHTS_NAME = "pytorch_model.bin"
    output_dir = os.path.join(args.output_dir, sub_folder)
    os.makedirs(output_dir, exist_ok=True)
    output_model_file = os.path.join(output_dir, WEIGHTS_NAME)
    output_config_file = os.path.join(output_dir, CONFIG_NAME)
    save_dict = model_to_save.state_dict()
    for key in list(save_dict.keys()):
        if "lora" in key:
            del save_dict[key]
    torch.save(save_dict, output_model_file)
    model_to_save.config.to_json_file(output_config_file)
    #tokenizer.save_vocabulary(output_dir,)


def set_random_seed(seed):
    if seed is not None:
        set_seed(seed)
        random.seed(seed)
        np.random.seed(seed)
        torch.manual_seed(seed)
        get_accelerator().manual_seed_all(seed)


def get_all_reduce_mean(tensor):
    torch.distributed.all_reduce(tensor, op=torch.distributed.ReduceOp.SUM)
    tensor = tensor / torch.distributed.get_world_size()
    return tensor


# This function is a modified version of code available in the from_pretrained API of HuggingFace my_transformers
# The code is copied and modified from: https://github.com/huggingface/my_transformers/blob/5ee9693a1c77c617ebc43ef20194b6d3b674318e/src/my_transformers/modeling_utils.py#L498
# This function helps load a HF format checkpoint into a DeepSpeed wrapped model that has been sharded using ZeRO Stage 3
def load_state_dict_into_model(model_to_load=None,
                               state_dict=None,
                               start_prefix="",
                               zero_stage=0):

    # copy state_dict so _load_from_state_dict can modify it
    metadata = getattr(state_dict, "_metadata", None)
    state_dict = state_dict.copy()
    if metadata is not None:
        state_dict._metadata = metadata

    error_msgs = []

    # PyTorch's `_load_from_state_dict` does not copy parameters in a module's descendants
    # so we need to apply the function recursively.
    def load(module: nn.Module, state_dict, prefix=""):
        local_metadata = {} if metadata is None else metadata.get(
            prefix[:-1], {})
        args = (state_dict, prefix, local_metadata, True, [], [], error_msgs)
        # Parameters of module and children will start with prefix. We can exit early if there are none in this
        # state_dict
        if len([key for key in state_dict if key.startswith(prefix)]) > 0:
            if zero_stage == 3:
                # In sharded models, each shard has only part of the full state_dict, so only gather
                # parameters that are in the current state_dict.
                named_parameters = dict(
                    module.named_parameters(prefix=prefix[:-1], recurse=False))
                params_to_gather = [
                    named_parameters[k] for k in state_dict.keys()
                    if k in named_parameters
                ]
                if len(params_to_gather) > 0:
                    # because zero3 puts placeholders in model params, this context
                    # manager gathers (unpartitions) the params of the current layer, then loads from
                    # the state dict and then re-partitions them again
                    with deepspeed.zero.GatheredParameters(params_to_gather,
                                                           modifier_rank=0):
                        if torch.distributed.get_rank() == 0:
                            module._load_from_state_dict(*args)
            else:
                module._load_from_state_dict(*args)

        for name, child in module._modules.items():
            if child is not None:
                load(child, state_dict, prefix + name + ".")

    load(model_to_load, state_dict, prefix=start_prefix)
    # Delete `state_dict` so it could be collected by GC earlier. Note that `state_dict` is a copy of the argument, so
    # it's safe to delete it.
    del state_dict

    return error_msgs


def get_optimizer_grouped_parameters(
    model,
    weight_decay,
    lora_lr=5e-4,
    no_decay_name_list=[
        "bias", "layer_norm.weight", "layernorm.weight", "norm.weight",
        "ln_f.weight"
    ],
    lora_name_list=["lora_right_weight", "lora_left_weight"],
):
    optimizer_grouped_parameters = [
        {
            "params": [
                p for n, p in model.named_parameters()
                if (not any(nd in n.lower() for nd in no_decay_name_list)
                    and p.requires_grad and not any(nd in n.lower()
                                                    for nd in lora_name_list))
            ],
            "weight_decay":
            weight_decay,
        },
        {
            "params": [
                p for n, p in model.named_parameters()
                if (not any(nd in n.lower() for nd in no_decay_name_list)
                    and p.requires_grad and any(nd in n.lower()
                                                for nd in lora_name_list))
            ],
            "weight_decay":
            weight_decay,
            "lr":
            lora_lr
        },
        {
            "params": [
                p for n, p in model.named_parameters()
                if (any(nd in n.lower()
                        for nd in no_decay_name_list) and p.requires_grad)
            ],
            "weight_decay":
            0.0,
        },
    ]

    non_empty_groups = []
    for group in optimizer_grouped_parameters:
        if group["params"]:
            non_empty_groups.append(group)
    return non_empty_groups


def _z3_params_to_fetch(param_list):
    return [
        p for p in param_list
        if hasattr(p, 'ds_id') and p.ds_status == ZeroParamStatus.NOT_AVAILABLE
    ]


def moving_average(model, model_ema, beta=0.992, device=None, zero_stage=0):
    zero_stage_3 = (zero_stage == 3)
    with torch.no_grad():
        for param, param_ema in zip(model.parameters(),
                                    model_ema.parameters()):
            # TODO: use prefiltering for efficiency
            params_to_fetch = _z3_params_to_fetch([param, param_ema
                                                   ]) if zero_stage_3 else []
            should_gather_param = len(params_to_fetch) > 0
            with deepspeed.zero.GatheredParameters(
                    params_to_fetch, enabled=should_gather_param):
                data = param.data
                if device is not None:
                    data = data.to(device)
                param_ema.data.copy_(torch.lerp(data, param_ema.data, beta))


def save_zero_three_model(model_ema, global_rank, save_dir, zero_stage=0, max_shard_size=1024 * 1024 * 1024):
    zero_stage_3 = (zero_stage == 3)
    os.makedirs(save_dir, exist_ok=True)

    model_to_save = model_ema.module if hasattr(model_ema, 'module') else model_ema

    if not zero_stage_3:
        if global_rank == 0:
            output_model_file = os.path.join(save_dir, "pytorch_model.bin")
            torch.save(model_to_save.state_dict(), output_model_file)
    else:
        if global_rank == 0:
            state_dict = {}
            for k, v in model_to_save.named_parameters():
                if hasattr(v, 'ds_id'):
                    with deepspeed.zero.GatheredParameters(_z3_params_to_fetch([v]), enabled=zero_stage_3):
                        v_p = v.data.cpu()
                else:
                    v_p = v.cpu()

                if "lora" not in k:
                    state_dict[k] = v_p

            shard = {}
            shard_size = 0
            shard_index = 1
            index = {"metadata": {}, "weight_map": {}}

            for key, value in state_dict.items():
                tensor_size = value.element_size() * value.numel()

                if shard_size + tensor_size > max_shard_size and shard:
                    shard_file = os.path.join(save_dir, f"pytorch_model-{shard_index:05d}-of-00000.bin")
                    torch.save(shard, shard_file)
                    index["weight_map"].update({k: os.path.basename(shard_file) for k in shard.keys()})
                    shard = {}
                    shard_size = 0
                    shard_index += 1

                shard[key] = value
                shard_size += tensor_size

            if shard:
                shard_file = os.path.join(save_dir, f"pytorch_model-{shard_index:05d}-of-00000.bin")
                torch.save(shard, shard_file)
                index["weight_map"].update({k: os.path.basename(shard_file) for k in shard.keys()})
                shard_index += 1

            total_shards = shard_index - 1

            index["metadata"] = {"total_shards": total_shards}
            index_file = os.path.join(save_dir, "pytorch_model.bin.index.json")
            with open(index_file, "w") as f:
                json.dump(index, f, indent=2)

            print(f"Model saved with {total_shards} shards to {save_dir}")

        del state_dict

# def save_zero_three_model(model_ema, global_rank, save_dir, zero_stage=0):
#     zero_stage_3 = (zero_stage == 3)
#     os.makedirs(save_dir, exist_ok=True)
#     WEIGHTS_NAME = "pytorch_model.bin"
#     output_model_file = os.path.join(save_dir, WEIGHTS_NAME)
#
#     model_to_save = model_ema.module if hasattr(model_ema,
#                                                 'module') else model_ema
#     if not zero_stage_3:
#         if global_rank == 0:
#             torch.save(model_to_save.state_dict(), output_model_file)
#     else:
#         output_state_dict = {}
#         for k, v in model_to_save.named_parameters():
#
#             if hasattr(v, 'ds_id'):
#                 with deepspeed.zero.GatheredParameters(_z3_params_to_fetch([v
#                                                                             ]),
#                                                        enabled=zero_stage_3):
#                     v_p = v.data.cpu()
#             else:
#                 v_p = v.cpu()
#             if global_rank == 0 and "lora" not in k:
#                 output_state_dict[k] = v_p
#         if global_rank == 0:
#             torch.save(output_state_dict, output_model_file)
#         del output_state_dict
