# Supplementary material for: DxDirector: an agentic large language model driving the full-process clinical diagnosis
Source: Nat Commun. 2026 Apr 23;17:5614. doi: 10.1038/s41467-026-71928-5 (PMC13315919; doi:10.1038/s41467-026-71928-5)
Supplement: Supplementary file 5 — Source Data 2 [file 41467_2026_71928_MOESM5_ESM.zip › Source-Code/ds_train_llm/requirements.txt]

datasets>=2.8.0
sentencepiece>=0.1.97
protobuf==3.20.3
accelerate>=0.15.0
torch>=1.12.0
deepspeed>=0.9.0
transformers>=4.31.0,!=4.33.2
tensorboard
