# Supplementary material for: DxDirector: an agentic large language model driving the full-process clinical diagnosis
Source: Nat Commun. 2026 Apr 23;17:5614. doi: 10.1038/s41467-026-71928-5 (PMC13315919; doi:10.1038/s41467-026-71928-5)
Supplement: Supplementary file 5 — Source Data 2 [file 41467_2026_71928_MOESM5_ESM.zip › Source-Code/ds_train_llm/training/step1_supervised_finetuning/training_scripts/opt/single_node/sweep/run_single.sh]

#!/bin/bash
# Copyright (c) Microsoft Corporation.
# SPDX-License-Identifier: Apache-2.0

# DeepSpeed Team

# Note that usually LoRA needs to use larger learning rate
# DeepSpeed Team
ZERO_STAGE=$1
OFFLOAD=$2
LORA=$3
OUTPUT=$4

if [ "$ZERO_STAGE" == "" ]; then
    ZERO_STAGE=2
fi

if [ "$OFFLOAD" == true ]; then
    OFFLOAD="--offload"
else
    OFFLOAD=""
fi

if [ "$LORA" == true ]; then
    LORA_DIM="--lora_dim 128"
    LORA_MODULE_NAME="--lora_module_name decoder.layers."
    ONLY_OPTIMIZE_LORA="--only_optimize_lora"
    LEARNING_RATE="1e-3"
    WEIGHT_DECAY="0.1"
else
    LORA_DIM="--lora_dim 0"
    LORA_MODULE_NAME=""
    ONLY_OPTIMIZE_LORA=""
    LEARNING_RATE="9.65e-6"
    WEIGHT_DECAY="0."
fi

if [ "$OUTPUT" == "" ]; then
    OUTPUT=./output
fi

mkdir -p $OUTPUT

cmd="deepspeed main.py \
   --data_path Dahoas/rm-static Dahoas/full-hh-rlhf Dahoas/synthetic-instruct-gptj-pairwise yitingxie/rlhf-reward-datasets \
   --data_split 2,4,4 \
   --model_name_or_path facebook/opt-1.3b \
   --per_device_train_batch_size 8 \
   --per_device_eval_batch_size 8 \
   --max_seq_len 512 \
   --learning_rate ${LEARNING_RATE} \
   --weight_decay ${WEIGHT_DECAY} \
   --num_train_epochs 16 \
   --gradient_accumulation_steps 1 \
   --lr_scheduler_type cosine \
   --num_warmup_steps 0 \
   --seed 1234 \
   --zero_stage $ZERO_STAGE \
   --deepspeed \
   --output_dir $OUTPUT \
   $OFFLOAD $LORA_DIM $LORA_MODULE_NAME \
   $ONLY_OPTIMIZE_LORA"

echo "----------------------------- DS COMMAND -----------------------------"
echo $cmd

$cmd &> $OUTPUT/${OUTPUT}.log
