# Supplementary material for: DxDirector: an agentic large language model driving the full-process clinical diagnosis
Source: Nat Commun. 2026 Apr 23;17:5614. doi: 10.1038/s41467-026-71928-5 (PMC13315919; doi:10.1038/s41467-026-71928-5)
Supplement: Supplementary file 5 — Source Data 2 [file 41467_2026_71928_MOESM5_ESM.zip › Source-Code/ds_train_llm/training/step1_supervised_finetuning/training_scripts/opt/single_node/sweep/run_step1_sweep.sh]

#!/bin/bash
# Copyright (c) Microsoft Corporation.
# SPDX-License-Identifier: Apache-2.0

# DeepSpeed Team
for z in {2..3}
do
    for offload in true false
    do
        for lora in true false
        do
            cmd="bash training_scripts/opt/single_node/sweep/run_single.sh \
                ${z} \
                ${offload} \
                ${lora} \
                z${z}_offload_${offload}_lora_${lora}"
            echo "----------------------------- CALLING SHELL SCRIPT -----------------------------"
            echo $cmd
            $cmd
            pkill -9 python
            sleep 60
            echo ""
        done
    done
done
