# Supplementary material for: DxDirector: an agentic large language model driving the full-process clinical diagnosis
Source: Nat Commun. 2026 Apr 23;17:5614. doi: 10.1038/s41467-026-71928-5 (PMC13315919; doi:10.1038/s41467-026-71928-5)
Supplement: Supplementary file 5 — Source Data 2 [file 41467_2026_71928_MOESM5_ESM.zip › Source-Code/ds_train_llm/training/step1_supervised_finetuning/training_scripts/other_language/run_chinese.sh]

#!/bin/bash
# Copyright (c) Microsoft Corporation.
# SPDX-License-Identifier: Apache-2.0

# DeepSpeed Team
OUTPUT=$1
ZERO_STAGE=$2
if [ "$OUTPUT" == "" ]; then
    OUTPUT=./output
fi
if [ "$ZERO_STAGE" == "" ]; then
    ZERO_STAGE=2
fi
mkdir -p $OUTPUT

# The Chinese data we found mostly only contain one response without another
# "rejected" response. Thus we only test the step 1 finetuning and use
# a data_split of 10,0,0 (keep all data for step 1).
deepspeed main.py \
   --data_path wangrui6/Zhihu-KOL Cohere/miracl-zh-queries-22-12 Hello-SimpleAI/HC3-Chinese mkqa-Chinese \
   --data_split 10,0,0 \
   --model_name_or_path bigscience/bloom-1b1 \
   --per_device_train_batch_size 8 \
   --per_device_eval_batch_size 8 \
   --max_seq_len 512 \
   --learning_rate 9.65e-6 \
   --weight_decay 0. \
   --num_train_epochs 16 \
   --gradient_accumulation_steps 1 \
   --lr_scheduler_type cosine \
   --num_warmup_steps 0 \
   --seed 1234 \
   --zero_stage $ZERO_STAGE \
   --deepspeed \
   --output_dir $OUTPUT \
   &> $OUTPUT/training.log
