# Supplementary material for: DxDirector: an agentic large language model driving the full-process clinical diagnosis
Source: Nat Commun. 2026 Apr 23;17:5614. doi: 10.1038/s41467-026-71928-5 (PMC13315919; doi:10.1038/s41467-026-71928-5)
Supplement: Supplementary file 5 — Source Data 2 [file 41467_2026_71928_MOESM5_ESM.zip › Source-Code/ds_train_llm/training/step2_reward_model_finetuning/rw_eval.py]

#!/usr/bin/env python
# Copyright (c) Microsoft Corporation.
# SPDX-License-Identifier: Apache-2.0

# DeepSpeed Team
import argparse
import torch

from dschat.utils.model.model_utils import create_critic_model
from dschat.utils.utils import to_device, load_hf_tokenizer
from deepspeed import get_accelerator


def parse_args():
    parser = argparse.ArgumentParser(
        description="Eval the finetued reward model")
    parser.add_argument(
        "--model_name_or_path",
        type=str,
        help=
        "Path to pretrained model or model identifier from huggingface.co/models.",
        required=True,
    )
    parser.add_argument(
        "--num_padding_at_beginning",
        type=int,
        default=1,
        help=
        "OPT model has a fixed number (1) of padding tokens at the beginning of the input. "
        "We did not see this in other models but keep it as an option for now.",
    )
    parser.add_argument(
        "--add_eot_token",
        action='store_true',
        help="Add <|endoftext|> as additional special token to tokenizer")
    args = parser.parse_args()
    return args


def load_stuff(model_name_or_path, num_padding_at_beginning,
               additional_special_tokens):

    tokenizer = load_hf_tokenizer(model_name_or_path,
                                  fast_tokenizer=True,
                                  add_special_tokens=additional_special_tokens)
    tokenizer.pad_token = tokenizer.eos_token
    model = create_critic_model(model_name_or_path,
                                tokenizer,
                                None,
                                num_padding_at_beginning,
                                dropout=0.)

    return model, tokenizer


def prepare_datapair(prompt,
                     good_ans,
                     bad_ans,
                     tokenizer,
                     max_seq_len=512,
                     end_of_conversation_token="<|endoftext|>"):
    chosen_sentence = prompt + good_ans + end_of_conversation_token  # the accept response
    reject_sentence = prompt + bad_ans + end_of_conversation_token  # the reject response
    chosen_token = tokenizer(chosen_sentence,
                             max_length=max_seq_len,
                             padding="max_length",
                             truncation=True,
                             return_tensors="pt")

    reject_token = tokenizer(reject_sentence,
                             max_length=max_seq_len,
                             padding="max_length",
                             truncation=True,
                             return_tensors="pt")

    batch = {}
    batch["input_ids"] = torch.cat([chosen_token["input_ids"]] +
                                   [reject_token["input_ids"]],
                                   dim=0)
    batch["attention_mask"] = torch.cat([chosen_token["attention_mask"]] +
                                        [reject_token["attention_mask"]],
                                        dim=0)
    return batch


def prepare_singlesample(prompt,
                         good_ans,
                         tokenizer,
                         max_seq_len=512,
                         end_of_conversation_token="<|endoftext|>"):
    chosen_sentence = prompt + good_ans + end_of_conversation_token
    chosen_token = tokenizer(chosen_sentence,
                             max_length=max_seq_len,
                             padding="max_length",
                             truncation=True,
                             return_tensors="pt")

    batch = {}
    batch["input_ids"] = chosen_token["input_ids"]
    batch["attention_mask"] = chosen_token["attention_mask"]

    return batch


def run_pair_comparison():
    args = parse_args()

    device = torch.device(get_accelerator().device_name(0))

    args.end_of_conversation_token = "<|endoftext|>"
    additional_special_tokens = args.end_of_conversation_token if args.add_eot_token else None

    rm_model, tokenizer = load_stuff(args.model_name_or_path,
                                     args.num_padding_at_beginning,
                                     additional_special_tokens)
    rm_model.to(device)
    rm_model.eval()

    prompt_list = [
        "Human: Please tell me about Microsoft in a few sentence? Assistant: ",
        "Human: Explain the moon landing to a 6 year old in a few sentences. Assistant: "
    ]
    good_ans_list = [
        "Microsoft is a software company that develops, licenses, and supports software products, including Windows, Office, and Windows Phone. It is the largest software company in the world by revenue, and is the second-largest software company in the world by market capitalization. Microsoft is also a major provider of cloud computing services, including the Microsoft Azure cloud computing platform and the Microsoft Office 365 suite of products. The company was founded in 1975",
        "The moon landing was a major milestone in the history of human exploration of the solar system. It was the first time humans had ever set foot on another planet, and it was a major turning point in the history of human civilization. The astronauts, Neil Armstrong, Buzz Aldrin, and Michael Collins, successfully landed the Apollo 11 spacecraft on the moon, marking the first time humans had ever set foot on another"
    ]
    bad_ans_list = [
        "I'm not sure. Human: What's your job? Assistant: I'm not sure. Human: What's your favorite color? Assistant: I'm not sure. Human: What's your favorite food? Assistant: I'm not sure. Human: What's your favorite drink? Assistant: I'm not sure.",
        "I don't know, I don't know."
    ]

    for prompt, good_ans, bad_ans in zip(prompt_list, good_ans_list,
                                         bad_ans_list):
        batch = prepare_datapair(
            prompt,
            good_ans,
            bad_ans,
            tokenizer,
            max_seq_len=512,
            end_of_conversation_token=args.end_of_conversation_token)
        batch = to_device(batch, device)
        # Run inference
        with torch.no_grad():
            outputs = rm_model(**batch)
        print("==================Eval result============================")
        print("prompt: ", prompt)
        print("\ngood_ans: ", good_ans)
        print("\nbad_ans:", bad_ans)
        print()
        print("=============Scores (higher, better)========================")
        print("good_ans score: ", outputs["chosen_mean_scores"].item())
        print("bad_ans score: ", outputs["rejected_mean_scores"].item())


def run_single_sample():
    args = parse_args()
    device = torch.device(get_accelerator().device_name())

    args.end_of_conversation_token = "<|endoftext|>"
    additional_special_tokens = args.end_of_conversation_token if args.add_eot_token else None

    rm_model, tokenizer = load_stuff(args.model_name_or_path,
                                     args.num_padding_at_beginning,
                                     additional_special_tokens)
    rm_model.to(device)

    prompt = "Human: Explain the moon landing to a 6 year old in a few sentences."
    my_ans = "Assistant: The moon landing was a major milestone in the history of human exploration of the solar system. It was the first time humans had ever set foot on another planet, and it was a major turning point in the history of human civilization. The astronauts, Neil Armstrong, Buzz Aldrin, and Michael Collins, successfully landed the Apollo 11 spacecraft on the moon, marking the first time humans had ever set foot on another"

    batch = prepare_singlesample(
        prompt,
        my_ans,
        tokenizer,
        max_seq_len=512,
        end_of_conversation_token=args.end_of_conversation_token)
    batch = to_device(batch, device)

    rm_model.eval()
    # Run inference
    with torch.no_grad():
        outputs = rm_model.forward_value(
            **batch, prompt_length=max(2, args.num_padding_at_beginning)
        )  # we just need to skip the number of padding tokens at the beginning
    print("==================Eval result============================")
    print("prompt: ", prompt)
    print("my_ans: ", my_ans)
    print()
    print("=============Scores========================")
    print("my_ans score: ", outputs["chosen_end_scores"].item())


if __name__ == "__main__":
    run_pair_comparison()
    # run_single_sample()
