# Supplementary material for: DxDirector: an agentic large language model driving the full-process clinical diagnosis
Source: Nat Commun. 2026 Apr 23;17:5614. doi: 10.1038/s41467-026-71928-5 (PMC13315919; doi:10.1038/s41467-026-71928-5)
Supplement: Supplementary file 5 — Source Data 2 [file 41467_2026_71928_MOESM5_ESM.zip › Source-Code/ds_train_llm/training/step2_reward_model_finetuning/training_scripts/opt/single_gpu/run_350m.sh]

#!/bin/bash
# Copyright (c) Microsoft Corporation.
# SPDX-License-Identifier: Apache-2.0

# DeepSpeed Team
OUTPUT=$1
ZERO_STAGE=$2
if [ "$OUTPUT" == "" ]; then
    OUTPUT=./output
fi
if [ "$ZERO_STAGE" == "" ]; then
    ZERO_STAGE=0
fi
mkdir -p $OUTPUT

deepspeed --num_gpus 1 main.py --model_name_or_path facebook/opt-350m \
   --num_padding_at_beginning 1 --weight_decay 0.1 --dropout 0.0 --gradient_accumulation_steps 4 --zero_stage $ZERO_STAGE \
   --enable_tensorboard \
   --tensorboard_path $OUTPUT \
   --deepspeed --output_dir $OUTPUT &> $OUTPUT/training.log
