# Supplementary material for: DxDirector: an agentic large language model driving the full-process clinical diagnosis
Source: Nat Commun. 2026 Apr 23;17:5614. doi: 10.1038/s41467-026-71928-5 (PMC13315919; doi:10.1038/s41467-026-71928-5)
Supplement: Supplementary file 5 — Source Data 2 [file 41467_2026_71928_MOESM5_ESM.zip › Source-Code/ds_train_llm/training/step2_reward_model_finetuning/training_scripts/opt/single_node/sweep/README.md]

# DeepSpeed Characterization Script

# Contents
   * [Introduction](#introduction)
   * [Usage](#usage)

# Introduction
The step 2 characterization script sweeps across various training parameters. Currently, the following parameters are swept:
<pre>
Zero Stage: 2, 3
Offload: True, False
</pre>

The `run_step2_sweep.sh` script passes configuration arguments to `run_single.sh`, which can be extended to sweep beyond the parameters listed above (e.g. learning rate, weight decay, etc).

# Usage
The sweep script can be run as follows:
<pre>
DeepSpeedExamples/applications/DeepSpeed-Chat/training/step2_reward_model_finetuning$ bash training_scripts/opt/single_node/sweep/run_step2_sweep.sh
</pre>
