# Supplementary material for: DxDirector: an agentic large language model driving the full-process clinical diagnosis
Source: Nat Commun. 2026 Apr 23;17:5614. doi: 10.1038/s41467-026-71928-5 (PMC13315919; doi:10.1038/s41467-026-71928-5)
Supplement: Supplementary file 5 — Source Data 2 [file 41467_2026_71928_MOESM5_ESM.zip › Source-Code/ds_train_llm/training/step2_reward_model_finetuning/training_scripts/opt/single_node/sweep/run_step2_sweep.sh]

#!/bin/bash
# Copyright (c) Microsoft Corporation.
# SPDX-License-Identifier: Apache-2.0

# DeepSpeed Team
for z in {2..3}
do
    for offload in true false
    do
        cmd="bash training_scripts/opt/single_node/sweep/run_single.sh \
            ${z} \
            ${offload} \
            z${z}_offload_${offload}"
        echo "----------------------------- CALLING SHELL SCRIPT -----------------------------"
        echo $cmd
        $cmd
        pkill -9 python
        sleep 60
        echo ""
    done
done
