# Supplementary material for: DxDirector: an agentic large language model driving the full-process clinical diagnosis
Source: Nat Commun. 2026 Apr 23;17:5614. doi: 10.1038/s41467-026-71928-5 (PMC13315919; doi:10.1038/s41467-026-71928-5)
Supplement: Supplementary file 5 — Source Data 2 [file 41467_2026_71928_MOESM5_ESM.zip › Source-Code/Inference/DxDirector.yaml]

model_name_or_path: /DxDirector-7B
infer_backend: vllm
template: empty
vllm_enforce_eager: true
vllm_maxlen: 2048
do_sample: false
