# Supplementary material for: DxDirector: an agentic large language model driving the full-process clinical diagnosis
Source: Nat Commun. 2026 Apr 23;17:5614. doi: 10.1038/s41467-026-71928-5 (PMC13315919; doi:10.1038/s41467-026-71928-5)
Supplement: Supplementary file 5 — Source Data 2 [file 41467_2026_71928_MOESM5_ESM.zip › Source-Code/Inference/LLaMA-Factory-main/code/baidu_post.py]

import requests
import json

def get_access_token():
    """
    使用 API Key，Secret Key 获取access_token，替换下列示例中的应用API Key、应用Secret Key
    """
        
    url = "https://aip.baidubce.com/oauth/2.0/token?grant_type=client_credentials&client_id=[应用API Key]&client_secret=[应用Secret Key]"
    
    payload = json.dumps("")
    headers = {
        'Content-Type': 'application/json',
        'Accept': 'application/json'
    }
    
    response = requests.request("POST", url, headers=headers, data=payload)
    return response.json().get("access_token")


def main():
    
    url = "https://aip.baidubce.com/rpc/2.0/ai_custom/v1/wenxinworkshop/chat/llama_2_70b?access_token=" + get_access_token()
    
    payload = json.dumps({
        "messages": [
            {
                "role": "user",
                "content": "Please introduce yourself"
            }
        ]
    })
    headers = {
        'Content-Type': 'application/json'
    }
    
    response = requests.request("POST", url, headers=headers, data=payload)
    
    print(response.text)
    

if __name__ == '__main__':
    main()
