# Supplementary material for: DxDirector: an agentic large language model driving the full-process clinical diagnosis
Source: Nat Commun. 2026 Apr 23;17:5614. doi: 10.1038/s41467-026-71928-5 (PMC13315919; doi:10.1038/s41467-026-71928-5)
Supplement: Supplementary file 5 — Source Data 2 [file 41467_2026_71928_MOESM5_ESM.zip › Source-Code/Inference/LLaMA-Factory-main/code/test_post_code.py]

from openai import OpenAI
# Set OpenAI's API key and API base to use vLLM's API server.
openai_api_key = "EMPTY"
openai_api_base = "http://localhost:8061/v1"

client = OpenAI(
    api_key=openai_api_key,
    base_url=openai_api_base,
)

chat_response = client.chat.completions.create(
    model="facebook/opt-125m",
    messages=[
        {"role": "system", "content": "You are a helpful assistant."},
        {"role": "user", "content": "Tell me a joke."},
    ]
)
print("Chat response:", chat_response)
