# Supplementary material for: DxDirector: an agentic large language model driving the full-process clinical diagnosis
Source: Nat Commun. 2026 Apr 23;17:5614. doi: 10.1038/s41467-026-71928-5 (PMC13315919; doi:10.1038/s41467-026-71928-5)
Supplement: Supplementary file 5 — Source Data 2 [file 41467_2026_71928_MOESM5_ESM.zip › Source-Code/Inference/LLaMA-Factory-main/code/translate_reformat.ipynb]

# %% [code]
import json

# %% [code]
with open("./data/input.json", 'r') as f:
    data_0 = json.load(f)

with open("./output/translate_v2.json", 'r') as f:
    data = json.load(f)

data_1 = [data[i:i + 4] for i in range(0, len(data), 4)]

# %% [code]
data[0], data_0[0], data_1[0]

# %% [code]
s = data[0]['input']
s = s.split("<|im_end|>")[-2]
s = s.split("：")[-1]
s

# %% [code]
def split(s):
    s = s.split("<|im_end|>")[-2]
    s = s.split("：")[-1]
    return s

# %% [code]
answer = []

for i, line in enumerate(data_1):
    answer.append({
        "original_post" : split(line[0]['input']),
        "zhhant" : line[1]['output'],
        "yue": line[0]['output'],
        "en": line[2]['output'],
    })

# %% [code]
answer

# %% [code]
with open("./output/translate_reformat_v2.json", "w+" , encoding='utf-8') as f:
    json.dump(answer, f, ensure_ascii=False, indent=4)

# %% [code]
