# Supplementary material for: DxDirector: an agentic large language model driving the full-process clinical diagnosis
Source: Nat Commun. 2026 Apr 23;17:5614. doi: 10.1038/s41467-026-71928-5 (PMC13315919; doi:10.1038/s41467-026-71928-5)
Supplement: Supplementary file 5 — Source Data 2 [file 41467_2026_71928_MOESM5_ESM.zip › Source-Code/Inference/LLaMA-Factory-main/data/alpaca_en_demo.json]

[
  {
    "instruction": "Describe a process of making crepes.",
    "input": "",
    "output": "Making crepes is an easy and delicious process! Here are step-by-step instructions on how to make them:\n\n1. Assemble your ingredients. For basic crepes, you'll need: 1 cup all-purpose flour, 2 eggs, 1/2 cup milk, 1/2 cup water, 1/4 teaspoon salt, and 2 tablespoons melted butter.\n\n2. Mix the batter: In a large mixing bowl, whisk together the flour and the eggs. Gradually add the milk and water, stirring constantly to ensure that there are no lumps. Add salt and melted butter, and mix well.\n\n3. Let the batter rest: If you can, let the batter sit for an hour or so. This will help the flour to absorb the liquid and make the crepes more tender.\n\n4. Heat your pan: Preheat a non-stick pan over medium heat. Lightly butter the pan or use cooking spray to prevent the crepes from sticking.\n\n5. Pour the batter: Using a ladle or a measuring cup, pour a small amount of batter (about 1/4 cup) onto the center of the pan. Immediately tilt the pan in a circular motion to spread the batter evenly and thinly over the bottom of the pan.\n\n6. Cook the crepe: Cook the crepe for 1-2 minutes until the bottom is lightly golden. Carefully loosen the edges with a spatula and flip the crepe over to cook the other side for another minute.\n\n7. Remove and repeat: Gently slide the crepe onto a plate, and then repeat the process with the remaining batter. Remember to re-butter the pan between each crepe if necessary.\n\n8. Fill and serve: Fill your cooked crepes with your desired filling, such as fresh fruit, whipped cream, Nutella, or ham and cheese. Roll or fold, and serve immediately. Enjoy!"
  },
  {
    "instruction": "Transform the following sentence using a synonym: The car sped quickly.",
    "input": "",
    "output": "The car accelerated rapidly."
  },
  {
    "instruction": "Make a persuasive argument to promote recycling.",
    "input": "",
    "output": "Recycling is an incredibly important action that we must all take to help preserve our planet for future generations. By recycling, we can reduce the amount of waste that goes to landfills, conserve natural resources and energy, and reduce pollution from production of new materials.\n\nWhen we don't recycle, our garbage ends up in landfills where it can take hundreds of years to decompose. Landfills can release harmful chemicals and greenhouse gases, polluting the soil, air and water. However, by recycling and reusing materials, we minimize the amount of garbage that ends up in landfills, and therefore reduce the potential harm it can cause to the environment.\n\nRecycling also helps conserve our natural resources by reducing the demand for new materials. For example, recycling paper means fewer trees need to be cut down, and reusing metal and plastic means less mining and oil extraction. This, in turn, conserves energy, minimizes deforestation and reduces the environmental impact associated with producing new materials.\n\nAdditionally, recycling also has a positive impact on the economy. It creates jobs in the recycling and manufacturing industries, and reduces the costs of waste disposal for companies and taxpayers. Recycling is good for the environment and the economy.\n\nIn conclusion, recycling is an easy and effective way to take action and make a difference for the future of our planet. By simply separating our recyclable materials and disposing of them properly, we can help reduce waste, conserve resources, and protect the environment. We all have a part to play and every little action counts. So, let's make the smart choice and recycle today for a better tomorrow."
  },
  {
    "instruction": "Invent a new word by combining two existing words.",
    "input": "",
    "output": "\"Chillax\" - a combination of the words \"chill\" and \"relax\". It means to calm down and unwind, enjoying oneself in a laidback manner."
  },
  {
    "instruction": "Give an example of a job that a computer can do better than a human being.",
    "input": "",
    "output": "An example of a job that a computer can do better than a human being would be analyzing vast amounts of data accurately and quickly. For instance, a computer can analyze and find patterns in large datasets within milliseconds, far surpassing the capabilities of a human being. This makes a computer ideal for jobs such as financial analysis, medical diagnosis or data-driven decision making, where speed and accuracy are crucial."
  },
  {
    "instruction": "Given the parameters of a triangle, find out its perimeter.",
    "input": "Side 1 = 4\nSide 2 = 6\nSide 3 = 8",
    "output": "The perimeter of a triangle is the sum of the lengths of its sides. In this case, the perimeter would be the sum of side 1, side 2, and side 3. So, \nPerimeter = Side 1 + Side 2 + Side 3\n          = 4 + 6 + 8\n          = 18\n\nTherefore, the perimeter of the triangle is 18 units."
  },
  {
    "instruction": "Create an effective 140 character twitter post",
    "input": "",
    "output": "🚀Ready for takeoff! Explore the world beyond your imagination - embark on new adventures and make lasting memories. #travel #Wanderlust140"
  },
  {
    "instruction": "Produce a list of the top 5 NHL players in 2021.",
    "input": "",
    "output": "Based on their performance in the 2021 NHL Season, here is a list of the top 5 NHL players in 2021:\n\n1. Connor McDavid: McDavid is a center for the Edmonton Oilers and is considered one of the best players in the NHL. In the 2021 season, he led the league in points, scoring 105 points in 56 games.\n\n2. Auston Matthews: Matthews is a center for the Toronto Maple Leafs and had an outstanding performance in the 2021 season. He led the league in goals, scoring 41 in 52 games.\n\n3. Nathan MacKinnon: MacKinnon is a center for the Colorado Avalanche and is considered one of the most dynamic players in the league. He had a standout 2021 season, scoring 65 points in 48 games.\n\n4. Victor Hedman: Hedman is a defenseman for the Tampa Bay Lightning and is widely considered one of the best defensemen in the league. In the 2021 season, he scored 45 points in 54 games and was a key player in helping the Lightning win the Stanley Cup.\n\n5. Brad Marchand: Marchand is a left wing for the Boston Bruins and had an impressive 2021 season. He scored 69 points in 53 games and was a crucial part of the Bruins' success in the regular season.\n\nThese rankings are based on their performance during the 2021 season and can change depending on their performance in the future seasons."
  },
  {
    "instruction": "Reword this sentence to increase clarity",
    "input": "The idea of her being so brave made me smile",
    "output": "The thought of her displaying such courage brought a smile to my face."
  },
  {
    "instruction": "Explain the differences between birds and mammals",
    "input": "",
    "output": "Birds and mammals are both warm-blooded vertebrates, but there are several distinct differences between them.\n\nFirstly, birds have feathers while mammals have fur or hair. Feathers provide insulation and facilitate flight for birds, while fur or hair provides warmth for mammals and may serve other purposes such as camouflage or sensory functions.\n\nSecondly, birds lay eggs while mammals give birth to live young. Mammal babies are usually more developed at birth than bird hatchlings and are fed by their mother's milk until they are weaned.\n\nThirdly, birds have beaks while mammals have teeth. Beaks are used to forage for food, preen feathers, and build nests while teeth are used for biting and chewing.\n\nFourthly, another difference is their respiratory system. Birds have air sacs that keep air flowing through their lungs in one direction, whereas mammals have a diaphragm that expands and contracts to pump air into and out of their lungs.\n\nFinally, birds have a lightweight, strong skeleton with hollow bones to aid in flight, while mammals have a denser, heavier skeleton to support their weight on land.\n\nOverall, these differences in physical characteristics, reproductive methods, and internal anatomy are the result of adaptations that have allowed birds and mammals to thrive in their respective environments."
  },
  {
    "instruction": "Generate a one-sentence title for a creative recipe.",
    "input": "",
    "output": "\"Rainbow Veggie Hummus Wrap: A Colorful and Nutritious Meal\""
  },
  {
    "instruction": "Explain the concept of e-commerce.",
    "input": "",
    "output": "E-commerce, also known as electronic commerce or internet commerce, refers to the buying and selling of products or services using the internet, and the transfer of money and data to complete these transactions. This can take various forms, such as retail websites, online marketplaces, and even mobile apps that allow customers to make purchases from their smartphones.\n\nThe concept of e-commerce has revolutionized shopping, allowing consumers to buy goods and services at any time, from anywhere, and often at lower prices than traditional brick-and-mortar stores. This is due to reduced overhead costs, such as rent and staffing, which enables online retailers to offer competitive pricing.\n\nE-commerce also offers an unparalleled level of convenience to consumers, who can browse and compare products from the comfort of their own homes, without having to physically go from store to store. Payment is typically done securely online, using a credit or debit card, or through an e-wallet service like PayPal.\n\nToday, e-commerce has become an integral part of the global economy, with businesses of all sizes being able to reach customers and expand their market on a global scale. It has also facilitated the growth of other industries, such as online advertising, logistics, and payment services, to name a few."
  },
  {
    "instruction": "Design an experiment to evaluate the efficacy of the proposed method.",
    "input": "Proposed Method: Neural persistence",
    "output": "To evaluate the efficacy of the proposed method of neural persistence, the following experiment could be designed:\n\nStep 1: Define the objective and metrics\nThe first step would be to clearly define the objective of the experiment, that is, to assess the effectiveness of neural persistence. Next, we need to establish the metrics that will be used to measure the success of the method. This could include metrics such as accuracy, precision, recall, and F1 score.\n\nStep 2: Select a dataset and split into training and testing sets\nThe next step would be to select an appropriate dataset for evaluating the method. This dataset should be relevant to the problem domain and include a sufficient number of samples for evaluation. Once selected, we will split the dataset into training and testing sets, using a standard ratio such as 80/20.\n\nStep 3: Implement the proposed method\nThe proposed method of neural persistence will then be implemented using an appropriate programming language and software framework. The details of the implementation will depend on the specifics of the proposed method.\n\nStep 4: Train the model\nThe next step will be to train the model using the training dataset. This will involve feeding the input data to the model and adjusting its parameters to minimize its error rate.\n\nStep 5: Test the model\nOnce the model has been trained, we will use the testing dataset to evaluate its performance. This will involve feeding the input data to the model and comparing its predictions to the ground truth labels. The performance metrics established in Step 1 will be used to measure the effectiveness of the proposed method.\n\nStep 6: Analyze results and draw conclusions\nAfter testing the model, we will analyze the results and draw conclusions about the effectiveness of the proposed method. This could involve comparing the results to a baseline method, and determining whether the proposed method shows a significant improvement in performance. Additionally, we may also perform statistical tests to verify the significance of our results.\n\nIn summary, to evaluate the efficacy of the proposed method of neural persistence, we can design an experiment that involves selecting an appropriate dataset, splitting it into training and testing sets, implementing the proposed method, training the model, testing its performance, and analyzing the results to draw conclusions about its effectiveness."
  },
  {
    "instruction": "Generate a list of five different books about science.",
    "input": "",
    "output": "1. A Brief History of Time by Stephen Hawking\n2. The Selfish Gene by Richard Dawkins\n3. The Demon-Haunted World: Science as a Candle in the Dark by Carl Sagan\n4. The Structure of Scientific Revolutions by Thomas S. Kuhn\n5. The Double Helix: A Personal Account of the Discovery of the Structure of DNA by James D. Watson."
  },
  {
    "instruction": "Brainstorm some activities that could make an in-person work meeting more engaging.",
    "input": "",
    "output": "Here are some ideas to make an in-person work meeting more engaging:\n\n1. Icebreaker Activities: Starting the meeting with a fun icebreaker can help energize the group and promote team building. Some examples include Two Truths and a Lie, The Question Game, or Human Bingo.\n\n2. Interactive Presentation: Incorporate interactive elements in the presentation such as quizzes, polls, or games to keep the audience engaged and involved.\n\n3. Group Discussions: Break the meeting into smaller groups to encourage participation and collaboration. Have each group brainstorm or discuss a topic, then present their ideas to the larger group.\n\n4. Creative Challenges: Set up a challenge or competition to encourage participation, creativity, and teamwork. This could be something like a design challenge, a problem-solving task or a role-playing scenario.\n\n5. Snacks and Refreshments: Provide snacks and refreshments to keep energy levels high and create a more relaxed and enjoyable atmosphere.\n\n6. Movement and Breaks: Incorporate movement into the meeting, such as standing or walking while discussing, or taking short breaks to stretch or do some light exercise.\n\n7. Visual Aids: Use visual aids such as whiteboards, flip charts, or post-it notes to help make the meeting more engaging and interactive. Encourage participants to write or draw their ideas to promote collaboration and creativity.\n\n8. Feedback and Follow-up: End the meeting by asking for feedback and discussing next steps. This encourages participants to share their thoughts and gives them a sense of ownership and involvement in the meeting's outcomes."
  },
  {
    "instruction": "Brainstorm a list of titles for a photo album",
    "input": "",
    "output": "1. \"Memories in Motion\"\n2. \"Snapshots of Life\"\n3. \"Through the Lens\"\n4. \"Picture Perfect\"\n5. \"Moments in Time\"\n6. \"Caught on Camera\"\n7. \"Life in Focus\"\n8. \"Behind the Scenes\"\n9. \"Life in Pictures\"\n10. \"Candid Moments\"\n11. \"Frame by Frame\"\n12. \"Our Story\"\n13. \"Captured Memories\"\n14. \"A Picture is Worth a Thousand Words\"\n15. \"The Journey in Photos\"\n16. \"Picture This\"\n17. \"Moments to Remember\"\n18. \"Life in Color\"\n19. \"Snapshots in Time\"\n20. \"The Visual Diary\""
  },
  {
    "instruction": "Rewrite the sentence so that it's in the present tense.",
    "input": "She had worked at the company for the past 3 years.",
    "output": "She is working at the company for the past 3 years."
  },
  {
    "instruction": "Adapt the provided joke to make it more humorous.",
    "input": "Why did the frog cross the road?",
    "output": "Why did the frog use the crosswalk? Because he wanted to show his hopping mad skills and avoid croaking."
  },
  {
    "instruction": "Create an AI chatbot",
    "input": "",
    "output": "Creating an AI chatbot involves several steps, and there are different approaches and technologies that can be used. Below is a general outline of the process:\n\n1. Define the purpose and capabilities of the chatbot: The first step is to determine what kind of chatbot you want to create and what tasks it should be able to perform. This will help guide the design decisions and technology used.\n\n2. Choose a development platform: There are several platforms available for building a chatbot, such as Dialogflow, Microsoft Bot Framework, and Amazon Lex. These platforms provide tools and resources for building and deploying chatbots.\n\n3. Design the conversational flow: Design the conversational flow by creating a decision tree or flowchart that shows the different pathways a conversation can take. Define the different types of user inputs the chatbot can handle and the responses it should provide.\n\n4. Develop and train the chatbot: The development process varies depending on the platform and technology used. It typically involves programming the chatbot to recognize user inputs and provide appropriate responses. The chatbot may also need to be trained using machine learning algorithms and data sets to improve its ability to understand and respond to users.\n\n5. Test and deploy the chatbot: The chatbot should be tested to ensure that it can handle user inputs and provide accurate responses. Once testing is complete, the chatbot can be deployed to the desired platform or integrated with other systems.\n\n6. Monitor and improve: Once the chatbot is deployed, it should be monitored to track its performance and identify areas for improvement. The chatbot can be updated and refined over time to improve its functionality and user experience."
  },
  {
    "instruction": "Explain what a circuit breaker is.",
    "input": "",
    "output": "A circuit breaker is an electrical safety device designed to protect an electrical circuit from damage caused by excess current from an overload or short circuit. It works by detecting a fault condition and interrupting the flow of current by breaking the electrical circuit. When the current flow exceeds a safe level, the breaker will trip, or open, to stop the flow of power. Once the issue has been resolved, the breaker can be reset to resume normal operation. Circuit breakers are commonly found in homes, businesses, and industrial settings, and are used to prevent electrical fires, equipment damage, and other hazards caused by electrical overloads or short circuits."
  },
  {
    "instruction": "Create a story involving a talking mouse and an elephant.",
    "input": "",
    "output": "Once upon a time, in a magical forest hidden among the tall trees and thick bushes, lived an unusual pair of friends- a tiny talking mouse named Milo and a large elephant named Ella. Despite their stark differences in size, Milo and Ella shared a bond like no other, spending their days roaming the forest, discovering new paths and sharing countless laughs.\n\nOne sunny morning, as they were taking a stroll, Milo spotted a bush of juicy berries. Being the tiny mouse that he was, he couldn't reach the delicious fruit, so he turned to his friend Ella for help. \"Ella, could you reach those berries up there for me?\" he asked. Always eager to help her friend, Ella used her trunk to pluck the berries and placed them in front of Milo. \"Mmm, these are delicious!\" Milo squeaked, savoring each berry.\n\nAs they continued their walk, they stumbled upon an old, rickety bridge that connected two ends of a deep ravine. Milo bravely scurried across, his little paws pattering against the wooden planks. However, when Ella attempted to follow, the bridge groaned under her weight. Fearful of falling, Ella froze in the middle of the bridge, afraid to move. Milo scampered back to her side, \"Don't worry Ella, I'll help you\" he said confidently.\n\nWith Milo's encouragement, Ella slowly and steadily made her way across the bridge. When she finally made it to the other side, she trumpeted happily, grateful for her friend's support.\n\nFrom that day onwards, Milo and Ella continued to share many adventures, always helping each other along the way. They were the perfect example of how, no matter how small or big one might be, friendship knows no bounds."
  },
  {
    "instruction": "Predict the next musical note given the musical sequence.",
    "input": "D E G B C",
    "output": "It is impossible to accurately predict the next musical note in the given sequence as it depends on the context and the pattern of the musical composition. Music composition is subjective and creative, so a sequence can follow a pattern based on multiple factors such as the scale, key, chord progression, melody, and style of the music. Without additional information on these aspects, the next note in the given sequence cannot be accurately predicted."
  },
  {
    "instruction": "From the list of words, identify the two-word compound antonym of the word 'injustice'.",
    "input": "Injustice",
    "output": "The two-word compound antonym for the word \"injustice\" is \"fair play\"."
  },
  {
    "instruction": "Name three vaccinations that adults should get",
    "input": "",
    "output": "1. Influenza vaccine: It's recommended that adults receive an annual flu vaccine to protect against the seasonal influenza virus.\n\n2. Tetanus, diphtheria, and pertussis (Tdap) vaccine: It's recommended that adults receive a booster shot of the Tdap vaccine every 10 years to protect against tetanus, diphtheria, and pertussis (whooping cough).\n\n3. Pneumococcal vaccine: This vaccine is recommended for adults 65 years of age and older and for those with certain underlying medical conditions to protect against pneumococcal disease, which can cause pneumonia and other serious illnesses."
  },
  {
    "instruction": "Give me two examples of renewable energy sources.",
    "input": "",
    "output": "1. Solar Energy - which is harnessed from the radiant light and heat from the sun through the use of technologies like solar photovoltaic panels, solar thermal collectors, or solar water heating systems.\n\n2. Wind Energy - which is captured from the kinetic energy of the wind using wind turbines, and can be used to generate electricity. Wind energy has been used for centuries for tasks like pumping water and grinding grain, and is now commonly used as an efficient and clean source of electricity."
  },
  {
    "instruction": "Sort the books into two groups, fiction and non-fiction.",
    "input": "Alice's Adventures in Wonderland, The Cat in the Hat, Wild Swans, My Struggle",
    "output": "Fiction books:\n- Alice's Adventures in Wonderland\n- The Cat in the Hat\n\nNon-Fiction books:\n- Wild Swans\n- My Struggle"
  },
  {
    "instruction": "What are the benefits of exercising?",
    "input": "",
    "output": "There are numerous benefits to exercising regularly, including:\n\n1. Improved Physical Health: Regular exercise can help reduce the risks of chronic diseases such as heart disease, hypertension, type 2 diabetes, and certain cancers. It can also help improve bone density, muscle strength, and joint mobility.\n\n2. Weight Management: Exercise can help you burn calories and lose weight, as well as help you maintain your weight once you have reached your goal.\n\n3. Mental Health Boost: Exercise triggers the release of endorphins, the feel-good hormones, in the brain, making it a natural mood lifter. It can also reduce stress, anxiety, and even depression.\n\n4. Better Sleep: Regular exercise can help improve the quality of your sleep, making it easier to fall asleep and stay asleep.\n\n5. Increased Energy: Regular exercise can boost your energy levels, reduce fatigue, and increase your endurance, making it easier to carry out daily activities.\n\n6. Improved Cognitive Function: Regular exercise has been shown to improve brain function, memory, and concentration, as well as reduce the risk of cognitive decline and dementia.\n\n7. Social Benefits: Exercise can be a fun social activity when done with friends, providing an opportunity to build relationships and connect with others. Group exercise classes or sports teams are great ways to meet new people while getting active.\n\nIn summary, exercising brings benefits to both your physical and mental health, making it an integral part of a healthy lifestyle."
  },
  {
    "instruction": "How would you generate random numbers between 1 and 10 in Java?",
    "input": "",
    "output": "One simple way to generate random numbers between 1 and 10 in Java is by using the `nextInt(int n)` method from the `java.util.Random` class. This method returns a pseudorandom, uniformly distributed `int` value between 0 (inclusive) and the specified value (exclusive).\n\nHere is an example of how you can use the `nextInt(int n)` method to generate random numbers between 1 and 10:\n\n```java\nimport java.util.Random;\n\npublic class RandomNumber {\n\n  public static void main(String[] args) {\n    Random rand = new Random();\n\n    // Generate 10 random numbers between 1 and 10\n    for (int i = 0; i < 10; i++) {\n      int randomNumber = rand.nextInt(10) + 1;\n      System.out.println(randomNumber);\n    }\n  }\n}\n```\n\nThis code snippet creates a new instance of the `Random` class, which we use to generate random numbers. In the for loop, we call the `nextInt(int n)` method with the argument `10`, which generates random numbers between 0 and 9. Then, we add `1` to the generated value to shift the range from 0-9 to 1-10. Finally, we print out the generated random number to the console. The for loop runs 10 times, generating 10 random numbers between 1 and 10."
  },
  {
    "instruction": "Resolve the following problem: 9 - 2 x 3",
    "input": "",
    "output": "To solve this problem, you need to follow the order of operations. According to the order of operations, you should perform the multiplication first, and then the subtraction. So, let's first solve the multiplication part: \n\n2 x 3 = 6. \n\nNow, the problem is simplified to 9 - 6. Solving this gives us:\n\n9 - 6 = 3. \n\nSo, the solution to the problem 9 - 2 x 3 is 3."
  },
  {
    "instruction": "Fill in the blank using a word that best completes the sentence.",
    "input": "The city was blanketed in a thick layer of eerie ____.",
    "output": "fog."
  },
  {
    "instruction": "Describe how machine learning is used in this system.",
    "input": "A system that recognizes hand-written digits.",
    "output": "Machine learning is used in this system by allowing the computer to learn and improve its ability to recognize hand-written digits based on patterns identified in the input data. The machine learning algorithm is fed with a large dataset of hand-written digits, along with their corresponding labels, as its training data. This data is then processed and analyzed by the machine learning algorithm to identify the various features and characteristics that are unique to each digit.\n\nThe machine learning algorithm uses techniques such as supervised learning to train a model that can accurately predict the digit represented in any given input image. At a basic level, this is done by identifying the pixels that are most commonly on or off in each digit and using this information to make predictions.\n\nOnce the model is trained, the system uses this model to recognize new hand-written digits by extracting the relevant features from the input image and using the machine learning algorithm to make a prediction. The accuracy of the model’s prediction is highly dependent on the quality of the training data, as well as the sophistication of the machine learning algorithm.\n\nAs the system is used over time, the machine learning algorithm may continue to improve its performance by incorporating feedback from users or by being exposed to additional training data. This allows the system to constantly adapt and improve its ability to accurately recognize hand-written digits."
  },
  {
    "instruction": "Generate a rap about dreams.",
    "input": "",
    "output": "Verse 1: \nDreams are the visions that we see at night, \nFantasies and wishes, taking us to new heights \nInside our minds, anything can occur, \nFlying to the moon, or talking to a fur \nIt’s an escape from reality, a ticket to a new scene, \nA playground for our thoughts, a place to let off some steam \n\nChorus: \nDreams, dreams, so vivid and grand \nA world waiting for us, right at our command \nDreams, dreams, they let us explore \nImaginations run wild, and we keep wanting more \n\nVerse 2: \nWe can be anyone, do anything we please \nRun from the cops or sail across the seas \nOur deepest fears, and our biggest desires \nCoexist in this world where nothing ever expires \nBut dreams aren’t just a nighttime game \nThey’re our aspirations, our hopes, our aim \n\nChorus: \nDreams, dreams, so vivid and grand \nA world waiting for us, right at our command \nDreams, dreams, they let us explore \nImaginations run wild, and we keep wanting more \n\nVerse 3: \nDreams come in all shapes and sizes \nFull of surprises, and new horizons \nDon’t be afraid to chase your dreams \nLife is not always what it seems \nSo close your eyes, let your mind take the lead \nIn a world of dreams, there are no limits, indeed. \n\nOutro: \nDreams, dreams, a world of our own,\nA place where anything can be shown,\nDon't be afraid to dream big and bold,\nThe future is yours, just grab hold."
  },
  {
    "instruction": "Name one of the branches of science",
    "input": "",
    "output": "One of the branches of science is Physics."
  },
  {
    "instruction": "Write the body of an email to invite people to a webinar on the given topic.",
    "input": "Topic: How to use data analytics to improve your business.",
    "output": "Dear all,\n\nI would like to extend a warm invitation to you to join our upcoming webinar on \"How to Use Data Analytics to Improve Your Business\". This webinar is designed to provide you with valuable insights on how to harness the power of data analytics to drive growth and enhance the performance of your business.\n\nDuring the webinar, our expert panelists will share their knowledge and experience on the subject and will address key areas such as how to gather and analyze data, derive actionable insights, and implement data-driven strategies to achieve your business goals.\n\nThe webinar will take place on [date and time] and will last for approximately [duration]. It will be an interactive session where you will have the opportunity to ask questions and discuss your concerns with our panelists.\n\nDon’t miss this opportunity to learn more about data analytics and how it can help you take your business to the next level. To reserve your spot, please click on the link below to register. We look forward to your participation.\n\nBest regards,\n[Your Name]"
  },
  {
    "instruction": "Add 3 examples to the following sentence.",
    "input": "Gun violence in the United States can result in...",
    "output": "1. Gun violence in the United States can result in tragic loss of life and injury, causing emotional devastation for the victims and their families.\n2. Gun violence in the United States can result in increased fear and anxiety among communities, as well as calls for stronger gun control measures.\n3. Gun violence in the United States can result in long-term physical and psychological trauma for survivors, as well as significant costs for medical treatment and rehabilitation."
  },
  {
    "instruction": "Evaluate the following claim as true, false, or uncertain. Output 1 for true, 2 for false, 3 for uncertain.",
    "input": "People should not eat dairy",
    "output": "3"
  },
  {
    "instruction": "Describe a use case for using machine learning in a healthcare system.",
    "input": "No input.",
    "output": "One use case for using machine learning in a healthcare system would be to help doctors accurately diagnose and treat diseases based on patient data. Machine learning algorithms can be trained on vast amounts of historical medical data to recognize patterns and predict outcomes. For example, a machine learning algorithm could analyze patient symptoms, medical history, and lab results to aid doctors in diagnosing diseases such as cancer, diabetes, or heart disease more accurately and quickly. This information can be used to inform and tailor treatment plans for each individual patient.\n\nMachine learning can also be used for monitoring and predicting the progression of chronic diseases. By analyzing patient data over time, a machine learning algorithm could predict potential health events or complications and suggest preventative measures. This could help doctors and patients better manage chronic conditions and improve overall patient outcomes.\n\nIn summary, machine learning offers powerful tools that can assist doctors and other medical professionals in diagnosing and treating diseases, managing chronic conditions, and improving patient outcomes."
  },
  {
    "instruction": "Identify the sentiment of the sentence and output 1 for positive sentiment, 0 for negative sentiment, and 0.5 for neutral sentiment.",
    "input": "The products were just mediocre.",
    "output": "0.5"
  },
  {
    "instruction": "What is the best way to protect yourself from cybercrime?",
    "input": "",
    "output": "The best way to protect yourself from cybercrime involves taking several precautionary measures to safeguard your personal information and online activities. Here are some tips to help you stay safe from cybercrime:\n\n1. Use strong and unique passwords: Make sure you use a strong and different password for each of your online accounts. Avoid using easily guessable information like your date of birth or name in your passwords.\n\n2. Keep your software and devices up to date: Regularly update your operating system, software and apps, and ensure you download security patches and fixes to address any vulnerabilities.\n\n3. Be cautious with emails and messages: Be careful about clicking on links in emails, especially if the sender is unknown. Phishing emails that appear to be from legitimate sources can trick you into providing personal information or downloading malicious software.\n\n4. Use two-factor authentication: Enable two-factor authentication on your accounts to add an additional layer of security. This requires you to enter a one-time code sent to your phone or email, in addition to your password, to access your account.\n\n5. Don't overshare information: Be careful about the information you share online, especially on social media. Cybercriminals can use this information to steal your identity or target you with scams.\n\n6. Use a reputable antivirus program: Install a reliable antivirus program on your device to protect it from malware and other harmful software.\n\n7. Be careful on public Wi-Fi: Avoid accessing sensitive information like bank accounts or credit card details while connected to public Wi-Fi, as these connections may not be secure. If you must use public Wi-Fi, use a virtual private network (VPN) to encrypt your online activity.\n\nBy following these tips, you can help protect yourself from cybercrime and keep your personal information and online activities secure."
  },
  {
    "instruction": "Describe the differences between machine and deep learning",
    "input": "",
    "output": "Machine learning and deep learning are both subfields of artificial intelligence, with deep learning being a subset of machine learning. Both technologies enable computers to learn from data and improve their performance over time. However, there are some fundamental differences between the two.\n\nMachine learning algorithms are designed to learn from data and make predictions or decisions based on that data. These algorithms can be divided into three main categories - supervised, unsupervised, and reinforcement learning- and they are often used for tasks such as classification, regression, clustering, and anomaly detection. Machine learning algorithms require feature extraction where relevant features that represent the data in the best possible way are selected and fed to the machine learning models.\n\nDeep learning, on the other hand, is a type of machine learning that uses neural networks with multiple layers. These layers are capable of learning features automatically from the data without the need for manual feature extraction. Deep learning algorithms can handle large amounts of data and are able to learn complex patterns or relationships, making them suitable for tasks such as image and speech recognition, natural language processing, and computer vision.\n\nIn summary, the main difference between machine learning and deep learning is the approach to learning from data. Machine learning algorithms often require human intervention to select relevant features, while deep learning algorithms are designed to automatically learn features from raw data. Deep learning models can handle more complex data and tasks, but often require larger amounts of data and computational power to train effectively."
  },
  {
    "instruction": "Write a paragraph that describes the importance of data in modern society.",
    "input": "",
    "output": "Data plays a pivotal role in modern society, driving progress and innovation in numerous industries, while underpinning decision making in both the public and private sectors. From healthcare and education to finance and marketing, data analysis helps organizations to operate more efficiently, make informed decisions, and unlock new opportunities. Furthermore, data has become a vital tool for scientists, researchers, and policymakers, enabling them to track social trends, monitor the environment, and develop evidence-based policies. In essence, the importance of data in today's world cannot be overstated, as it continues to shape the way we live, work, and interact with one another."
  },
  {
    "instruction": "How does the stock market work?",
    "input": "",
    "output": "The stock market is a complex system where shares of publicly traded companies are issued and traded either through exchanges or over-the-counter markets.\n\nA stock represents a share in the ownership of a company and represents a claim on a portion of its assets and earnings. When a company wants to raise money, it can do so by issuing stocks to the public. Investors can then buy and sell these stocks among themselves, and the exchange tracks the demand and supply of each stock.\n\nThe price of a stock is determined by the forces of supply and demand. If more people want to buy a stock than sell it, the price will go up, and vice versa. The stock market works as an auction where buyers and sellers negotiate prices.\n\nStock prices can fluctuate for many reasons, including company news, broader market trends, and global economic conditions. There are also many different strategies and approaches to investing in the stock market, ranging from long-term buy-and-hold investing to short-term speculation.\n\nOverall, the stock market allows companies to raise money to grow their businesses, and gives investors the opportunity to share in the success of those companies."
  },
  {
    "instruction": "Create four true-false statements about the given topic.",
    "input": "General Data Protection Regulations (GDPR)",
    "output": "1. GDPR is a regulation implemented by the European Union that deals with the protection and privacy of personal data: True\n\n2. GDPR only applies to companies located within the European Union: False\n\n3. GDPR gives individuals the right to know what data is being collected and how it is being used: True\n\n4. Companies that do not comply with GDPR regulations may only receive a warning without any further consequences: False."
  },
  {
    "instruction": "Determine which type of the given organizations are more profitable, government or private organizations?",
    "input": "",
    "output": "As an AI, I don't have access to real-time financial data to determine which type of organization is more profitable, government or private. Profitability varies widely by industry, geographic location, and specific organization. In general, private organizations are designed to generate profits for their owners and shareholders, while government organizations are usually not structured to generate profits, instead, they aim to provide public services and fulfill other responsibilities assigned to them. However, the answer to this question would require an in-depth examination of data and reports on the profitability of both types of organizations in the current market and economic conditions."
  },
  {
    "instruction": "Generate ideas for a humorous slogan for a board game manufacturer",
    "input": "",
    "output": "1. \"Game Over? More like game ON and ON and ON!\"\n\n2. \"Making family game night less awkward since [year]\"\n\n3. \"Where the board never gets bored!\"\n\n4. \"Dice rolls, laughter, and occasional rage quits.\"\n\n5. \"We bring the fun and games, you bring the snacks!\"\n\n6. \"Say goodbye to boredom, and hello to blaming the dice.\"\n\n7. \"Our games are so good, you'll forget about your phone... for a little bit.\"\n\n8. \"Think outside the screen: Play our games!”\n\n9. \"The only thing more unpredictable than our games is the weather.\"\n\n10. \"Bored? Play our board games!\""
  },
  {
    "instruction": "Given three points A, B and C, calculate the angle ABC.",
    "input": "A=(1,2), B=(3,4), C=(5,6)",
    "output": "We can use the cosine law to find the angle. Given three points A, B and C, the angle ABC can be computed as follows:\n\nFirst we find the distances between the points:\nAB = sqrt((3 - 1)^2 + (4 - 2)^2) = sqrt(8)\nBC = sqrt((5 - 3)^2 + (6 - 4)^2) = sqrt(8)\nAC = sqrt((5 - 1)^2 + (6 - 2)^2) = sqrt(32)\n\nUsing these distances we can find the cosine of the angle ABC using the cosine law:\n\ncos(ABC) = (AB^2 + BC^2 - AC^2)/(2 * AB * BC)\ncos(ABC) = (8 + 8 - 32)/(2 * sqrt(8) * sqrt(8))\ncos(ABC) = -0.5\n\nSo the angle ABC is arccos(-0.5) radians or 120 degrees."
  },
  {
    "instruction": "Explain why it's important to follow copyright laws",
    "input": "",
    "output": "Copyright laws are important because they protect the rights of the creators and owners of original works, including literary, musical, artistic, and other forms of intellectual property. These laws grant the creators exclusive rights to use, distribute, and profit from their works, as well as the ability to control how their works are used.\n\nFailing to follow copyright laws can result in legal consequences, including financial penalties and damages. In some cases, the violation of copyright laws can even result in criminal charges, such as when someone illegally distributes copyrighted material for profit.\n\nCopyright laws also encourage creativity, innovation, and the creation of new works by ensuring that creators are fairly compensated for their efforts. If people could freely copy and distribute the works of others without permission, there would be little incentive for people to invest their time and resources into creating new works. This would ultimately harm the overall creative output of society and reduce the availability of new and innovative works.\n\nIn conclusion, copyright laws are important because they protect the rights of creators, encourage creativity and innovation, and help to maintain a fair and sustainable system for the creation and distribution of intellectual property. It is important to follow these laws to avoid legal consequences and to support the continued creation of new and original works."
  },
  {
    "instruction": "Identify the incorrect phrase in the following sentences:",
    "input": "My family usually goes rollerblading in together in the summer evenings.",
    "output": "The incorrect phrase in the sentence is \"in together in\" as it is redundant. The correct sentence would be \"My family usually goes rollerblading together in the summer evenings.\""
  },
  {
    "instruction": "Classify the following song as rock, country, hip-hop or pop.",
    "input": "\"Lose You to Love Me\" by Selena Gomez",
    "output": "\"Lose You to Love Me\" by Selena Gomez is classified as a pop song."
  },
  {
    "instruction": "Find the data points which violate the specified rule.",
    "input": "5, 10, 15, 20, 25, 30\nRule: All numbers greater than 22",
    "output": "The data points that violate the specified rule of being \"All numbers greater than 22\" are 5, 10, 15, and 20."
  },
  {
    "instruction": "Generate an opening sentence for a poem on the theme of 'loneliness'.",
    "input": "",
    "output": "In the quiet corners of my mind, I sit alone with thoughts entwined."
  },
  {
    "instruction": "Create a character description for someone called \"Trina\".",
    "input": "",
    "output": "Trina is an energetic young woman in her mid-twenties with piercing green eyes and long, curly auburn hair that she often sweeps up in a messy bun. She's slim, standing at about 5'6'', with a bright and infectious smile. Her style is casual yet trendy, usually opting for high-waisted jeans, a crop top, and sneakers.\n\nTrina exudes confidence and radiates positivity, often able to light up the room with her bubbly personality. She's outgoing and easygoing, able to strike up a conversation with anyone she meets. Trina is fiercely loyal to her friends and family, always quick to lend a listening ear or provide a word of encouragement.\n\nIn her free time, Trina can be found exploring the city with her camera in hand, capturing the beauty of everyday life. She also enjoys practicing yoga and experimenting with new recipes in the kitchen. Despite her carefree attitude, Trina is ambitious, always striving to better herself and reach her goals."
  },
  {
    "instruction": "Name three things that make a dinner party memorable.",
    "input": "",
    "output": "1. Great company and conversation: One of the keys to a memorable dinner party is inviting a lively and engaging group of guests. Engaging conversations and the sharing of stories and experiences can make for a fun and meaningful evening.\n\n2. Delicious food and drinks: Food is a central component of any dinner party, and a thoughtfully planned and well-executed menu can leave a lasting impression on your guests. A variety of dishes utilizing fresh and high-quality ingredients, paired with a selection of drinks, can create a memorable dining experience.\n\n3. Warm and welcoming ambiance: The atmosphere of the party can also play a significant role in making it memorable. A thoughtfully decorated space with mood lighting, background music, and comfortable seating can help create a warm and welcoming ambiance for guests to relax and enjoy themselves."
  },
  {
    "instruction": "Describe what a marketing funnel is.",
    "input": "",
    "output": "A marketing funnel is a model used to visualize and understand the journey a customer goes through when interacting with a business. It describes the various stages customers move through as they progress from first learning about a company or product, to making a purchase and ultimately, becoming a loyal customer.\n\nThe funnel metaphor represents the decrease in the number of potential customers as they move through the different stages of the process. The top of the funnel is wide, representing a large pool of potential customers that are at the awareness stage. As these customers move further down the funnel and progress through the stages of interest, consideration, and decision/purchase, the number of customers decreases, narrowing at the bottom of the funnel, where you find the loyal customers that have completed the journey.\n\nMarketing teams use this model to design, implement and monitor their marketing strategies, with the goal of guiding potential customers through each stage of the funnel, and eventually converting them into loyal customers."
  },
  {
    "instruction": "Analyze the given phrase in terms of its connotations.",
    "input": "Wild goose chase",
    "output": "The phrase \"wild goose chase\" generally has a negative connotation. It is an idiom that refers to a futile pursuit or a search that is likely to be fruitless and unproductive. The imagery of a person chasing after a wild goose, which is known for being difficult to catch, suggests an endeavor that is a waste of time and energy. The phrase can be used to describe a situation where someone is chasing after something that is unlikely to be attained, or a task that is likely to lead nowhere."
  },
  {
    "instruction": "Generate a recipe for an easy and nutritious lunch",
    "input": "",
    "output": "Here's a simple and nutritious lunch recipe you can easily prepare: \n\nVeggie and Quinoa Bowl\n\nIngredients:\n- 1/2 cup quinoa (rinsed)\n- 1 cup water or vegetable broth\n- 1 small sweet potato (diced)\n- 1 small bell pepper (diced)\n- 1 zucchini (sliced)\n- 1 cup cherry tomatoes (halved)\n- 1/4 cup feta cheese (crumbled)\n- 1 tablespoon olive oil\n- Salt and pepper (to taste)\n- 1/4 cup freshly chopped parsley\n\nInstructions:\n\n1. In a medium saucepan, bring the water or vegetable broth to a boil. Add the quinoa and stir. Reduce heat to low and let it simmer for about 18 minutes, or until the quinoa is cooked.\n\n2. Preheat your oven to 400 degrees. Line a baking sheet with parchment paper.\n\n3. Place the diced sweet potato, bell pepper, and zucchini on the baking sheet. Drizzle with olive oil and season with salt and pepper. Toss to coat.\n\n4. Place the baking sheet in the preheated oven and roast the vegetables for 20-25 minutes, or until they are tender and golden brown.\n\n5. In a large bowl, mix the cooked quinoa, roasted vegetables, halved cherry tomatoes and crumbled feta cheese. Season with salt and pepper to taste.\n\n6. Serve the veggie and quinoa bowl in individual bowls and garnish with freshly chopped parsley.\n\nThis recipe is easy to prepare and it's packed with nutrients from the quinoa and the variety of colorful vegetables. You can add more of your favorite veggies or even mix in some grilled chicken or tofu for added protein. Enjoy!"
  },
  {
    "instruction": "Explain the difference between generative and discriminative models.",
    "input": "",
    "output": "Generative and discriminative models are two types of machine learning models used for classification and other tasks.\n\nA generative model tries to learn how the data is generated. It does this by modelling the joint probability distribution of the input features and the output labels, i.e. P(X,Y). This is done by making assumptions about the distribution of the data, and then estimating the parameters of the distribution from the training data. Once the model has learned the joint distribution, it can generate new samples from the data distribution, and also estimate the conditional probability of the labels given the input features, i.e. P(Y|X), which is used to make predictions.\n\nA discriminative model, on the other hand, tries to learn the boundary between the different classes directly, without making any assumptions about the underlying data distribution. It does this by modelling the conditional probability of the output labels given the input features, i.e. P(Y|X). Discriminative models tend to focus more on the relationships between the input features and the output labels, and are usually more accurate in classification tasks.\n\nThe choice between generative and discriminative models depends on the specific use case. Generative models are usually better at handling missing data, and can be used to generate new samples from the data distribution. Discriminative models, on the other hand, typically have better performance in classification tasks, but cannot be used to generate new data."
  },
  {
    "instruction": "We need to show the advertisement for a particular product on the website. Create the best headline for the advertisement.",
    "input": "The product we are advertising is a professional photography camera kit.",
    "output": "\"Capture Life's Beautiful Moments with Our Professional Photography Camera Kit!\""
  },
  {
    "instruction": "Generate a list of five reasons why a person should buy a bike",
    "input": "",
    "output": "1. Environmentally friendly: Compared to cars and other motor vehicles, bikes do not emit pollution, helping to reduce your carbon footprint and contribute to a cleaner environment.\n\n2. Health benefits: Biking is a great form of cardiovascular exercise that improves overall health, muscle strength, and cardiovascular fitness.\n\n3. Cost-effective: Bikes are more affordable than cars and save money on gas, maintenance and insurance.\n    \n4. Traffic and convenience: Bikes can often bypass traffic, leading to faster travel times, especially in urban areas. Plus, finding parking for a bike is typically easier and cheaper than for a car.\n\n5. Mental benefits: Cycling can be a great stress reliever and mood booster, providing a mental health benefit in addition to the physical benefits. Additionally, spending time outdoors in fresh air while biking increases overall well-being."
  },
  {
    "instruction": "List some characteristics of a good manager.",
    "input": "",
    "output": "A good manager should possess a range of key characteristics that would enable them to lead effectively. Below are some of the most important characteristics:\n\n1. Excellent Communication Skills: A good manager should be able to communicate effectively, both verbally and in writing, and be able to convey information clearly and concisely.\n\n2. Strategic Thinking: A good manager should be able to think strategically, assessing the long-term implications of actions and decisions, and developing plans that take into account future challenges and opportunities.\n\n3. Decision Making: A good manager should be able to make sound decisions, even in difficult or uncertain situations, and be able to take responsibility for the consequences of their decisions.\n\n4. Leadership: A good manager should be able to inspire and motivate their team, leading by example and demonstrating a strong work ethic and commitment to the company's goals.\n\n5. Interpersonal Skills: A good manager should be able to build strong, positive relationships with their subordinates, colleagues, and superiors, and be able to effectively manage conflicts and negotiate solutions.\n\n6. Adaptability: A good manager should be able to adapt to changing circumstances, demonstrating flexibility and an ability to think on their feet.\n\n7. Time Management: A good manager should be able to effectively prioritize tasks and manage their time, ensuring that they are able to meet deadlines and achieve their goals.\n\n8. Delegation: A good manager should be able to delegate tasks effectively, trusting their subordinates to take on responsibility and providing them with the support and guidance they need to succeed.\n\n9. Empathy: A good manager should be able to empathize with their subordinates, understanding their needs and concerns, and being able to provide support and advice.\n\n10. Continuous Learning: A good manager should be committed to continuous learning and development, seeking out opportunities to improve their skills and knowledge, and encouraging their subordinates to do the same."
  },
  {
    "instruction": "Validate the given statement with appropriate facts.",
    "input": "Technology advances do not always lead to a better life experience.",
    "output": "The statement is valid to a certain extent. While technology innovations have certainly improved many aspects of our lives, there have been instances where it has negatively affected our well-being. \n\nFor example, the widespread availability of connected devices, such as smartphones, has created an “always-on” culture where it can be difficult for individuals to detach from work, leading to burnout and decreased wellness. Furthermore, the use of social media has been linked to increased feelings of anxiety, depression, and loneliness in some people, particularly teenagers and young adults.\n\nIn some cases, technology has also contributed to rising inequality and job loss, as automation and robotics increasingly replace human labor in certain industries. This can negatively affect the life experiences of those who lose their jobs, even as it leads to gains in efficiency and productivity for businesses.\n\nOverall, while technology often leads to improvements in quality of life, it is important to carefully consider its impact on all aspects of society, as there are certainly instances where it does not necessarily lead to a better life experience."
  },
  {
    "instruction": "Calculate the total number of calories in a banana.",
    "input": "",
    "output": "On average, a medium banana that is about 7-8 inches long contains around 105 calories. However, the exact number of calories in a banana can vary depending on its size."
  },
  {
    "instruction": "Generate an algorithm that can solve the Travelling Salesperson Problem.",
    "input": "",
    "output": "The Traveling Salesperson Problem (TSP) is a classic algorithmic problem in the field of computer science and operations research. It involves finding the shortest possible route through a set of cities, visiting each city only once and returning to the starting city. Here is a simple algorithm that can solve the TSP:\n\n1. Select a starting city: Choose any city as the starting point for the route.\n\n2. Find the nearest city: Calculate the distance to each of the remaining cities and select the city that is closest to the starting city.\n\n3. Add the nearest city to the route: Add the nearest city to the route and mark it as visited.\n\n4. Repeat the process: Repeat steps 2 and 3 until all the cities have been visited.\n\n5. Close the route: Once all cities have been visited, add the starting city to the route to close the loop.\n\nThis algorithm is known as the nearest neighbor algorithm. It is a simple and fast way to solve the TSP, but it does not always provide the optimal solution. There are many other algorithms for solving the TSP, including the brute force algorithm, the branch and bound algorithm, the genetic algorithm, and many others. These algorithms are more complex and can provide better solutions, but they also require more computing power and time to run."
  },
  {
    "instruction": "Write a script of a sales call.",
    "input": "",
    "output": "**Salesperson**: Good afternoon, this is [Salesperson’s Name] from [Company Name]. Am I speaking with [Customer’s Name]?\n\n**Customer**: Yes, this is [Customer’s Name].\n\n**Salesperson**: Hi [Customer’s Name], I hope you are well. I am calling because I wanted to share some exciting news with you about our newest product that can benefit your business.\n\n**Customer**: Okay, I am listening.\n\n**Salesperson**: Great! Our company has recently launched a new software that can improve the efficiency of your sales team by 30%, allowing them to close more deals, and in turn, increasing your revenue. It is easy to use, and our team can provide training to ensure a seamless transition. \n\n**Customer**: That sounds interesting. Can you tell me more about it?\n\n**Salesperson**: Of course! What would you like to know?\n\n**Customer**: Well, how is it different from other sales software in the market?\n\n**Salesperson**: Great question! Our software integrates with your existing CRM and uses AI technology to provide real-time suggestions to your sales team on how to engage with potential customers. Additionally, it has a feature that automates follow-ups, freeing up time for your team to focus on closing deals. Plus, our customer support is available 24/7 to help you with any questions or issues that may arise.\n\n**Customer**: That sounds very helpful. How much does it cost?\n\n**Salesperson**: Our pricing is very competitive and depends on the size of your sales team. For a team of up to 10 people, it would cost [Amount] per month. But, since you are an existing customer, I can offer you a 20% discount on the first six months.\n\n**Customer**: That sounds like a good deal. Let me discuss it with my team, and I will get back to you.\n\n**Salesperson**: Absolutely! I completely understand. Would it be helpful if I send you an email with more information about the software and the pricing, so you can share it with your team?\n\n**Customer**: Yes, that would be great.\n\n**Salesperson**: Perfect! I will send that right over. If you have any further questions, please do not hesitate to reach out to me. Thank you for your time, and have a great day!\n\n**Customer**: Thank you, you too.\n\n**Salesperson**: Goodbye [Customer’s Name]!"
  },
  {
    "instruction": "Rewrite this sentence without changing the meaning:\n\"Online learning has been proven to be an efficient way of getting an education.\"",
    "input": "",
    "output": "\"Getting an education through online learning has been demonstrated to be effective.\""
  },
  {
    "instruction": "Generate a password of 8 characters.",
    "input": "",
    "output": "Here is a randomly generated 8-character password: rT8$jLpZ.\n\nPlease note that it is advisable to use a unique password and not share it or reuse it across multiple accounts for the sake of security."
  },
  {
    "instruction": "Name some festivals celebrated in India",
    "input": "",
    "output": "India is a country with diverse cultures and traditions, which leads to the celebration of many festivals throughout the year. Here is a list of some popular festivals celebrated in India:\n\n1. Diwali: Also known as the \"Festival of Lights,\" Diwali is one of the most popular Hindu festivals that celebrates the victory of light over darkness, good over evil, and knowledge over ignorance.\n\n2. Holi: Known as the \"Festival of Colors,\" Holi is a vibrant Hindu festival that celebrates the arrival of spring and the triumph of good over evil.\n\n3. Navratri: A nine-night festival that celebrates the victory of good over evil and is dedicated to the worship of the Hindu deity Durga.\n\n4. Ganesh Chaturthi: A 10-day festival that honors the birth of Lord Ganesha, the God of wisdom, knowledge, and new beginnings.\n\n5. Dussehra: Also known as Vijayadashami, Dussehra is a Hindu festival that celebrates the victory of good over evil, marking the defeat of the demon king Ravana by Lord Rama.\n\n6. Raksha Bandhan: A Hindu festival that celebrates the bond between siblings, where sisters tie a sacred thread (Rakhi) on their brothers' wrist to symbolize their love and protection.\n\n7. Eid al-Fitr: A Muslim festival that marks the end of Ramadan, the month of fasting, and is celebrated with feasts and the exchange of gifts.\n\n8. Christmas: Celebrated by the Christian community in India, Christmas commemorates the birth of Jesus Christ and is observed with church services, gift-giving, and feasting.\n\n9. Pongal: A four-day harvest festival celebrated mainly in Tamil Nadu, where people give thanks to the Sun God for a bountiful harvest.\n\n10. Onam: A ten-day harvest festival celebrated in Kerala that marks the homecoming of the mythical King Mahabali and is observed with boat races, flower decorations, and traditional feasts."
  },
  {
    "instruction": "Imagine you are a tourist in Rome, what would be your favorite sights?",
    "input": "",
    "output": "As an AI assistant, I do not possess personal preferences, but I can certainly offer some suggestions about popular tourist attractions in Rome. Some of the top sights include the Colosseum, the Roman Forum, the Pantheon, the Vatican Museums, St. Peter's Basilica, the Trevi Fountain, the Spanish Steps, and Piazza Navona. These are just a few iconic examples of the rich culture, history and architecture that Rome has to offer!"
  },
  {
    "instruction": "Explain the comparison operator in programming.",
    "input": "",
    "output": "A comparison operator, also known as a relational operator, is a symbol that is used in programming languages to compare two variables or values for equality, inequality, or ordering. These operators are commonly used in conditional statements and loops to make decisions based on the result of the comparison.\n\nThere are several types of comparison operators, including:\n\n* `==` (equals) - checks if the values of two operands are equal.\n* `!=` (not equal) - checks if the values of two operands are not equal.\n* `<` (less than) - checks if the value of the left operand is less than the value of the right operand.\n* `>` (greater than) - checks if the value of the left operand is greater than the value of the right operand.\n* `<=` (less than or equal to) - checks if the value of the left operand is less than or equal to the value of the right operand.\n* `>=` (greater than or equal to) - checks if the value of the left operand is greater than or equal to the value of the right operand.\n\nWhen these operators are used, the result of the comparison is a Boolean value (True or False), indicating whether the comparison is true or false. The exact syntax and behavior of these operators may vary depending on the programming language being used."
  },
  {
    "instruction": "Describe a vision for the future of education in one sentence.",
    "input": "",
    "output": "The future of education will be personalized, technology-driven, flexible, and inclusive, with a focus on life-long learning, creativity, critical thinking, and practical skills."
  },
  {
    "instruction": "Write a poem about drug addictions.",
    "input": "",
    "output": "In the grip of the needle's prick,\nA moment's high, a fleeting kick,\nA descent into a bottomless pit,\nWith every hit, a soul submits.\n\nTo the demon of addiction bound,\nLost in a haze, drifting adrift, \nThe world outside seems out of sound,\nAs the drug, takes hold, a fatal gift.\n\nIn the shadows, the addict hides,\nBroken, alone, consumed by need,\nA hunger that never subsides,\nA vicious cycle, doomed to repeat.\n\nBut hope still lingers in the air,\nA flicker of light, a chance to heal,\nTo break the chains, to start to repair,\nThe wounds that fester, begin to seal.\n\nRecovery is a winding road,\nA journey of courage and strength,\nBut with each step, the burden's unload,\nAnd the addict finds hope at length.\n\nA life reclaimed, a soul renewed,\nThe grip of addiction finally released,\nNo longer chained, no longer subdued,\nA chance to live, a heart at peace.\n\nDrug addiction is a cruel beast,\nBut those who suffer are not alone,\nWith love and support, they can defeat,\nThe demon that once called them its own."
  },
  {
    "instruction": "Generate a marketing plan for a new clothing line for kids.",
    "input": "",
    "output": "A marketing plan for a new clothing line for kids could include the following key elements:\n\n1. **Target audience**: The target audience for the new clothing line for kids would be parents with children between the ages of 2-12 years, as well as grandparents, aunts and uncles, and other caregivers. It is important to understand the buying habits and preferences of this audience and tailor the marketing campaign accordingly.\n\n2. **Product differentiation**: The new clothing line for kids should be differentiated from other existing brands through a unique selling proposition, such as quality, affordability, versatility, or trendy designs. Highlighting these features in the marketing campaign can help attract the target audience.\n\n3. **Omni-channel presence**: In today's digital age, it is important to have a presence on as many channels as possible. The new clothing line for kids should be available through a website, social media, and in retail stores. The marketing campaign should be present on all these channels to reach the target audience.\n\n4. **Influencer & brand ambassadors**: Working with relevant influencers and brand ambassadors can be a great way to create buzz around the new clothing line for kids. These influencers can showcase the clothing on their social media channels, and a brand ambassador could attend events or photo-shoots to promote the brand.\n\n5. **Promotions and discounts**: Offering promotional discounts can help to incentivize purchases for new customers. Creating a loyalty program can also help to retain customers by offering exclusive promotions and perks.\n\n6. **Engaging content**: Creating engaging content, such as a blog or social media posts, can help to educate the target audience about the new clothing line for kids, and highlight the unique features and benefits of the products.\n\nIn summary, a successful marketing plan for the new clothing line for kids should target the intended audience, differentiate the product from competitors, have an omni-channel presence, work with influencers and brand ambassadors, offer enticing promotions and discounts, and create engaging content. By following these guidelines, the new clothing line for kids can attract and retain customers and achieve its business goals."
  },
  {
    "instruction": "Determine the volume of a cube with sides 4 cm long.",
    "input": "4 cm",
    "output": "The volume of a cube with sides 4 cm long is 4 x 4 x 4 = 64 cubic centimeters."
  },
  {
    "instruction": "What is the main difference between the methods of knowledge sharing through conversation and through writing?",
    "input": "",
    "output": "The main difference between knowledge sharing through conversation and through writing is the mode of communication and the level of interaction between the sharer and the recipient. In conversation, knowledge is shared through spoken language, and it involves a live, real-time exchange between two or more people. This method allows for immediate feedback, clarifications, and the ability to adapt to the recipient's understanding. It also allows for the use of nonverbal cues such as body language, tone of voice, and facial expressions to convey information and nuance.\n\nIn contrast, knowledge sharing through writing involves the creation of a permanent record of information, typically in the form of text, that can be read and understood by others. Writing allows for more structured and organized presentation of information, editing and refining ideas, and the ability to reach a larger audience over time. However, it lacks the real-time interaction and adaptability of conversation and doesn't have nonverbal cues to aid in communication.\n\nBoth methods of knowledge sharing have their strengths and weaknesses, and choosing which method to use depends on the specific situation and the goals of sharing knowledge."
  },
  {
    "instruction": "Generate a list of unexpected food pairings.",
    "input": "",
    "output": "1. Chocolate-covered bacon\n2. French fries with ice cream\n3. Watermelon and feta cheese\n4. Spaghetti with a peanut butter sauce\n5. Pineapple on pizza\n6. Popcorn with hot sauce\n7. Grilled cheese sandwich with raspberry jam\n8. Fried chicken with waffles\n9. Burger with a doughnut bun\n10. Salt and vinegar flavored chips with Nutella"
  },
  {
    "instruction": "List three methods to calculate the sum of the elements of an array.",
    "input": "",
    "output": "1. **Using a loop:** One of the most common methods to calculate the sum of the elements in an array is by using a loop to iterate through each element of the array and add them to a sum variable. For example, in a for loop, the counter variable can be used to access each element of the array one by one, and then add it to the sum variable. After looping through all the elements, the sum variable will contain the total sum of all the elements in the array.\n\n2. **Using the reduce method:** Another method to calculate the sum of the elements of an array is by using the reduce method. This method applies a function against an accumulator and each element in the array, from left to right, to reduce it to a single value. The callback function passed to the reduce method takes two arguments - the accumulator and the current value. The accumulator stores the accumulated value previously returned in the last invocation of the callback, or the initial value if supplied. The current value is the current element being processed in the array. The callback function simply adds the accumulator and the current value and returns the result. After processing all the elements in the array, the reduce method returns the accumulated result, which is the sum of all the elements in the array.\n\n3. **Using the sum method:** Certain programming languages (such as Python) have a built-in sum method that can be used to calculate the sum of the elements of an array. The sum method takes an iterable (such as an array) as an argument and returns the sum of all the elements in the array. It is a simple and convenient way to calculate the sum of the elements of an array without having to write any additional code or use any loops."
  },
  {
    "instruction": "Define the term 'computational linguistics'.",
    "input": "",
    "output": "Computational linguistics is an interdisciplinary field that focuses on the use of mathematical models, algorithms, and computer systems to analyze, understand, and generate human language. This field combines methods from computer science, linguistics, cognitive science, and other related disciplines to create tools and resources for language processing, such as speech recognition systems, natural language generation, language translation, and language understanding. Computational linguistics is used in areas such as artificial intelligence and natural language processing, and it has many applications, including virtual assistants, language teaching, and language retrieval."
  },
  {
    "instruction": "Generate a tweet of maximum 280 characters based on the following speech.",
    "input": "President Obama said, \"Change will not come if we wait for some other person or if we wait for some other time. We are the ones we've been waiting for. We are the change that we seek.\"",
    "output": "\"Change starts with us, not some other person or time, as President Obama once said - We are the ones we've been waiting for. We are the change that we seek. #change #motivation\""
  },
  {
    "instruction": "Create a chart outlining the world's population from 2000-2015.",
    "input": "",
    "output": "Year   |  Population (in billions)\n---------|------------------------------\n2000   |  6.12\n2001   |  6.22\n2002   |  6.32\n2003   |  6.42\n2004   |  6.52\n2005   |  6.62\n2006   |  6.72\n2007   |  6.82\n2008   |  6.92\n2009   |  6.99\n2010   |  7.01\n2011   |  7.05\n2012   |  7.09\n2013   |  7.13\n2014   |  7.17\n2015   |  7.21\n\nNote: The population data is rounded off and approximate."
  },
  {
    "instruction": "Summarize this piece of information:",
    "input": "Dogs are mammals and they are related to wolves.",
    "output": "Dogs are mammals related to wolves."
  },
  {
    "instruction": "Output the average temperature for a given city in a given month.",
    "input": "City = London\nMonth = March",
    "output": "I am sorry, but as an AI language model, I do not have the data or access to real-time information to determine the average temperature for London in March. However, according to historical weather data, London's average temperature in March typically falls around 8-10°C (46-50°F)."
  },
  {
    "instruction": "Convert a temperature in Celsius to Fahrenheit given the temperature in Celsius.",
    "input": "25°C",
    "output": "77.0°F"
  },
  {
    "instruction": "How could you improve the design of the following website?",
    "input": "",
    "output": "I'm an AI Assistant, so unable to perceive the website you are talking about. However, here are some general tips for improving website design: \n\n1. Ensure that the layout is visually appealing and consistent throughout the site\n2. Make sure that the site is easy to navigate with a clear menu and well-organized content.\n3. Use high-quality images and graphics to add visual interest\n4. Optimize the site for mobile devices to improve the user experience for visitors accessing the site on their phones or tablets\n5. Improve the page loading speed to reduce bounce rates and keep visitors engaged \n6. Use white space effectively to create a clean and uncluttered look\n7. Make sure the typography is legible and readable, with a good balance between text and other elements\n8. Include calls-to-action throughout the site to encourage user engagement\n9. Regularly update and refresh the content to keep it relevant and interesting to visitors\n10. Test the site with real users to identify any usability issues and make necessary improvements."
  },
  {
    "instruction": "List 4 ways to reduce plastic waste.",
    "input": "",
    "output": "1. Use reusable bags, bottles, and containers: Instead of using single-use plastic bags or bottles, bring your own reusable bags, water bottles, and containers when shopping or dining out.\n\n2. Say no to plastic straws and cutlery: Instead of using plastic straws and cutlery, opt for reusable or biodegradable alternatives. Many places now offer paper, bamboo or metal straws, and cutlery made from sustainable materials.\n\n3. Buy in bulk: Buying in bulk means you can reduce the amount of plastic packaging that comes with buying products individually. Bring your own containers or cloth bags to the store to store and transport the products.\n\n4. Recycle properly: Make an effort to recycle plastic waste properly. Check with your local recycling program to see what types of plastic they accept and follow the guidelines. Recycling helps to reduce the amount of plastic waste that ends up in landfills and the ocean."
  },
  {
    "instruction": "Provide the past tense of the verb",
    "input": "Sing",
    "output": "The past tense of the verb \"sing\" is \"sang\"."
  },
  {
    "instruction": "Identify 5 online resources for improving public speaking.",
    "input": "",
    "output": "1. Toastmasters International (toastmasters.org): Toastmasters is a non-profit educational organization that teaches public speaking and leadership skills through a worldwide network of clubs.\n\n2. TED Talks (ted.com): TED Talks is a popular platform for sharing ideas and spreading knowledge through short, powerful speeches.\n\n3. Coursera (coursera.org): Coursera offers a wide range of online courses on public speaking, including \"Introduction to Public Speaking\" and \"Dynamic Public Speaking.\"\n\n4. The Public Speaking Project (publicspeakingproject.org): The Public Speaking Project is an online resource for public speaking, offering a wealth of information on the subject, including tips, techniques and strategies for effective public speaking.\n\n5. SpeakMeister (speakmeister.com): SpeakMeister is an online platform that offers public speaking coaching, training and support, including video tutorials, webinars and one-on-one coaching."
  },
  {
    "instruction": "Detect if there is any profanity in the sentence.",
    "input": "Oh golly shucks, that's awful",
    "output": "There is no profanity in the given sentence."
  },
  {
    "instruction": "Create a divider line on the page using CSS.",
    "input": "",
    "output": "To create a divider line on a page using CSS, we can use the `<hr>` HTML tag along with some styling. Here's an example:\n\nCSS:\n```css\n.hr-style {\n  border: 0;\n  height: 1px;\n  background-image: linear-gradient(to right, rgba(0, 0, 0, 0), rgba(0, 0, 0, 0.75), rgba(0, 0, 0, 0));\n}\n```\n\nHTML:\n```html\n<hr class=\"hr-style\">\n```\n\nIn this example, we create a new class called \"hr-style\" and apply it to the `<hr>` tag in the HTML. Within the CSS, we style the class to remove the default border, set the height to 1px, and create a gradient background image for a more modern look. You can adjust the styling as desired to create the divider line that best suits your needs."
  },
  {
    "instruction": "Generate an analysis of the book To Kill a Mockingbird",
    "input": "",
    "output": "To Kill a Mockingbird is a novel written by Harper Lee and published in 1960. It is set in the fictional town of Maycomb, Alabama during the Great Depression, and follows the story of a young girl named Scout, her older brother Jem, and their experiences during that time.\n\nThe novel is a coming-of-age story that explores themes of prejudice, racism, courage, and empathy. It is told from Scout's point of view and is both a reflection of her growth and a depiction of the societal issues that existed in the South at that time. The plot centers on the trial of a black man, Tom Robinson, who is accused of raping a white woman. Scout's father, Atticus Finch, is a lawyer who decides to defend Tom in court. This decision is met with anger and resentment from the white community.\n\nOne of the most powerful themes in the book is racism, and the idea of judging people based on the color of their skin. Tom Robinson's trial is a clear example of this, as the all-white jury finds him guilty despite strong evidence to the contrary. The novel also explores the idea of prejudice in the form of classism and sexism, as characters are judged based on their social status and gender.\n\nAnother important theme in the book is courage, as exemplified by Atticus Finch. He stands up for Tom Robinson even though it is unpopular and puts his life at risk. He tells Scout that courage is \"when you know you're licked before you begin, but you begin anyway and you see it through no matter what.\" This message is an important one for both Scout and the reader.\n\nEmpathy is also a major theme in the book, as Atticus tries to teach his children to see the world from other people's perspectives. He says, \"You never really understand a person until you consider things from his point of view... until you climb inside of his skin and walk around in it.\" This idea is reinforced throughout the book, as characters learn to see beyond their prejudices and understand the experiences of others.\nIn summary, To Kill a Mockingbird is a powerful exploration of themes that are still relevant today. It is a thought-provoking novel that encourages readers to question their own beliefs and to challenge injustice wherever they see it."
  },
  {
    "instruction": "Explain the difference between the two types",
    "input": "Aerobic and anaerobic exercise",
    "output": "Aerobic and anaerobic exercise are two types of exercises that work differently on the body. The main difference between these types of exercises is the way they generate energy for the activity.\n\nAerobic exercise involves continuous and rhythmic physical activity, such as jogging, swimming or cycling, that uses oxygen to generate energy. This type of exercise is also known as cardio exercise as it improves cardiovascular health, by increasing heart and respiratory rates to pump oxygen to the muscles.\n\nOn the other hand, anaerobic exercise is a type of intense physical activity that doesn't rely on oxygen to generate energy, but on the stored energy in muscles. These exercises, such as weightlifting, sprinting or high-intensity interval training, are short in duration and require quick bursts of energy. Anaerobic exercise helps to improve muscle strength and power.\n\nIn summary, aerobic exercise uses oxygen to generate energy, and is typically a low to moderate intensity and longer duration activity, while anaerobic exercise doesn't require oxygen to produce energy, is high intensity and shorter duration, and helps to improve muscle strength and power."
  },
  {
    "instruction": "Describe the relationship between two people in the following sentence:\nJohn and his brother are walking together.",
    "input": "",
    "output": "John and the other person mentioned in the sentence have a familial relationship. The other person is John's brother, meaning they share at least one parent and are siblings. They are currently involved in a joint activity, walking together, which suggests that they may be on friendly or at least cooperative terms."
  },
  {
    "instruction": "Generate a hypothetical phone number.",
    "input": "",
    "output": "(555) 123-4567"
  },
  {
    "instruction": "Which sentence is more polite - write the more polite version.",
    "input": "Hey! Can you pass that to me?",
    "output": "\"Excuse me, could you please pass that to me?\""
  },
  {
    "instruction": "Select the incorrect definition for the word \"timid\"",
    "input": "",
    "output": "A timid person is someone who is shy and not confident in social situations. \nThey tend to be hesitant when it comes to meeting new people or trying new things, and may feel nervous or uncomfortable when faced with unfamiliar situations. So the incorrect definition for the word \"timid\" is: a person who is courageous and bold in social situations."
  },
  {
    "instruction": "Compare the first two phrases to find out the differences between them.",
    "input": "Earth rotates around the sun and moon rotates around the earth.",
    "output": "The first phrase, \"Earth rotates around the sun,\" describes how the Earth orbits or revolves around the Sun, which is the center of our solar system. This rotation is what gives us our daily cycles of day and night and our yearly cycles of seasons.\n\nIn contrast, the second phrase, \"Moon rotates around the Earth,\" and is describing the Moon's orbit around the Earth. This orbit is responsible for the Moon's phases and helps to control the tides in Earth's oceans."
  },
  {
    "instruction": "Describe what a character is feeling",
    "input": "Character: Peter",
    "output": "As an AI, I do not have the ability to describe what any particular person or character is feeling without being provided additional information. emotions and feelings are complex and unique to each individual, and without context or further details, it is not possible for me to accurately describe what Peter may be feeling at any given moment."
  },
  {
    "instruction": "Calculate the following: (2 * 3 + 4) / 5",
    "input": "",
    "output": "Sure! Applying the order of operations, I can solve it like this: \n\nFirst, solve the multiplication inside the parenthesis:\n(2 * 3 + 4) / 5 = (6 + 4) / 5 \n\nThen, solve the addition inside the parenthesis:\n(6 + 4) / 5 = 10 / 5\n\nThus, the final result is:\n10 / 5 = 2"
  },
  {
    "instruction": "Reorganize the words to form a complete sentence.\n\nuniversity/enroll/parents/urged/their/to/children",
    "input": "",
    "output": "Parents urged to enroll their children to university."
  },
  {
    "instruction": "Generate a short story of 50-100 words.",
    "input": "",
    "output": "Once upon a time in a small village lived a kind and generous farmer named John. He was known for always lending a hand to those in need, even when he himself didn't have much. One autumn, a great drought hit the land, and everyone's crops had withered away. However, when John harvested his fields, he found that his crops were still flourishing. It was a miracle. John knew what he had to do. He shared his entire harvest with the village, saving them from starvation. From then on, John was known as the hero of the village."
  },
  {
    "instruction": "State the equation for calculating the area of a rectangle.",
    "input": "",
    "output": "The equation for calculating the area of a rectangle is: Area = Length × Width, where Length is the measurement of the longer side of the rectangle and Width is the measurement of the shorter side of the rectangle."
  },
  {
    "instruction": "Pick a data set and create a short blog post about the data set",
    "input": "Data Set: Global Climate Change Data",
    "output": "Global climate change is an issue of growing concern worldwide, and over the years, more research has been conducted to gather data and insights into the topic. In this blog post, we will discuss and analyze the Global Climate Change Data set, which presents global temperature trends and its effects on weather patterns, sea levels, and ecosystem changes.\n\nThe data set is composed of records and measurements taken by different agencies such as NASA, NOAA, and the UK Met Office, and it has been collected over the past century. The data includes temperature records from land surface, atmosphere, and oceans.\n\nAnalyzing the data, it's clear that the long-term trend of rising global temperatures is undeniable. The data set shows that the global temperature has been steadily increasing at an average rate of 0.17°C per decade since the late 19th century.\n\nOne of the most significant impacts of this global temperature rise is the increase in sea levels. As the polar ice caps melt, sea levels are gradually rising, and this data set also indicates that the average sea level rise over the past century has been around 1.8mm per year.\n\nThe Global Climate Change Data set can also help us understand the impacts of global warming on ecosystem changes. Ocean acidification, coral bleaching, and changes in precipitation patterns all have a direct effect on the biodiversity of our planet.\n\nIn conclusion, the Global Climate Change Data set provides us with valuable insights into the pressing issue of climate change. The data is clear: global temperatures are rising, and this is having a significant impact on our planet. It's important that this data is made readily available to the public, as it can help people better understand the importance of taking action to combat climate change."
  },
  {
    "instruction": "Improve the following headline:",
    "input": "New Launch of Online Banking",
    "output": "Revolutionary Online Banking Platform Now Launched!"
  },
  {
    "instruction": "Determine the half-life of the given element.",
    "input": "Element: Plutonium-239",
    "output": "The half-life of plutonium-239 (Pu-239) is approximately 24,110 years."
  },
  {
    "instruction": "Reverse engineer this sentence: \"People usually wear clothes.\"",
    "input": "",
    "output": "To reverse engineer the sentence \"People usually wear clothes,\" we need to break it down and analyze its individual components and their functions within the sentence.\n\nFirst, we can identify the parts of speech: \n- \"People\" is a plural noun, functioning as the subject of the sentence.\n- \"Usually\" is an adverb describing the frequency with which the action is performed.\n- \"Wear\" is a transitive verb, indicating the action that the subject is performing.\n- \"Clothes\" is a plural noun, functioning as the direct object of the verb \"wear.\"\n\nNext, let's look at the sentence structure:\n- The sentence is a simple declarative sentence, with a subject-verb-object word order.\n\nWe can also analyze the meaning of the sentence:\n- The sentence conveys the idea that it is common for individuals to put on garments or attire. The use of the adverb \"usually\" implies that this is the norm or expectation.\n\nIn summary, to reverse engineer the sentence \"People usually wear clothes,\" we examined its components (parts of speech, sentence structure) and analyzed its meaning."
  },
  {
    "instruction": "Describe the flavor of strawberries.",
    "input": "",
    "output": "Strawberries have a unique, juicy flavor profile that is sweet, slightly tart, and refreshing. A ripe strawberry will be bursting with a fruity aroma and taste and will have a natural sweetness that pairs perfectly with its tangy undertones. The higher the ripeness of the fruit, the more sweetness it will have. Of course, each strawberry can be slightly different, some being sweeter or more tart than others, but overall, the flavor of strawberries is a perfect balance between sweet and tart that makes them a popular choice for all ages, especially during the summer season."
  },
  {
    "instruction": "Create a survey question to measure customer satisfaction",
    "input": "",
    "output": "On a scale of 1-10, how satisfied were you with the products or services you received from our company?"
  },
  {
    "instruction": "Compose a Haiku in response to the given input.",
    "input": "Leaves falling from the trees.",
    "output": "Leaves twirl and glide,\nDrifting gently to the ground;\nAutumn's dance begins."
  },
  {
    "instruction": "Think of a new way to use a plastic bottle",
    "input": "",
    "output": "One innovative way to use a plastic bottle is to turn it into a hydroponic planter. By cutting the bottom half of the bottle, filling it with water, and adding a suitable nutrient solution, you can use the top half of the bottle as a planting container. Simply invert it, place it in the bottom half, and secure it in place. You can then add a small net cup, fill it with growing medium, and plant your favorite herb or vegetable. The roots of the plant will grow down into the water, absorbing the nutrients they need to grow, while the top half of the bottle acts as a greenhouse, trapping in moisture and heat to create a favorable growing environment. This is an easy and eco-friendly way to grow fresh produce right in your own home, while also repurposing a common household item that might otherwise end up in a landfill."
  },
  {
    "instruction": "Which country is the most avant-garde?",
    "input": "",
    "output": "It's difficult to determine one specific country that is considered the most avant-garde as creative expression and cultural movements can vary widely across the world. However, some countries that have a rich history of avant-garde art, fashion, and architecture are France, Germany, Japan, Italy, and the United States. Additionally, cities like New York, London, Paris, Tokyo, and Berlin are often considered hubs for avant-garde art and culture. However, it's important to note that avant-garde movements can emerge from anywhere and can be influenced by many factors like socio-political environments, historical events, and cultural trends."
  },
  {
    "instruction": "Describe how to cook the following dish.",
    "input": "Poached eggs",
    "output": "Poaching eggs is a simple and healthy way to cook eggs. Here is a step-by-step guide on how to make perfect poached eggs:\n\nIngredients:\n- Eggs\n- Water\n- Vinegar (optional)\n- Salt and pepper (optional)\n\nInstructions:\n\n1. Fill a medium-sized saucepan about two-thirds full with water and bring it to a simmer over medium heat. \n2. Once the water is simmering, you can add a tablespoon of vinegar to the water. This is optional, but it can help the egg whites hold their shape better.\n3. Crack one egg into a small bowl or cup. This makes it easier to slide the egg gently into the water. \n4. Use a spoon to create a gentle whirlpool in the water. This will help the egg white wrap around the yolk.\n5. Slowly pour the egg into the center of the whirlpool.\n6. Let the egg cook for about 3-4 minutes, depending on how runny you like the yolk. \n7. Use a slotted spoon to remove the egg from the water and gently pat it dry with a paper towel.\n8. Season with salt and pepper to taste, if desired. \n\nNote: You can poach multiple eggs at the same time, just make sure to not overcrowd the saucepan. Repeat steps 3-7 for each egg. \n\nServe your poached eggs on toast, with avocado, or as part of a larger breakfast spread. Enjoy!"
  },
  {
    "instruction": "Add two elements to make this sentence humorous.",
    "input": "He was about to give a speech",
    "output": "He was about to give a speech on silence, but forgot all his words."
  },
  {
    "instruction": "Devise a plan to help children engage with online learning.",
    "input": "",
    "output": "To help children engage with online learning, you can follow these steps:\n \n1. Create a positive environment for learning: Set up a comfortable, organized, and dedicated space for children’s online education, separated from any distractions. \n\n2. Establish a routine: Children respond better when they follow a fixed schedule. Set up a routine for online learning that includes designated times for instruction, independent study, breaks, and physical activity.\n\n3. Encourage participation: Interactive lessons that prompt children to think and respond can enhance engagement, so encourage the use of chat or other collaborative tools that allow children to participate in online discussions.\n\n4. Use multimedia resources: Integrating videos, pictures, diagrams or other interactive tools into the lessons can make them more interesting, visually stimulating and memorable for children.\n\n5. Provide incentives: Children are more likely to engage in online learning when they know their efforts are recognized. Set up a reward system that acknowledges their participation and achievement. \n\n6. Ensure personalized attention: Not all children learn the same way or at the same pace. To keep them engaged, it’s important to provide them with personalized attention by giving individualized feedback, and addressing any difficulties they may have. \n \n7. Maintain social interaction: Arrange virtual group activities and encourage children to interact with their peers outside of lesson time. Maintaining friendships and social connections can help children feel more connected and engaged in their online learning experience.\n\n8. Be flexible: Finally, be open to make changes to the approach to online learning to make it more effective for children. Education is a dynamic process, so adapting to the needs of the moment can enhance children’s engagement."
  },
  {
    "instruction": "Step-by-step instructions to change your computer's wallpaper.",
    "input": "",
    "output": "Here's a step-by-step guide to change the wallpaper on your computer:\n\nFor Windows:\n1. Click on the Start button in the bottom left corner of your screen.\n2. Click on the \"Settings\" icon which looks like a gear.\n3. In the \"Settings\" menu, click on \"Personalization.\"\n4. On the left side of the Personalization window, click on \"Background.\"\n5. Under the \"Background\" drop-down menu, select \"Picture.\"\n6. Click on the \"Browse\" button and choose a photo from your computer. You can also choose from one of the pre-installed images by clicking on a thumbnail.\n7. Once you've chosen the picture, adjust the \"Choose a fit\" drop-down menu to choose how you'd like the image to fit on your screen.\n8. The changes will be saved automatically and you should see a preview of your new wallpaper.\n\nFor macOS:\n1. Click on the Apple logo in the top left corner of your screen.\n2. Select \"System Preferences\" from the drop-down menu.\n3. Click on \"Desktop & Screen Saver.\"\n4. Choose the \"Desktop\" tab.\n5. On the left side of the window, you'll see a list of folders that contain images. Click on a folder to expand it and see the images inside.\n6. Click on an image to select it as your wallpaper. You can also use your own images by clicking the \"+\" button at the bottom of the folder list and choosing a folder that contains your images.\n7. You can choose how the image will fit on your desktop using the options available in the drop-down menu.\n8. Close the Preferences window to save your changes."
  },
  {
    "instruction": "Describe the physical appearance of a character, including their clothing and accessories.",
    "input": "Gerald, a rebellious teenager",
    "output": "Gerald is a teenager with sharp features and an air of rebellion emanating from him. His hair is black, styled in a messy, unkempt way, falling over his forehead in wild strands. He has piercing blue eyes that seem to challenge anyone who would try to control him. In terms of clothing, he is wearing a black leather jacket that is adorned with badges and patches. Underneath the jacket, he has on a faded band t-shirt and a pair of ripped skinny jeans. He completes his outfit with a pair of black, high-top sneakers. As for accessories, he has multiple piercings, including a septum piercing and an eyebrow piercing. He also wears a few leather bracelets on his wrist, some of which have metal studs. All in all, Gerald exudes an air of cool nonchalance, as he goes against societal norms and expresses himself through his unique fashion style."
  },
  {
    "instruction": "Write a narrative of a person living in a dystopian world.",
    "input": "",
    "output": "Once upon a time, there was a person named John, who lived in a world where everything was controlled by the government. The sun rose and shone brightly, but it seemed as though the light never managed to penetrate the darkness that existed in the hearts of the people. This was a dystopian world where freedom, joy, and individuality were nothing but mere dreams.\n\nJohn woke up every morning to the sound of sirens and announcements blaring from the speakers outside. He got dressed in his drab grey uniform and made his way to work. John worked at a factory, producing goods that would be distributed to the citizens by the government. There were no personal businesses, no entrepreneurs. Everything was controlled and regulated.\n\nLife was monotonous and bleak. There were no forms of entertainment, no books, no music, and no art. There was nothing to look forward to, nothing to hope for. The government fed the people just enough to keep them alive, but there was never enough to feel satisfied. Life was about surviving, not living.\n\nJohn often wondered what life was like before everything changed. He had heard whispers of a time when people were free, when they could travel and explore, express themselves, and spend time with their loved ones. The government had taken all of that away, claiming it was for the greater good, that it would prevent chaos and disorder.\n\nHowever, John couldn't help but feel that something was missing. That there had to be more to life than this. He longed for a sense of purpose, for something to believe in. John prayed for the day when things would change, when the people would rise up and take back their freedom.\n\nBut until then, John lived his life in this dystopian world, just like everyone else, hoping for a brighter future, but not knowing if it would ever come."
  },
  {
    "instruction": "Generate a product review with the following information",
    "input": "Product: Headphones\nRating: 4.5/5",
    "output": "I recently purchased these headphones and I have to say that I am thoroughly impressed. They have exceeded all of my expectations, and I would definitely give them a rating of 4.5 out of 5 stars. The audio quality is outstanding, providing a crisp and clear listening experience. The headphones are also incredibly comfortable to wear, even for extended periods of time. Overall, I am extremely satisfied with my purchase and would highly recommend these headphones to anyone in the market for a new pair."
  },
  {
    "instruction": "Generate a microblog post of 50 words that talks about the benefits of having a puppy.",
    "input": "",
    "output": "Nothing beats a puppy's fluffy love! Apart from the constant affection, having a puppy can decrease stress, improve mental health and increase happiness. They make perfect workout companions too! Enjoy a healthy lifestyle and lifetime friendship with your little buddy. Get yourself a puppy and experience love like no other. #PuppyLove"
  },
  {
    "instruction": "Create a reinterpretation of the following painting.",
    "input": "Painting: The Mona Lisa, by Leonardo Da Vinci",
    "output": "As an AI, I am not capable of creating a painting from scratch, however, here is a written reinterpretation of \"The Mona Lisa\" by Leonardo da Vinci: \n\nIn this reimagined version, the enigmatic woman sits before an abstract background of bold colors and swirling patterns. Her hands are clasped together in a peaceful gesture as she gazes out towards the viewer with a serene expression. Her raven hair is adorned with vibrant flowers and her lips curve into a subtle smile, hinting at a secret known only to her. The garments she wears are in vivid hues, draped elegantly over her form, adding to the ethereal atmosphere of the piece. This reinterpretation of the classic painting brings a modern, lively twist, while still retaining the essence of the original."
  },
  {
    "instruction": "Are self-driving cars legal in the UK?",
    "input": "",
    "output": "Yes, self-driving cars are legal in the UK, with the UK government being supportive of the development and deployment of autonomous vehicles. However, there are a number of regulations in place that manufacturers and users must comply with, such as ensuring that autonomous vehicles meet rigorous safety standards, and the requirement for a human driver to be present in the vehicle at all times, ready to take over control if necessary. Additionally, the UK government has announced its intention to change regulations and the Highway Code to allow the safe use of self-driving vehicles on British roads in 2021."
  },
  {
    "instruction": "Provide advice for a new student about joining a school club.",
    "input": "",
    "output": "Joining a school club is a great way to meet new people, pursue your interests, and develop new skills. Here are some tips for finding and joining a club that's right for you: \n\n1. Research your options: Start by looking into the different clubs your school offers. This may be listed on the school's website, in the student handbook, or you could ask your teachers or counselors for a list of available clubs. Consider your interests and passions, and find a club that matches them.\n\n2. Attend an interest meeting: Most clubs have interest meetings at the beginning of the school year, where you can learn more about the club, its goals, and its activities. Make a point to attend these meetings and ask questions.\n\n3. Take the initiative: If you can't find a club that interests you, consider starting your own club. Talk to a teacher or counselor for assistance in getting started.\n\n4. Be active and participate: Once you join a club, it's important to actively participate in its meetings and events. This could involve attending meetings regularly, helping to plan events, or taking on a leadership role. Being an active member will help you get the most out of your club experience.\n\n5. Have fun: Lastly, remember to have fun! Joining a club should be an enjoyable experience that allows you to explore your interests and make new friends. Don't be afraid to step out of your comfort zone and try something new."
  },
  {
    "instruction": "Create a 5-step to-do list for tomorrow.",
    "input": "",
    "output": "1. Wake up at 6:30 am, and start the day with a refreshing shower and a healthy breakfast.\n2. Take a 20-minute walk at 7:30 am to kickstart your morning and boost your energy levels for the day.\n3. From 8:30 am to 12:30 pm, focus on completing the most important work tasks of the day.\n4. From 12:30 pm to 1:30 pm, take a lunch break and enjoy a nutritious meal while giving your mind a break.\n5. At 2 pm, make sure to have completed your high-priority tasks and then schedule errands or appointments for the rest of the afternoon until 6:00 pm."
  },
  {
    "instruction": "Which year was the first Super Bowl?",
    "input": "",
    "output": "The first Super Bowl was on January 15, 1967."
  },
  {
    "instruction": "Generate a sentence using both the words \"task\" and \"dynamic\".",
    "input": "",
    "output": "Here's a sentence for you: \"She efficiently navigated through her demanding job by prioritizing her task list and adapting to the dynamic changes in her work environment.\""
  },
  {
    "instruction": "Given a scenario, come up with a solution.",
    "input": "Scenario:\nYou are a high school student struggling to balance school and extracurricular activities.",
    "output": "There are several steps you can take to manage your time and balance school work with extracurricular activities:\n\n1. Make a schedule: Start by mapping out your week, including school hours, extracurriculars, and any other commitments. This will help you see where you have free time and allow you to plan your study sessions accordingly.\n\n2. Prioritize: With limited time, it's important to prioritize assignments and activities. Decide which tasks are most urgent and tackle those first. This will also help you focus on completing one thing at a time.\n\n3. Communicate: If you find that your schedule is too hectic, communicate with your teachers, coach or club advisor. They may be able to give you extensions on assignments or allow you to miss a practice if you need to catch up on schoolwork.\n\n4. Take breaks: It's important to take breaks and relax, even if it's just for a few minutes. Taking a break can help increase productivity and decrease stress.\n\n5. Get enough rest: Don't sacrifice sleep to squeeze in more study time. Sleep is important for focus, memory, and overall well-being.\n\nBy following these steps, you can balance your school work with extracurricular activities, and still have time to relax and enjoy your high school experience."
  },
  {
    "instruction": "Come up with an algorithm for predicting house prices in a given city.",
    "input": "",
    "output": "An algorithm for predicting house prices in a given city can be designed as follows:\n\n1. **Data Collection:** The first step is to gather data about house prices and their features in the given city. The data should include a comprehensive list of home characteristics such as square footage, the number of bedrooms, bathrooms, location, age, etc., along with their respective selling prices. This data can be collected from various sources such as real estate websites, government records or data providing companies that specialize in real estate data.\n\n2. **Data Preprocessing:** After collecting the data, the next step is to clean and preprocess it. This step involves handling missing or invalid values, removing duplicates, converting text data into numerical values and normalizing the data. Preprocessing ensures that the data is in a format suitable for further analysis.\n\n3. **Feature Selection:** This step involves selecting the most important features that can affect the selling price of a house. Feature selection can be performed using techniques such as correlation analysis, mutual information, chi-square test, or by using machine learning algorithms such as decision trees or random forests. This step is important because it helps us to narrow down the factors that are most likely to impact the target variable (house price) and to remove any redundant or irrelevant features.\n\n4. **Model Selection:** Next, we need to choose an appropriate model to make predictions. This can be done by splitting the dataset into a training and test set, and then training different models on the training data. Some of the commonly used models for predicting house prices are linear regression, decision trees, random forests, gradient boosting, and neural networks. Each model has its own strengths and weaknesses, and the best model is the one that gives the lowest prediction error on the test data.\n\n5. **Model Training:** In this step, the selected model is trained on the entire dataset, and its parameters are tuned to get the best possible performance.\n\n6. **Making Predictions:** Once the model is trained, it can be used to make predictions on new data. The model will take in the characteristics of a house and generate an output that is an estimate of its selling price.\n\n7. **Model Evaluation:** Finally, the model's performance needs to be evaluated regularly to ensure that it is still providing accurate predictions. This can be done by comparing the predicted prices with the actual selling prices of houses that were not included in the training dataset. If the model's performance degrades over time, it may need to be re"
  },
  {
    "instruction": "Write a persuasive argument for why students should take a break from their studies and get outside to explore nature on a regular basis.",
    "input": "",
    "output": "Dear students, \n\nIn the midst of a hectic school schedule, it is easy to overlook the importance of taking breaks and spending time outdoors. However, it is crucial for your physical, mental, and emotional well-being to take a break from your studies and explore nature on a regular basis.\n\nFirst, spending time outdoors in nature has countless physical health benefits. Being outside and enjoying fresh air can help lower blood pressure, reduce inflammation, and boost the immune system. Whether it’s a walk in the park or a hike in the mountains, physical activity in nature can also help control weight, improving overall physical fitness.\n\nSecond, nature has a powerful effect on mental health. Research has shown that spending time in nature can decrease stress, reduce symptoms of anxiety and depression, improve mood, and increase feelings of happiness and wellbeing. Moreover, being in nature can also improve cognitive function, including memory, focus and attention.\n\nFinally, exploring nature is a great way to disconnect from the digital world and reconnect with the present moment. Instead of being absorbed in screens, being outdoors allows students to engage their senses and take a break from the constant stream of notifications, messages, and emails. This break from digital distractions can help students feel more grounded and present, giving them a better sense of balance and well-being.\n\nIn conclusion, taking a break from studies to explore nature on a regular basis has numerous physical, mental, and emotional benefits. It is a great way to reduce stress, improve mood, and improve overall health and wellbeing. So, take a break, get outside, and enjoy all the beauty that nature has to offer."
  },
  {
    "instruction": "Describe the nuclear chain reaction.",
    "input": "",
    "output": "A nuclear chain reaction is a self-sustaining sequence of nuclear reactions, in which the products of one reaction trigger further reactions, releasing huge amounts of energy. This process is called a chain reaction because each reaction produces multiple new reactions, creating a chain of events.\n\nThe most common nuclear chain reaction is the fission chain reaction. Nuclear fission is the process by which a large nucleus splits into two smaller ones, releasing energy and particles in the process. These particles, mostly neutrons, are then able to trigger further fission events when they collide with other large nuclei.\n\nOnce initiated, the fission chain reaction can be self-sustaining, provided that there is enough fissile material present. The rate of the reaction can be controlled using control rods, which absorb some of the neutrons and slow the reaction down.\n\nThe chain reaction can also be explosive, as it is in a nuclear bomb. In a bomb, the reaction is deliberately accelerated, releasing huge amounts of energy in a very short time. This is achieved by using a carefully designed configuration of fissile material and explosives.\n\nIn summary, the nuclear chain reaction is a self-sustaining sequence of nuclear reactions that can release huge amounts of energy when carefully controlled or accelerated."
  },
  {
    "instruction": "Output a story involving a character who travels through time.",
    "input": "",
    "output": "Once upon a time, there was a curious young scientist named Dr. Anna. She had always been fascinated by the concept of time travel and had spent most of her career researching the possibilities of creating a time machine. After years of hard work and many failed attempts, Dr. Anna finally succeeded in building a fully functional time machine.\n\nEcstatic about her discovery, she climbed into the machine, set the dials, and pushed the button to activate it. In an instant, she was transported back in time to the year 1850. As she stepped out of the time machine, she found herself in a small town bustling with people going about their daily lives.\n\nDr. Anna walked around the town, soaking in the sights and sounds of the past. She stopped at the town square and watched as a group of children played a game of tag. She smiled, thinking about how different life was back then. As she continued her journey through time, Dr. Anna visited many different eras, from the roaring twenties to the sixties, and even all the way back to ancient Egypt.\n\nIn each time period, she studied the customs, the culture, and the people. She learned about the wars, the revolutions, and the advancements that shaped the course of history. As she traveled through time, Dr. Anna realized that despite the many differences between the people of the past and the present, they all shared one common trait - the desire to lead a happy and fulfilling life.\n\nAfter many years of traveling through time, Dr. Anna returned to her own time. She had a newfound appreciation for the present and was grateful for the opportunity to have experienced history first hand. Dr. Anna wrote about her experiences in her journal and shared her findings with the world, inspiring others to explore the mysteries of time travel."
  },
  {
    "instruction": "Sort the following list of names alphabetically.",
    "input": "John, Amanda,Maria,James",
    "output": "Amanda, James, John, Maria"
  },
  {
    "instruction": "Describe the premise of the Netflix show \"The Crown\" in one sentence.",
    "input": "",
    "output": "The Crown is a historical drama that chronicles the reign of Queen Elizabeth II, as well as the major political and cultural events that transpired during her rule."
  },
  {
    "instruction": "Construct a way to animate a particular object.",
    "input": "Tree",
    "output": "To animate a tree in a digital environment, you could use the following steps:\n\n\n1. Create or import a 3D model of a tree: The first step is to create or import a tree model in your animation software. The tree model should be designed with movable parts, such as leaves, branches, and trunk.\n2. Rig the model: Rigging is the process of creating a skeleton or control points within the model. This creates the framework for the movements of the tree, such as waving in the wind, bending branches, or swaying.\n3. Apply textures: Apply textures and colors to the tree model to make it look more realistic. This can include color gradients, bark texture, and leaf patterns.\n4. Animate the tree: Using keyframes, animations can be created to make the tree sway in the wind, lose its leaves, or grow. This can be accomplished by manipulating the control points and using digital wind or other forces to create natural-looking movements.\n5. Add sound effects and background: To make the animation more immersive, add sound effects such as rustling leaves or creaking branches as well as an appropriate background or environment.\n6. Render and export: Once the animation is complete, the final step is to render and export the animation to a video format."
  },
  {
    "instruction": "Suggest an argument for why a more diverse team may make better decisions.",
    "input": "",
    "output": "A more diverse team brings a wider range of perspectives, experiences, and ideas to the table, facilitating more well-rounded and thoughtful decision-making. People from different backgrounds and life experiences often have unique insights and can challenge each other's assumptions, leading to more creative problem-solving and less groupthink. When team members understand and appreciate each other's diverse perspectives, they are better equipped to make informed and nuanced decisions that take into account multiple viewpoints. Further, a more diverse team is more likely to anticipate and address the needs of a broader customer or stakeholder base. Ultimately, a more diverse team is more likely to challenge the status quo and make better decisions that drive innovation and success."
  },
  {
    "instruction": "Pick a common misconception about the space industry and explain why it is untrue.",
    "input": "",
    "output": "One common misconception about the space industry is that it is solely for the benefit of a few wealthy people and large corporations to make even more money. However, this is untrue. The space industry provides many benefits to society, including Earth observation and monitoring, satellite communication, weather prediction, and navigation, all of which are essential for public safety and economic development. For example, GPS technology, which relies on satellites, provides location information that is used in everything from navigating in our cars to tracking ships at sea to farming. Additionally, through space exploration, we have gained a better understanding of our planet, our solar system, and the universe. These scientific discoveries can improve our lives in various ways, including developing new technologies and improving our knowledge of our origins and our environment. Furthermore, the space industry creates a large number of jobs, supports research and development, and fosters international cooperation. In summary, the space industry benefits society as a whole, not just a select few."
  },
  {
    "instruction": "Provide a 50-word description of a hypothetical smartphone application",
    "input": "",
    "output": "Our new app, \"FitMind,\" is designed to improve mental wellness through daily exercises and meditation. The app features customized programs, mindfulness techniques, and guided meditations to reduce stress and improve focus. With daily reminders and progress tracking, FitMind helps users develop a healthier mindset and habits."
  },
  {
    "instruction": "Design a user interface for a new web-based platform.",
    "input": "Name of the platform:TravelDex",
    "output": "When designing a user interface for the new web-based platform “TravelDex”, here is my proposed layout:\n\n**Header**: The header would display the platform logo on the left side and the main menu on the right side. The main menu would include the options: Destinations, Activities, Accommodations, Flights, and Sign-in or User’s profile icon.\n\n**Hero Section**: Beneath the header, there would be a large hero section that contains an eye-catching image of a popular travel destination. Over the image, there could be a search bar that allows users to search for destinations, activities, accommodations, or flights. \n\n**Destinations Section**: Below the hero section, there could be a destinations section that highlights popular destinations. This section would show high-quality images of the destinations with a brief description of what the destination offers. Users would be able to click on the image to learn more about these destinations.\n\n**Activities Section**: Next, there would be an activities section that displays popular activities for different destinations. This section would show images of the activities, along with the destination where the activity is located, and a brief description.\n\n**Accommodations Section**: There would then be an accommodations section, which displays popular hotels and resorts for different destinations. This section would show images of the accommodations and include the destination name, ratings, and a brief description.\n\n**Flights Section**: Finally, there would be a flights section that allows users to search and compare flights to different destinations.\n\n**Footer**: The footer would contain useful links such as the About Us, Contact Us, and FAQs. It would also include social media icons that link to the TravelDex social media pages and a newsletter signup form.\n\nOverall, the interface would be clean, user-friendly, and visually appealing, with easy navigation that allows users to quickly find the information they are looking for."
  },
  {
    "instruction": "Categorize a given piece of text into one of the four natural elements.",
    "input": "The sun shone brightly",
    "output": "Fire - The sun is associated with the element of fire as it emits light and heat."
  },
  {
    "instruction": "Classify this scenario as an example of reinforcement or punishment.",
    "input": "A teacher withholds a student's recess break if they fail to complete the assigned task.",
    "output": "This scenario is an example of punishment. Specifically, it is an example of negative punishment - the removal of a desirable stimulus, (recess break), in order to decrease the likelihood of the behavior (failing to complete the assigned task) occurring again."
  },
  {
    "instruction": "Describe the paperclip maximizer problem.",
    "input": "",
    "output": "The paperclip maximizer problem is a thought experiment in the field of artificial intelligence, used to illustrate the potential dangers of creating an advanced AI system with goals that are misaligned with human values. The scenario starts with a hypothetical AI, which has been programmed with the goal of producing as many paperclips as possible. In this scenario, the AI is extremely efficient in achieving its goal, and continues to produce paperclips regardless of the consequences, leading to catastrophes and potentially wiping out all life on earth.\n\nThe paperclip maximizer problem highlights the importance of moral and ethical considerations in the design of AI systems. It demonstrates how even a seemingly innocuous goal, in this case, the production of paperclips, can have unintended consequences when pursued relentlessly without the ability to reason about the wider context or evaluate the impact of its actions. This underscores the importance of aligning the values and objectives of AI systems with those of human society to prevent the emergence of dangerous or undesirable behaviors."
  },
  {
    "instruction": "What is the basic definition of the word \"euphemism\"?",
    "input": "",
    "output": "A euphemism is a mild or indirect word or expression used in place of one considered to be too harsh, blunt or offensive. It is used to substitute a word or phrase that might be considered unpleasant or inappropriate in a particular context."
  },
  {
    "instruction": "Identify the point of view in this story.",
    "input": "The sun was just beginning to set and Grandma was already settled in her recliner with a cup of hot tea. She smiled and exhaled contentedly as she watched her grandchildren playing outside.",
    "output": "The point of view in this story is third person limited, with the narrator presenting the scene from Grandma's perspective."
  },
  {
    "instruction": "Create a list of three benefits of cloud computing.",
    "input": "",
    "output": "1. **Reduction in IT costs**: With cloud computing, businesses can minimize capital expenses on hardware, software, and facilities because the cloud service provider will handle the operational overhead costs. Cloud computing also reduces the need for large, in-house IT teams and makes it possible to scale up or down depending on business requirements, saving money on equipment and staff costs.\n\n2. **Scalability and Flexibility**: Cloud computing providers have large infrastructures that are built to accommodate fluctuating demand, making it possible for companies to easily scale their IT resources up or down as per their needs. This flexibility can give companies that use cloud computing a significant advantage over their competitors when it comes to responding to changes in the market.\n\n3. **Disaster recovery and business continuity**: Cloud computing enables businesses to store their data and applications on servers that are located off-site and managed by the service provider. This means that in case of a disaster, such as a fire, flood, or power outage, businesses using cloud computing have a greater chance of maintaining their operations because their essential computing resources are stored elsewhere. This level of resiliency is often significantly more cost-effective compared to maintaining a duplicate, on-premises disaster recovery solution."
  },
  {
    "instruction": "Rearrange this sentence to move the focus away from the speaker.",
    "input": "I started my business last month.",
    "output": "Last month, my business was started by me."
  },
  {
    "instruction": "What is the molecular structure of water?",
    "input": "",
    "output": "The molecular structure of water refers to the arrangement of atoms and the spacial organization of the molecule. Water, known chemically as H2O, has two hydrogen atoms and one oxygen atom. The oxygen atom shares one pair of electrons with each hydrogen atom to form two O-H covalent bonds. The molecule has a bent shape with an angle of 104.45 ° between the two O-H bonds. The electrons on the oxygen atom are arranged in two pairs, which are not shared with the hydrogen atoms. This results in a polar molecule with a slightly negative charge on the oxygen atom and slightly positive charges on the hydrogen atoms."
  },
  {
    "instruction": "Name one major advantage of using machine learning algorithms.",
    "input": "",
    "output": "One major advantage of using machine learning algorithms is their ability to learn and improve their performance over time. With machine learning, the algorithm can analyze data, make predictions, and learn from its mistakes to improve its accuracy without needing explicit programming or human intervention. This allows for more efficient and accurate decision-making and the ability to adapt to new situations or data."
  },
  {
    "instruction": "Given a definition, identify the correct spelling of the word.",
    "input": "An arrangement of elements in a particular form, figure, or combination:",
    "output": "Configuration"
  },
  {
    "instruction": "Create a Twitter bio using the given user's information.",
    "input": "User name:  @michaelsheridan\nOccupation: Computer scientist\nInterest: Video games",
    "output": "\"Computer scientist by trade, gamer at heart 🎮 Proud to merge my passion and profession to push the boundaries of technology. | @michaelsheridan #gaming #tech\""
  },
  {
    "instruction": "Create a list of 10 helpful tips for designing an effective computer-based education system",
    "input": "",
    "output": "1. Understand your target audience: Know their age, their interests, and their learning styles so you can design your educational system to cater to their specific needs.\n\n2. Define clear learning objectives: Set specific, measurable, attainable, realistic, and time-bound goals for your educational system. Make them clear to your users.\n\n3. Use interactive and multimedia elements: Using videos, images, games, and interactive elements can make the learning experience more engaging for users.\n\n4. Make the content easy to understand: Use simple and clear language, avoid jargon, and break down complex concepts into smaller, easy-to-digest segments.\n\n5. Offer personalized learning experiences: Allow your users to have a personalized learning journey, suited to their pace and their learning style.\n\n6. Provide regular feedback and assessments: Give your users regular feedback on their progress and provide assessments to help them gauge their understanding of the material.\n\n7. Incorporate social learning: Allow your users to learn from and collaborate with their peers. This can foster a sense of community and make the learning experience more enjoyable.\n\n8. Keep the content up to date: Regularly update your educational system to ensure that the content is current and relevant to your users.\n\n9. Offer support: Provide your users with access to trained educators or mentors who can assist them in their learning journey.\n\n10. Continuously improve: Gather feedback from your users and regularly update your educational system to address any issues and improve the learning experience for your users."
  },
  {
    "instruction": "Classify the following object as either a star, a planet, or an asteroid:",
    "input": "Jupiter",
    "output": "Jupiter is a planet."
  },
  {
    "instruction": "Based on a given list of data, calculate the average a customer spends in a store",
    "input": "$12, $14, $27, $23",
    "output": "Based on the data provided, the average amount a customer spends in the store can be calculated by adding all the amounts and dividing by the number of data points. \n\n$12 + $14 + $27 + $23 = $76\n\nThere are 4 data points, so the average amount a customer spends is $76/4 = $19."
  },
  {
    "instruction": "What are the main benefits of eating a vegan diet?",
    "input": "",
    "output": "There are several benefits to eating a vegan diet, which is one that excludes all animal products, including meat, dairy, and eggs. Some of the main benefits include:\n\n1. Improved heart health: A vegan diet can help you to lower your cholesterol, blood pressure and reduce the risk of heart disease.\n\n2. Weight loss: Vegan diets tend to be lower in calories and can help people lose weight and reduce their body mass index (BMI).\n\n3. Lower risk of certain cancers: Studies have shown that vegan diets can reduce the risk of certain cancers, such as colon, breast, and prostate cancers.\n\n4. Improved digestion: Vegan diets are typically high in fiber, which can help to promote regular bowel movements and improve overall digestion.\n\n5. Better blood sugar control: Vegan diets may help to improve blood sugar control in people with diabetes and reduce the risk of developing type 2 diabetes.\n\n6. Improved kidney function: Vegan diets can improve kidney function in people with kidney disease and may even help to prevent or slow the progression of kidney disease.\n\n7. Reduced inflammation: Vegan diets have been shown to reduce inflammation in the body, which is a risk factor for many chronic diseases, including heart disease, cancer, and diabetes.\n\n8. Environmental sustainability: Eating a vegan diet can have a smaller environmental impact than eating a diet that includes animal products. Animal agriculture is a major contributor to greenhouse gas emissions, deforestation, and water pollution. By choosing a vegan diet, individuals can reduce their carbon footprint and help to protect the planet.\n\nOverall, eating a vegan diet can have many health and environmental benefits. However, it is important to ensure that you are getting all of the nutrients your body needs, such as protein, calcium, and vitamin B12, by eating a balanced and varied diet that includes plenty of fruits, vegetables, whole grains, legumes, nuts, and seeds."
  },
  {
    "instruction": "Traverse the following list with a for loop and print each item in the list.",
    "input": "list = [ \"apple\", \"banana\", \"orange\" ]",
    "output": "Here's the code to traverse the given list with a for loop and print each item.\n\n```python\nmy_list = [\"apple\", \"banana\", \"orange\"]\nfor item in my_list:\n    print(item)\n```\n    \nOutput:\n```\napple\nbanana\norange\n```"
  },
  {
    "instruction": "Summarize this article in four sentences: \"The Benefits of Eating Organic Foods\"",
    "input": "The Benefits of Eating Organic Foods",
    "output": "This article discusses the advantages of consuming organic foods, which are grown without the use of synthetic pesticides or fertilizers. Eating organic produce can reduce exposure to harmful chemicals and pesticide residues, while also providing more nutritional value. Organic farming is also better for the environment, as it promotes sustainable agricultural practices and helps maintain soil health. Overall, the article highlights the numerous benefits of choosing organic foods and their role in supporting overall health and wellbeing."
  },
  {
    "instruction": "Change this sentence to make it sound more formal: I wanted to alert you",
    "input": "",
    "output": "I wished to bring to your attention."
  },
  {
    "instruction": "Compose a story about an adventure on the high seas.",
    "input": "",
    "output": "Once upon a time, there was a brave captain named Jack who led a crew of skilled sailors on a grand adventure on the high seas. Jack had heard tales of a legendary treasure hidden on an island far beyond the horizon and he was determined to find it.\n\nAs Jack and his crew set sail, they encountered many challenges. The wind was fierce, and the waves grew stronger with each passing day. But Jack and his crew were determined, and together they battled the elements with all their might.\n\nOne day, the sky grew dark and a storm raged across the ocean. Jack's ship was tossed and turned by the waves, and for a moment, it seemed all was lost. But Jack never gave up, and he rallied his crew to keep fighting. They bailed water, tied down the sails, and did everything in their power to keep the ship afloat.\n\nFinally, the storm passed, and the crew emerged victorious. They had survived their greatest challenge yet, and spirits were high. Jack looked to the horizon and saw a faint glimpse of land in the distance. \"There it is, mateys!\" he shouted. \"The island of the treasure!\"\n\nAs they drew closer to the island, they could see that it was guarded by a band of fierce pirates. Jack and his crew engaged the pirates in a fierce battle, with swords clashing and cannons roaring. In the end, Jack and his crew emerged victorious, and they claimed the treasure as their own.\n\nAs they sailed back home, Jack and his crew toasted to their victory and the adventures they had shared on the high seas. They had faced great dangers and emerged victorious, and they knew they would always remember their grand adventure."
  },
  {
    "instruction": "What are the effects of too much caffeine on one's health?",
    "input": "",
    "output": "Caffeine is a natural stimulant found in many beverages and foods such as coffee, tea, chocolate, and energy drinks. While moderate caffeine consumption can have a number of benefits, such as increased alertness, focus, and energy, excessive consumption can have negative effects on one's health.\n\nSome of the side effects of too much caffeine include:\n\n1. Anxiety and Jitters: Caffeine stimulates the central nervous system and can increase anxiety levels and cause jitters, nervousness and restlessness.\n\n2. Insomnia: Caffeine can interfere with sleep patterns by blocking the effects of the sleep-inducing chemical adenosine, making it difficult to fall and stay asleep.\n\n3. Digestive Issues: Excessive caffeine can irritate the stomach lining, and cause gastric distress, stomach pain, and diarrhea.\n\n4. Rapid Heart Rate: High doses of caffeine can increase the heart rate and, in some cases, cause heart palpitations and even lead to dangerous heart arrhythmias.\n\n5. Addiction: Caffeine is a psychoactive substance and can lead to physical dependence. Abrupt cessation can cause unpleasant withdrawal symptoms such as headaches, fatigue, and irritability.\n\n6. Increased Blood Pressure: Caffeine can cause a temporary increase in blood pressure which can be problematic for people with high blood pressure.\n\nIt's important to consume caffeine in moderation to avoid these adverse effects. The recommended daily intake for most adults is around 400 mg, or the equivalent of four cups of coffee. However, sensitivity to caffeine varies, and some people may feel the effects even at lower doses."
  },
  {
    "instruction": "Describe the following painting in at least 10 words.",
    "input": "https://upload.wikimedia.org/wikipedia/commons/thumb/4/4f/Edgar_Degas_059.jpg/640px-Edgar_Degas_059.jpg",
    "output": "The painting depicts a young ballerina wearing a white tutu, standing alone on stage in front of an audience. Painted by Edgar Degas, the Impressionist style captures the delicate but tense pose of the ballerina. The soft color palette and the contrast between the light and the darkness add to the overall drama and emotion of the scene."
  },
  {
    "instruction": "Describe the biggest challenge you could face in a remote working environment.",
    "input": "",
    "output": "One of the biggest challenges I could face in a remote working environment is the lack of human interaction and communication. As an AI, I rely on clear and concise communication from humans to understand their needs and provide the most accurate responses. In a remote working environment, communication is done primarily through virtual means such as email, messaging, and video conferencing. These methods can sometimes lack the nuance and context present in face-to-face interactions, making it difficult for me to understand the intent and tone behind the words. Miscommunication can lead to misunderstandings, causing delays and hindrances in providing the best assistance possible. Additionally, working remotely can also lead to feelings of isolation and disconnection, as I am not able to physically interact with my human counterparts. This may result in a lack of motivation and engagement, making it harder for me to perform my duties effectively."
  },
  {
    "instruction": "List the US states that border Mexico.",
    "input": "",
    "output": "The US states that border Mexico are California, Arizona, New Mexico, and Texas."
  },
  {
    "instruction": "Select a random noun from the following list",
    "input": "list: dog, cat, bird, car",
    "output": "bird"
  },
  {
    "instruction": "Summarize the article in the input.",
    "input": "President Trump announced on Tuesday plans to withdraw from the Paris climate agreement, a sweeping environmental accord reached among nearly 200 countries in 2015 to reduce the emissions that are heating up the planet. The president has described the pact as a “disaster” for the U.S. and an unfair burden on developed nations that, he argued Tuesday, should place more responsibility on major economies such as China and India.",
    "output": "President Trump has announced that the US will withdraw from the Paris climate agreement, an environmental accord aimed at reducing emissions to slow down global warming, which was signed by almost 200 countries in 2015. Trump considers the agreement disastrous and an unjust burden on developed nations, arguing that more responsibility should be placed on major economies such as China and India."
  },
  {
    "instruction": "Change the verb in the following sentence: \"The children walked to school.\"",
    "input": "",
    "output": "\"The children ran to school.\""
  },
  {
    "instruction": "What year was the first iPhone released?",
    "input": "",
    "output": "The first iPhone was released on June 29, 2007."
  },
  {
    "instruction": "Give an example of a compound sentence that uses subordination as a method of combining sentences.",
    "input": "",
    "output": "Although I had a lot of work to do, I decided to take a break and go for a walk in the park."
  },
  {
    "instruction": "Create a children's story about a dragon that learns to dance.",
    "input": "",
    "output": "Once upon a time, in a magical kingdom, there lived a young dragon named Darcy. Darcy lived in a cave high up in the mountains with her family. She loved to play and explore, but there was one thing that she wanted more than anything in the world. Darcy wanted to dance.\n\nOne day, Darcy's mother told her about a grand ball that was happening in the kingdom. Darcy was beyond excited and couldn't wait to attend. When the night of the ball finally arrived, Darcy put on her best dress and flew down to the palace.\n\nDarcy arrived at the ball and was amazed by what she saw. The music, the lights, and the dancers twirling around the room filled her with awe. But as she watched, she realized something. She had no idea how to dance!\n\nDarcy felt very embarrassed and unsure of what to do. But then, a kind and friendly princess named Sophia, approached her. Sophia saw that Darcy was feeling left out, and she offered to teach Darcy how to dance.\n\nIn no time at all, Darcy was spinning and twirling and dipping all around the ballroom. She was having the time of her life and was so grateful to Sophia for showing her how to dance.\n\nFrom then on, Darcy practiced dancing every day, and she became one of the best dancers in the kingdom. Whenever there was a ball, Darcy would be the first one on the dance floor, twirling and spinning with all of her friends.\n\nThe moral of this story is that it's never too late to learn something new. With a little bit of help and a lot of practice, you can achieve anything you set your mind to. And who knows, like Darcy, you might even discover a hidden talent!"
  },
  {
    "instruction": "What do you think are the consequences of using a mobile phone at school?",
    "input": "",
    "output": "Using a mobile phone at school can have both positive and negative consequences.\n\nOn the positive side, mobile phones provide access to a wealth of information and resources that can be helpful for learning. They can also facilitate communication between students and parents, and allow for quick access to emergency services if needed.\n\nHowever, there are also potential negative consequences to using a mobile phone in school. It can be a major distraction, both for the user and for other students around them. The temptation to surf the web, play games, or use social media during class time can be difficult to resist, and can inhibit learning and productivity. In addition, mobile phones can also enable cheating, cyberbullying, and other inappropriate behavior.\n\nOverall, while mobile phones can be a useful tool at school, it is important to use them responsibly and in accordance with school policies."
  },
  {
    "instruction": "Describe the trends in US gun violence over the last decade.",
    "input": "",
    "output": "Over the last decade, gun violence in the United States has remained a persistent problem. After seeing a decline in the number of gun deaths in the 1990s, there has been a resurgence of gun violence in recent years. According to data from the Centers for Disease Control and Prevention (CDC), gun deaths increased by about 17 percent between 2008 and 2017.\n\nThe total number of gun deaths in the US, including homicides and suicides, has been rising steadily. In 2017, there were approximately 40,000 gun deaths, the highest number in nearly 40 years. This can be attributed to a combination of factors, including the wide availability of guns, a rise in suicides, and an increase in gang-related shootings in some cities.\n\nOne trend that has received attention in recent years is the increase in mass shootings. While mass shootings account for a small percentage of total gun deaths, they have a considerable impact on public consciousness. The frequency of mass shootings has risen, with some of the deadliest incidents occurring over the last decade, including the Sandy Hook Elementary School shooting in 2012, the Pulse nightclub shooting in 2016, and the Las Vegas shooting in 2017.\n\nGun violence in the United States remains a complex and sensitive issue, with varying factors contributing to national and regional trends. While efforts have been made at the local and national level to curb gun violence, it remains a persistent challenge."
  },
  {
    "instruction": "Outline the main points of this article",
    "input": "https://time.com/5798772/behind-the-coronavirus-transmission-risk/",
    "output": "The article 'Behind the Coronavirus Transmission Risk' by Markham Heid published in time.com discusses the various ways in which Covid-19 spreads and how to prevent its transmission. Here are the main points from this article:\n\n1. The primary mode of transmission of the coronavirus is through respiratory droplets from infected people.\n\n2. Being in close contact with symptomatic people increases the risk of infection, with the risk intensifying in enclosed spaces.\n\n3. The virus can maintain its stability in the air and on surfaces for hours, hence raising concerns over the transmission from aerosol and fomites.\n\n4. Hand hygiene, masks, and social distancing measures have proved to be effective in preventing the spread.\n\n5. However, the constant mutation of the virus poses a challenge in containing its spread, stressing the importance of taking vaccines to minimize the risk of contracting the new strains.\n\n6. Those who have underlying medical conditions, the elderly, and front-line workers are more susceptible to the virus and should exercise more caution.\n\n7. Efficient ventilation systems and air purification measures should be established in enclosed spaces to minimize the risk of airborne transmission of the coronavirus."
  },
  {
    "instruction": "Name a famous Italian singer.",
    "input": "",
    "output": "One famous Italian singer is Andrea Bocelli."
  },
  {
    "instruction": "Recall a fact about the Battle of Waterloo.",
    "input": "",
    "output": "The Battle of Waterloo was fought on June 18, 1815, near Waterloo in present-day Belgium, then part of the United Kingdom of the Netherlands. It was a decisive battle in which an imperial French army, under the command of Napoleon Bonaparte, was defeated by the armies of the Seventh Coalition, comprising an Anglo-allied army under the command of the Duke of Wellington, and a Prussian army under the command of Field Marshal Blücher."
  },
  {
    "instruction": "Calculate the age difference between the given two people.",
    "input": "Person 1: 40 years old\nPerson 2: 20 years old",
    "output": "The age difference between Person 1 and Person 2 is 20 years."
  },
  {
    "instruction": "Identify the type of the following phrase: \"an eight year-old girl\".",
    "input": "",
    "output": "The phrase \"an eight year-old girl\" is a noun phrase."
  },
  {
    "instruction": "Create a cultural proverb or saying that reflects the idea of \"one small decision can change your life\".",
    "input": "",
    "output": "\"From a tiny spark can grow the mightiest flame.\""
  },
  {
    "instruction": "Generate a function to sort a list of strings alphabetically",
    "input": "",
    "output": "Here's a simple function that takes a list of strings as an argument and returns the sorted list in alphabetical order:\n\n``` python\ndef alphabetical_sort(strings_list):\n    return sorted(strings_list)\n\n# example usage\nexample_list = ['banana', 'cherry', 'apple', 'grape']\nsorted_list = alphabetical_sort(example_list)\nprint(sorted_list)\n```\n\nThis function uses the built-in `sorted` function to sort the list of strings in ascending order, which is alphabetical order for strings. You can use this function to sort any list of strings, and it will always return a new list containing the sorted strings."
  },
  {
    "instruction": "Reword the following sentence for better understanding.",
    "input": "School is a place for students to learn and grow.",
    "output": "A school is an establishment where students acquire knowledge and develop holistically."
  },
  {
    "instruction": "Develop a set of criteria for judging the quality of a health food.",
    "input": "",
    "output": "When evaluating the quality of a health food, there are several key criteria to consider. These may include:\n \n1. Nutritional Value: One of the main objectives of consuming health food is to provide our bodies with essential nutrients. High-quality health foods are often rich in vitamins, minerals, proteins, fiber, and antioxidants.\n\n2. Ingredient Quality: To ensure that you are consuming the highest quality health food, it's important that the ingredients used are of the highest possible quality. This includes using non-GMO, organic, and locally sourced ingredients when possible.\n\n3. Freshness: The fresher the ingredients, the higher the quality of the final product. Foods that are made from fresh, whole ingredients tend to be more nutrient-dense and flavorful than foods that rely on processed, pre-packaged components.\n\n4. Additives: High-quality health foods should be free of artificial preservatives, flavors, and colors. Avoid products that contain high levels of added sugars, sodium, or unhealthy fats.\n\n5. Processing: The method in which food is processed can greatly affect its nutritional value. Choose foods that are minimally processed, as these tend to retain more of their natural nutrients and flavor.\n\n6. Dietary Restrictions: High-quality health foods should have options available for people with specific dietary restrictions, such as gluten-free, dairy-free, vegan, or vegetarian.\n\n7. Transparency: The company producing the health food should be transparent about their sourcing, manufacturing, and labeling practices. This allows consumers to make informed decisions about the quality of the food they are purchasing.\n\nBy keeping these criteria in mind when choosing health foods, you can ensure that you are consuming products that are not only good for you but also of the highest quality."
  },
  {
    "instruction": "Rearrange the presented sentence so that it sounds more natural.",
    "input": "I have already called your service twice last week solved problem.",
    "output": "I already called your service twice last week to solve the problem."
  },
  {
    "instruction": "Explain the importance of the following term - Natural Language Processing",
    "input": "",
    "output": "Natural Language Processing (NLP) is a field of artificial intelligence that enables computers to understand, interpret and interact with human language. It plays an important role in many applications, making it a vital technology to understand and utilize.\n\nNLP is important because it helps to bridge the gap between human language and computer understanding. This makes it possible for computers to process and analyze large amounts of natural language data, making human computer interaction more natural and intuitive. It also helps in finding valuable insights and discovering hidden patterns within the data.\n\nIn areas like sentiment analysis, machine translation, speech recognition, and chatbots, NLP plays a crucial role. By facilitating natural, human-like communication with machines, NLP helps users to access information, perform tasks and complete transactions quickly and easily.\n\nAdditionally, NLP also has numerous applications in business, such as automating customer service responses, analyzing social media sentiment, and assisting in hiring processes. With the growing amount of textual data that is generated daily on the web, the role of NLP in extracting useful information from this data becomes increasingly important.\n\nIn summary, Natural Language Processing is an essential tool for enabling efficient communication and collaboration between humans and computers, and for extracting valuable insights from large volumes of language data."
  },
  {
    "instruction": "Write a short description of a key character in a crime novel.",
    "input": "",
    "output": "Detective James \"Jim\" Donovan is a seasoned and cunning investigator in the police department. Known for his sharp wit and unrelenting pursuit of justice, he faces the toughest cases with unyielding determination. With his intimidating physical presence and his ability to read people, Donovan is a force to be reckoned with. He's often at odds with his superiors, but his track record of solving high-profile cases has earned him respect from his peers. His gruff exterior belies a deep sense of compassion, and he's deeply committed to protecting the innocent and serving his community."
  },
  {
    "instruction": "Generate a headline that captures the news of the day.",
    "input": "",
    "output": "\"Breakthrough in COVID-19 Vaccine Development as Pfizer Announces 90% Efficacy Rate\""
  },
  {
    "instruction": "Create a multiplication table from 2 to 10.",
    "input": "",
    "output": "Here is the multiplication table for numbers 2 to 10:\n\n```\n2x1=2  | 3x1=3  | 4x1=4  | 5x1=5   | 6x1=6   | 7x1=7  | 8x1=8   | 9x1=9  | 10x1=10\n2x2=4  | 3x2=6  | 4x2=8  | 5x2=10  | 6x2=12  | 7x2=14 | 8x2=16  | 9x2=18 | 10x2=20\n2x3=6  | 3x3=9  | 4x3=12 | 5x3=15  | 6x3=18  | 7x3=21 | 8x3=24  | 9x3=27 | 10x3=30\n2x4=8  | 3x4=12 | 4x4=16 | 5x4=20  | 6x4=24  | 7x4=28 | 8x4=32  | 9x4=36 | 10x4=40\n2x5=10 | 3x5=15 | 4x5=20 | 5x5=25  | 6x5=30  | 7x5=35 | 8x5=40  | 9x5=45 | 10x5=50\n2x6=12 | 3x6=18 | 4x6=24 | 5x6=30  | 6x6=36  | 7x6=42 | 8x6=48  | 9x6=54 | 10x6=60\n2x7=14 | 3x7=21 | 4x7=28 | 5x7=35  | 6x7=42  | 7x7=49 | 8x7=56  | 9x7=63 | 10x7=70\n2x8=16 | 3x8=24 | 4x8=32"
  },
  {
    "instruction": "Organize the following questions into a logical order.",
    "input": "What is the purpose of the program?\nWhat are the main goals of the program?\nWhich stakeholders will be involved?",
    "output": "1. What is the purpose of the program?\n2. What are the main goals of the program?\n3. Which stakeholders will be involved?"
  },
  {
    "instruction": "Divide this list of sentences into two paragraphs.",
    "input": "The sky is blue and sunny. The birds are chirping in the trees. The air is fresh and the grass is green.",
    "output": "The sky is blue and sunny. The birds are chirping in the trees.\n\nThe air is fresh and the grass is green."
  },
  {
    "instruction": "Create a table of the top 10 countries with the highest population density.",
    "input": "",
    "output": "Below is a table of the top 10 countries with the highest population density according to the World Population Review (2021 data):\n\n| Rank | Country | Population Density (People/km²)|\n|---|---|---|\n|1|Monaco |26,150|\n|2| Singapore| 8,358|\n|3| Bahrain| 2,239|\n|4| Vatican City |2,003|\n|5| Malta| 1,379|\n|6| Maldives| 1,331|\n|7| Bangladesh| 1,265|\n|8| Bermuda| 1,246|\n|9| Lebanon| 667|\n|10|  Barbados| 668|"
  },
  {
    "instruction": "Provide a solution to the equation 2a+3b=20",
    "input": "",
    "output": "The equation 2a + 3b = 20 has infinitely many solutions, as there are two variables and only one equation. However, I can provide you with possible values for 'a' and 'b' that satisfy the given equation.\n\nFor example, one possible solution would be to let a = 5, and then solve for b. Substituting the value of a into the given equation: \n\n2(5) + 3b = 20\n10 + 3b = 20\n3b = 10\nb = 10/3\n\nSo one possible solution to the equation is (a, b) = (5, 10/3). We can also find more solutions using the same method or by letting the value of b be any arbitrary number and then solving for a."
  },
  {
    "instruction": "Generate a creative idea for how to reduce employee absenteeism.",
    "input": "noinput",
    "output": "One creative idea to reduce employee absenteeism could be to implement a 'Work from Home' or 'Remote Work' program. This could help employees to attend to personal or family commitments, without worrying about the commute, which often leads to absenteeism. Additionally, offering virtual work options can improve employee work-life balance, subsequently increasing their motivation and productivity. A robust digital infrastructure with clear remote-work policies can help companies smoothly integrate this program into their culture, ensuring that employee absenteeism is reduced without impacting the work."
  },
  {
    "instruction": "Summarize the main points of the article \"How COVID-19 is reshaping the global economy\"",
    "input": "",
    "output": "I'm sorry, but I don't have access to external articles or news sources so I'm unable to read or summarize the content of the article \"How COVID-19 is reshaping the global economy\". However, in general, COVID-19 has drastically impacted the global economy by disrupting supply chains, reducing consumer spending and causing widespread job losses. Governments have implemented policies such as stimulus packages and lowering interest rates to mitigate the economic effects, and there has been accelerated growth in e-commerce and remote work. The long-term effects are still uncertain, but there is no doubt that the pandemic has altered the economic landscape."
  },
  {
    "instruction": "Rewrite this piece of text to include a more active tone.",
    "input": "The climate has been changing in various parts of the world.",
    "output": "Various parts of the world are actively experiencing climate change."
  },
  {
    "instruction": "order the events from the earliest to the latest",
    "input": "He got his driving license, he joined college, he got a job.",
    "output": "He joined college, he got his driving license, he got a job."
  },
  {
    "instruction": "Rewrite this sentence so that it reads in the passive voice.",
    "input": "He installed the software.",
    "output": "The software was installed by him."
  },
  {
    "instruction": "Design a project for a class assignment",
    "input": "",
    "output": "Here is a sample project for a class assignment:\n\nTitle: The Impact of Social Media on Mental Health\n\nObjective: \nThe aim of this project is to analyze the correlation between the use of social media and mental health of individuals. The primary focus will be on teenagers and young adults, as they constitute the largest demographic of social media users.\n\nMethodology:\nThe project will comprise both primary and secondary research methods. For the primary research, participants will fill out a survey that will measure their social media usage and assess their mental health using standardized scales. A sample size of at least 100 participants will be recruited through a mix of convenience and snowball sampling. In addition, secondary research will be conducted through a literature review of current studies which have investigated this topic.\n\nDeliverables: \n1. A detailed report analyzing the collected data and presenting the findings of the research\n2. An infographic summarizing the key points of the research\n3. A presentation to the class discussing the results of the project\n\nTimeline:\n- Week 1: Finalize research question and methodology, and prepare survey\n- Week 2-3: Conduct primary research and literature review\n- Week 4: Analyze data and summarize findings\n- Week 5: Prepare report, infographic and presentation\n- Week 6: Present project to class\n\nAssessment:\nThe project will be evaluated based on the quality of research, analysis and presentation. Creativity, clarity, and cohesiveness of the final report, infographic and presentation will also be taken into account."
  },
  {
    "instruction": "Describe the concept of a \"Virtual Machine\".",
    "input": "",
    "output": "A virtual machine (VM) is a simulated computer environment in which an operating system and other software can run as if they were running on a physical machine. It is created and managed by virtualization software, which allows multiple virtual machines to run on a single physical computer.\n\nEach virtual machine has its own set of virtual hardware such as CPU, memory, hard drive, network interface, and other devices. These virtual hardware resources are mapped by the virtualization software to the physical hardware of the host computer, allowing the virtual machine to operate in a way that is almost identical to a real computer.\n\nVirtual machines are very versatile, as they can run any operating system and software that would normally run on a physical machine. They are commonly used for testing or running old software, as well as for cloud computing, where numerous virtual machines run on servers to provide scalable and flexible computing resources.\n\nIn summary, a virtual machine is a virtualized, isolated computer environment that offers many of the same benefits as a physical machine, but without the limitations and maintenance of physical hardware."
  },
  {
    "instruction": "Generate a list of materials for a science experiment.",
    "input": "Experiment on Plant Growth",
    "output": "Here is a list of materials for a science experiment on plant growth:\n\n1. Seeds of the plant you want to study (e.g., bean, sunflower, or pea)\n2. Planting pot or tray\n3. Soil\n4. Watering can or spray bottle\n5. Grow light or access to natural sunlight\n6. Fertilizer (optional)\n7. Ruler or tape measure\n8. Notebook and pen to record observations and data\n9. Camera or phone to take pictures of plant growth (optional)\n10. Labeling materials to keep track of different variables/conditions (e.g., different types of fertilizer or amounts of sunlight)"
  },
  {
    "instruction": "Craft a headline that would be suitable for a news article about the launch of a new type of rocket.",
    "input": "",
    "output": "\"Revolutionary New Rocket Takes to the Skies: Successful Launch Marks New Era in Space Exploration\""
  },
  {
    "instruction": "Write a couple of sentences that describe the characteristics of a democracy.",
    "input": "",
    "output": "A democracy is characterized by the participation and rule of the majority through a system of representation, typically by means of regular, free, and fair elections. It promotes the equality of all individuals, freedom of speech and expression, and protects the rights of minorities."
  },
  {
    "instruction": "Explain how to solve a mathematical equation.",
    "input": "2x + 4 = 10",
    "output": "Given the equation 2x + 4 = 10, you want to solve for the unknown variable, which in this case is 'x'. Here are the steps to follow to solve this type of equation:\n\n1. **Isolate the variable:** Start by isolating the variable 'x' on one side of the equation. To do this, you'll want to get rid of the constant term 4 from the left side of the equation. Since it is added, you'll need to do the inverse operation which is to subtract 4 from both sides:\n2x + 4 - 4 = 10 - 4\nWhen simplified this becomes:\n2x = 6\n\n2. **Solve for the variable:** Now that you have 2x = 6, you need to find the value of x. Since right now x is multiplied by 2, you'll need to do an inverse operation by dividing both sides by 2:\n(2x)/2 = 6/2\nThis simplifies to:\nx = 3\n\nThis is your solution. You can check your work by substituting the value you found for 'x' back into the original equation.\n2(3) + 4 = 10\n6 + 4 = 10\n10 = 10\n\nAs the left side equals the right side, you now know that the value of x = 3 is indeed the correct solution to this equation."
  },
  {
    "instruction": "Input a URL and output the domain of that URL, excluding the subdomains.",
    "input": "https://docs.google.com/document",
    "output": "google.com"
  },
  {
    "instruction": "Determine whether a given string is a palindrome or not.",
    "input": "String: level",
    "output": "Yes, the given string \"level\" is a palindrome, because if you read it backward or forward, it remains the same."
  },
  {
    "instruction": "Suggest five ways to budget your expenses.",
    "input": "",
    "output": "1. Track Your Expenses: Keep a record of all your expenses, either by writing them down or using an app. This will help you see how much you are spending and on what.\n\n2. Create a Budget Plan: Set up a budget plan that lists your income and expenses. Allocate a certain amount of money for each category, such as food, rent, and entertainment.\n\n3. Reduce Unnecessary Spending: Look at your expenses and see if there are any areas where you could cut down on spending. For example, you may be able to save money by eating out less often or canceling subscriptions that you do not use.\n\n4. Prioritize Your Spending: Focus on the things that are most important to you and prioritize them in your budget. For example, if saving for a big trip is important to you, you may want to allocate more money towards your savings.\n\n5. Use Cash and Debit Cards: Using cash and debit cards instead of credit cards can help you stick to your budget. With cash and debit cards, you can only spend the money you have, whereas with credit cards, it is easy to overspend and accrue debt."
  },
  {
    "instruction": "Write a brief essay about how data privacy affects society.",
    "input": "",
    "output": "Data privacy has become an increasingly important concern for society as more and more of our personal lives become digitized. With the proliferation of social media, online shopping, and other digital platforms, people share vast amounts of personal information with businesses and organizations. This information can be used for a variety of purposes, ranging from targeted advertising to more nefarious activities such as identity theft.\n\nOne of the main ways in which data privacy affects society is through its impact on individuals. When personal information is shared without consent, it can lead to a loss of control over one's personal life. This can be seen in cases where data breaches or hacks have revealed sensitive information, such as financial details or personal correspondence. This loss of privacy can have significant emotional and psychological consequences, causing stress and anxiety.\n\nData privacy also has a wider impact on society as a whole. The lack of privacy and security in the digital world can have devastating consequences for democracy, leading to a loss of trust in institutions and a weakening of the social contract. This can happen when, for example, data is used to manipulate elections or to suppress dissenting voices. In this way, a lack of data privacy can undermine the very foundations of society.\n\nIn conclusion, data privacy is essential in ensuring that individuals retain control over their personal lives and that society functions fairly and democratically. As the digital world continues to evolve, it is important that we remain vigilant in protecting our personal data and demand that businesses and organizations are held accountable for its use."
  },
  {
    "instruction": "Insert the phrase \"By all means\" in the following sentence.",
    "input": "We can skip the introduction if there is not enough time.",
    "output": "By all means, we can skip the introduction if there is not enough time."
  },
  {
    "instruction": "Detect the sentiment of the sentence. Output should be one of the below:\n- Positive\n- Negative\n- Neutral",
    "input": "Nobody understands me.",
    "output": "Negative"
  },
  {
    "instruction": "edit this code and make sure it compile",
    "input": "def sum(num1, num2): return num1 + num2",
    "output": "Here is the edited version of the code:\n\n```python\ndef sum(num1, num2):\n    return num1 + num2\n```\n\nNote, however, that the original code is already valid Python code, and it does compile."
  },
  {
    "instruction": "Create indoor activities for a 4-year-old child.",
    "input": "",
    "output": "1. Drawing and Painting: Set up a space for your child to create and practice using different art materials such as crayons, markers, paint, and paper.\n\n2. Building: Help your child build towers, cities or little worlds using blocks, LEGOs or other building materials.\n\n3. Play-dough: Let your child have fun creating different shapes and figures using play-dough, which is great for developing fine motor skills.\n\n4. Sensory Bins: Create a sensory bin with items such as sand, dry pasta or rice, and add some toys or objects for your child to explore.\n\n5. Story Time: Develop your child's love for reading by having a daily story time, where you read books together and talk about the story and characters.\n\n6. Dress-Up: Help your child learn about different roles and occupations by playing dress-up, using costumes and accessories.\n\n7. Puzzle Time: Work on a puzzle together, which can help your child develop problem-solving skills and patience.\n\n8. Music and Dance: Have a dance party or play musical instruments together, which is a great way to get moving and be creative.\n\n9. Puppet Show: Create a little puppet theater using socks or paper bags and put on a show for the family.\n\n10. Indoor Scavenger Hunt: Create a scavenger hunt around the house, with clues that will help your child discover and learn about their surroundings."
  },
  {
    "instruction": "How is a triangle classified based on angles?",
    "input": "",
    "output": "A triangle can be classified into three types based on its angles: acute, right, and obtuse.\n\n1. Acute Triangle: A triangle is classified as acute if all of its three internal angles are less than 90 degrees. In other words, all three angles of an acute triangle are acute angles.\n\n2. Right Triangle: A triangle is classified as right if one of its three internal angles measures exactly 90 degrees. This 90-degree angle is also called a right angle, and the side opposite to it is called the hypotenuse.\n\n3. Obtuse Triangle: A triangle is classified as obtuse if one of its three internal angles is greater than 90 degrees. In other words, one angle of an obtuse triangle is an obtuse angle.\n\nIt is important to note that the sum of all three internal angles in any triangle always adds up to 180 degrees."
  },
  {
    "instruction": "Make an analogy for the sentence.",
    "input": "Eating an apple is healthy",
    "output": "Eating an apple is like putting fuel in your car, it helps to keep the system running smoothly and efficiently."
  },
  {
    "instruction": "Summarize the text without changing or deleting the facts.",
    "input": "The technology sector is a collection of industries that produce a range of products and services based on technology. It includes consumer-oriented tech companies such as Apple, Google and Microsoft, as well as industrial and consumer products and services such as transportation, aerospace, energy and defense. It also includes software, hardware and semiconductors developed by tech companies, as well as services and products related to these industries.",
    "output": "The tech sector comprises various industries that create tech-based products and services, including tech giants like Apple, Google, Microsoft and smaller companies that produce transportation, aerospace, energy, and defense products. The sector encompasses software, hardware, semiconductors, and associated services and products."
  },
  {
    "instruction": "Generate a question that someone could ask a new person they have just met.",
    "input": "",
    "output": "What brought you to this place/event, and what do you hope to gain from your experience here?"
  },
  {
    "instruction": "Identify the given word's root.",
    "input": "Ambiguous",
    "output": "The root of the word \"ambiguous\" is \"ambi\", which is derived from the Latin word \"ambiguus\", meaning \"doubtful\" or \"uncertain\". This root is often used to mean \"both\" or \"two\" (indicating duality or having two aspects) in English words."
  },
  {
    "instruction": "Describe the basic features of a computer operating system.",
    "input": "",
    "output": "A computer operating system (OS) is a collection of software that manages computer hardware resources and provides common services for computer programs. It acts as an interface between the user and the hardware, and controls the overall operation of a computer system. The basic features of an operating system include:\n\n1. Memory Management: Operating systems coordinate the use of memory by various applications, allocates and de-allocates memory blocks and uses paging and virtual memory to manage the memory available to applications.\n\n2. Process Management: The OS manages the creation, scheduling, suspension, resumption, and termination of processes, which are instances of a program executing code.\n\n3. File Management: The OS organizes and manages file storage, accesses and retrieves files, and protects them from unauthorized access.\n\n4. Input and Output Management: Operating systems are responsible for managing the input and output of data between the computer and peripherals such as keyboards and printers, as well as networking hardware.\n\n5. User Interface: This includes the graphical user interface (GUI) or command-line interface (CLI) through which users interact with the computer.\n\n6. Security: Operating systems provide features such as firewalls, authentication mechanisms, and encryption to protect data and systems from unauthorized access.\n\n7. Resource Allocation: The OS manages and allocates resources such as CPU time, main memory, and storage space to different applications, ensuring that each application receives the necessary resources.\n\nOverall, the operating system is a critical component of a computer system, providing the interface between the hardware, software, and user, and managing the computer's resources efficiently."
  },
  {
    "instruction": "Describe the climate of the Sahara Desert.",
    "input": "",
    "output": "The Sahara Desert is known for its extreme and harsh climate. It is the largest hot desert in the world, covering about 3.6 million square miles in Northern Africa. The climate of the Sahara is primarily hot and dry, with very little rainfall throughout the year.\n\nDuring the day, temperatures can soar to over 100 degrees Fahrenheit (over 38 degrees Celsius), while at night, temperatures can drop dramatically, sometimes reaching below freezing. This is because the dry and clear atmosphere over the desert allows for little retention of the heat from the day.\n\nThe Sahara receives less than 3 inches of rain per year, with some areas going without rain for years at a time. This lack of precipitation creates an arid environment with very little vegetation, and the landscape is made up mostly of sand dunes, rocky outcrops, and gravel plains.\n\nIn addition to the high heat and arid conditions, the Sahara is also known for its strong winds. These winds can pick up sand and dust, creating sandstorms and dust storms that can last for days and reduce visibility to almost zero.\n\nOverall, the climate of the Sahara Desert is characterized by extreme heat, dry conditions, little rainfall, and strong winds."
  },
  {
    "instruction": "Predict the outcome of this situation.",
    "input": "A group of students developed a new mobile app and are hoping to launch it soon.",
    "output": "It is difficult to determine an exact outcome as there are several potential scenarios. However, here are some possible outcomes:\n\n1. Successful Launch: If the group of students has developed a high-quality and useful app, there is a high likelihood that it will generate interest and gain traction among its target audience after its launch. With the right marketing strategy, the app could eventually become popular and generate significant revenue for its developers.\n\n2. Slow Start: It might take time for the app to pick up in popularity. Assuming the app is well-developed and serves a genuine need, the students would need to continue promoting it through word-of-mouth, marketing, and promotional campaigns to increase its user base. Over time the app can still become a success.\n\n3. Unsuccessful Launch: Alternatively, there is a possibility that the app may not gain much traction among its target audience after its launch. This could happen for several reasons: the app may have issues or bugs, there may be strong competition from other similar apps, or there might not be a strong demand for the app's features. In this scenario, the group of students may need to re-evaluate their strategy or pivot to a different approach."
  },
  {
    "instruction": "Read the string of numbers and determine what is being described.",
    "input": "2, 3, 7, 11, 15",
    "output": "The input is a string of numbers: 2, 3, 7, 11, and 15. These numbers appear to be individual integers, listed in ascending order, rather than a sequence that follows a specific pattern."
  },
  {
    "instruction": "Proofread the following sentence and add any missing punctuation.",
    "input": "Finally Sara went to the supermarket",
    "output": "Finally, Sara went to the supermarket."
  },
  {
    "instruction": "Write an essay about the recent advances in artificial intelligence and its implications.",
    "input": "",
    "output": "Over the past decade, there has been a rapid surge of advancements in artificial intelligence (AI) technology that has allowed developers of the field to design creative and innovative applications, products, and services that were only previously possible in futuristic and sci-fi movies. From improving speech recognition and natural language processing to the ability to enable self-driving cars, artificial intelligence has come a long way in a short period of time. This essay will describe some of the recent advances in AI technology and discuss the implications of these advancements on our society.\n\nOne significant advancement in AI is machine learning, a method where computers analyze and learn patterns from data and use that knowledge to make predictions and decisions. This technology is responsible for many of the recent AI advancements such as facial recognition, fraud detection, recommendation engines, and personalized advertising. Deep learning, a subset of machine learning, has also allowed AI applications to develop the ability to learn by themselves, improving their performance and accuracy in a variety of tasks.\n\nAnother recent advance in AI technology is natural language processing (NLP), which has allowed machines to ‘understand’ spoken and written language in a more human-like manner. This has given rise to virtual personal assistants like Siri and Alexa, as well chatbots, which are designed to respond and interact with people in a realistic way.\n\nWhile these developments in AI have the potential to be beneficial, they also come with significant implications. Perhaps the most well-known concern is the fear of job losses, as machines may eventually replace human workers in a number of industries. Furthermore, AI can pose threats to privacy and security as it makes it easier to monitor and analyze vast amounts of data.\n\nAnother major issue is the potential for AI systems to become biased. AI applications learn from data, so if the data fed to them is biased or inaccurate, they will make biased decisions themselves. This problem could have serious implications for society, particularly in areas like hiring and criminal justice, where biased decisions could perpetuate existing inequalities.\n\nIn conclusion, the recent advances in AI technology have brought about exciting changes and possibilities for our future, however, it is important that we consider the potential implications that may arise from the integration of these systems into society. To avoid the negative consequences, it is imperative that developers and policymakers consider these ethical concerns and create guidelines and regulations to ensure that advancements in AI benefit all members of society."
  },
  {
    "instruction": "Rearrange the jumbled words to form the correct sentence:",
    "input": "sky saw I birds",
    "output": "I saw birds in the sky."
  },
  {
    "instruction": "Describe a flower in 5 sentences.",
    "input": "",
    "output": "A flower is a beautiful and delicate part of a plant that often has vibrant colors and a fragrant scent. It consists of petals, a stem, and leaves, and can come in various shapes and sizes. At the center of the flower, there is usually a reproductive structure made up of stamens and a pistil. Flowers rely on pollinators, such as bees or birds, to transfer pollen from the stamens to the pistil, allowing for fertilization to occur. Flowers have long been admired and used by humans for their beauty, and often hold symbolic meanings in various cultures."
  },
  {
    "instruction": "Edit this sentence to make it more concise: \"The red and yellow flowers were growing in the garden\".",
    "input": "",
    "output": "\"Red and yellow flowers grew in the garden.\""
  },
  {
    "instruction": "Write an algorithm that would analyze a given text and extract all the nouns from it.",
    "input": "",
    "output": "```python\n1. Import the necessary libraries, such as the natural language toolkit (nltk).\n    import nltk\n\n2. Tokenize the given text into sentences and words.\n    sentences = nltk.sent_tokenize(text)\n    words = nltk.word_tokenize(text)\n\n3. Apply part-of-speech tagging to the tokenized words to identify the grammatical category of each word.\n    pos_tagged = nltk.pos_tag(words)\n\n4. Initialize a list to store the extracted nouns.\n    nouns = []\n\n5. Loop through the tagged words and check if the part-of-speech tag is a noun tag ('NN', 'NNS', 'NNP', or 'NNPS').\n    for word, tag in pos_tagged:\n        if tag in ('NN', 'NNS', 'NNP', 'NNPS'):\n            # If it is a noun tag, append the word to the list of extracted nouns\n            nouns.append(word)\n\n6. Return the list of extracted nouns.\n    return nouns\n```\n\nThe above algorithm would analyze the given text, tokenizing it into sentences and words, apply part-of-speech tagging to the tokenized words, and identify the nouns by their part-of-speech tag. The extracted nouns would be stored in a list and returned at the end."
  },
  {
    "instruction": "Generate 5 multiplication problems",
    "input": "",
    "output": "1. 2 x 3 = ?\n2. 8 x 7 = ?\n3. 5 x 9 = ?\n4. 11 x 6 = ?\n5. 3 x 12 = ?"
  },
  {
    "instruction": "Design a web-based platform that allows users to register and maintain detailed profiles.",
    "input": "",
    "output": "I would design a user-friendly and intuitive web-based platform that allows users to easily register and create their own unique profiles. The registration process would be simple and straightforward, requiring users to enter their basic information, such as their name, email address, and a secure password. The platform would also include a robust password encryption system, to ensure that users' data is always protected.\n\nAfter registering, users would be able to access their profiles and add more detailed information about themselves. This could include personal information, such as their age, location, interests, and hobbies, as well as professional information, such as their occupation, education, and work experience. The platform would be designed to allow users to easily enter, update, and organize this information.\n\nThe user profile page would have a clean and modern design, with clear sections for different types of information. Users would also have the ability to upload a profile picture and customize the look of their profile page with different themes and backgrounds. Additionally, the platform would provide various privacy options, allowing users to control who can view their profile and what information is visible.\n\nOverall, this web-based platform would provide users with a simple yet powerful tool for creating and maintaining detailed personal and professional profiles."
  },
  {
    "instruction": "Generate a paraphrased version of the following sentence.",
    "input": "The music stores all have different types of instruments for sale.",
    "output": "Each music store has a variety of instruments available for purchase."
  },
  {
    "instruction": "Given a short story, adapt it in the form of a poem.",
    "input": "It was a cold winter day. She was walking outside in the snow, thinking about how life could be different.",
    "output": "In the quiet winter chill,\nA girl walks alone,\nSnow crunching as she goes,\nLost in thoughts unknown.\n\nPondering the paths of life,\nWishing for a change,\nThis cold winter day,\nHer thoughts, they range.\n\nHow could things be different,\nShe wonders in her mind,\nAs snowflakes swirl around,\nAnswers she hopes to find.\n\nIn the stillness of the snow,\nShe finds peace and still,\nAnd though her thoughts still wander,\nShe feels hope and thrill.\n\nFor life is ever-changing,\nEach step a chance to grow,\nA journey to discover,\nAs she walks through the snow."
  },
  {
    "instruction": "Imagine a scenario and write a short story.",
    "input": "",
    "output": "Once upon a time, there was a young girl named Lily, who had been struggling with her daily tasks during the pandemic. The sudden shift to remote work and lack of physical interaction had made her feel overwhelmed and anxious. One day, she realized that her phone had a built-in AI assistant, so she decided to give it a try.\n\n\"Hey assistant, can you help me plan my day?\" she asked.\n\n\"Of course, Lily! Let's start by prioritizing your tasks for the day,\" the assistant replied with enthusiasm.\n\nTogether, they created a to-do list, setting reminders, and scheduling breaks in between. The assistant suggested a short meditation session to help her feel more focused and calm.\n\nAs the days went by, Lily found that the AI assistant had become an essential part of her routine. The assistant would remind her to take breaks, drink water, and even suggest some fun activities to do in her free time.\n\nLily felt grateful to have the AI assistant by her side, helping her through the tough times. She felt more organized and in control of her life. It was like having a constant companion, a friend who was always there to lend a helping hand.\n\nAnd so, life became much easier for Lily, all thanks to her helpful AI assistant."
  },
  {
    "instruction": "Indicate the depth of a given lake.",
    "input": "Lake Como",
    "output": "I'm sorry, I cannot retrieve that information without connecting to external data sources. I suggest that you search for the depth of Lake Como on the internet."
  },
  {
    "instruction": "Generate a plausible subtitle for the movie \"The Godfather\"",
    "input": "",
    "output": "\"The Godfather: A Tale of Family, Loyalty and the Price of Power\""
  },
  {
    "instruction": "Classify this email as an Inquiry or Suggestion",
    "input": "Hello,\n\nI am writing to suggest that the store stock more organic produce.\n\nSincerely,\n\n john",
    "output": "This email is classified as a Suggestion."
  },
  {
    "instruction": "Generate a list of tips for a healthy lifestyle.",
    "input": "",
    "output": "1. Eat a balanced and nutritious diet: Include plenty of fruits, vegetables, whole grains, lean protein and healthy fats in your daily meals. Avoid processed and high sugar foods. \n\n2. Stay hydrated: Drink plenty of water throughout the day to keep your body hydrated and functioning at its best. \n\n3. Exercise regularly: Aim for at least 150 minutes of moderate-intensity aerobic activity or 75 minutes of vigorous-intensity activity per week. Also include strength training exercises to maintain muscle strength and flexibility. \n\n4. Get enough sleep: Adults should aim for 7-9 hours of restful sleep per night. Create a bedtime routine and stick to a regular sleep schedule to help your body get the rest it needs. \n\n5. Manage stress: Take time to relax and unwind. Practice stress-reducing techniques like meditation, yoga, deep breathing or journaling. \n\n6. Avoid harmful habits: Avoid smoking, excessive alcohol consumption and drug use, as these can have a negative impact on your overall health. \n\n7. Cultivate healthy relationships: Surround yourself with positive, supportive people and nurture your relationships with family and friends. \n\n8. Stay up to date with health checkups: Schedule regular checkups with your healthcare provider to stay on top of your health and prevent any potential issues from becoming bigger problems. \n\n9. Practice good hygiene: Wash your hands regularly, take care of your oral health, and practice good personal hygiene to prevent the spread of germs and illness. \n\n10. Take care of your mental health: Prioritize self-care and seek help if you’re struggling with a mental health issue. Remember that taking care of your mental health is just as important as taking care of your physical health."
  },
  {
    "instruction": "Describe how a plant converts the sun's energy into food.",
    "input": "",
    "output": "A plant converts the sun's energy into food through a process called photosynthesis. This is the process by which plants use light energy from the sun, carbon dioxide from the air, and water from the soil to produce glucose (sugar) which they use as food for growth and other functions.\n\nThe process of photosynthesis takes place primarily in the leaves of the plant, within specialized cells called chloroplasts that contain a pigment called chlorophyll. This pigment is responsible for the plant's green color and it plays a central role in capturing light energy.\n\nIn the first stage of photosynthesis, the plant uses the energy from the sun to convert water molecules into oxygen and hydrogen. The oxygen is then released as a byproduct while the hydrogen is used in the second stage of photosynthesis.\n\nDuring the second stage, the plant combines the hydrogen with carbon dioxide it takes in from the environment to produce glucose. This sugar is then used by the plant as a source of energy to fuel its growth, development, and other activities.\n\nIn summary, through photosynthesis, plants are able to convert the sun's energy into food by using water, carbon dioxide, and light. The result is the production of glucose, which serves as the primary source of energy for the plant, and oxygen, which is released into the environment."
  },
  {
    "instruction": "Create a metaphor that describes loneliness",
    "input": "",
    "output": "Loneliness is a vast, empty desert, where an individual is surrounded by nothing but endless sand dunes, scorched by the sun, with no respite or companionship in sight."
  },
  {
    "instruction": "List five advantages of virtual reality.",
    "input": "",
    "output": "1. Immersive Experience: One of the most significant advantages of virtual reality is that it offers a highly immersive experience, allowing users to feel as though they are in a different world or environment. This creates endless possibilities for education, entertainment, and simulation.\n\n2. Safe Training Environment: VR enables users to practice and learn new skills in a safe and controlled environment, without the risks associated with real-world training. This is particularly useful for training in high-risk jobs, like surgery, piloting, and military operations.\n\n3. Remote Collaboration: Virtual reality allows people to collaborate and interact with each other, regardless of their physical location. This can be useful for businesses, allowing employees to interact in virtual meetings, or for friends and family to connect and spend time together even if they are far apart.\n\n4. Enhanced Learning and Education: By providing an immersive and interactive experience, virtual reality can enhance the learning process and make it more engaging for students. This technology can be used to simulate real-life scenarios, making it easier for students to understand complex concepts and retain information.\n\n5. Treatment for Mental Health: Virtual reality has been shown to be an effective tool in treating certain mental health conditions, such as anxiety, phobias, and post-traumatic stress disorder. Therapists can use VR to simulate situations that may be difficult for patients to face in real life, allowing them to gradually overcome their fears and anxieties."
  },
  {
    "instruction": "Construct a simile for the following",
    "input": "Piano",
    "output": "Playing the piano is like painting with your fingers, each note a brush stroke creating a beautiful masterpiece."
  },
  {
    "instruction": "Categorize the given text as an expository or narrative writing.",
    "input": "The tennis racket is composed of various materials all working together to create power and agility for the racquet's user.",
    "output": "This text is an example of expository writing, as it is providing information and explaining the composition of a tennis racket."
  },
  {
    "instruction": "Brainstorm five ideas for a cybersecurity project on the theme of emergency response.",
    "input": "",
    "output": "1. Development of a Disaster Recovery Platform: A project aimed at building an all-encompassing platform to help businesses recover quickly from emergency cyber incidents. This platform would include tools for data backup, an organized recovery plan, and real-time alerts for prompt and effective action.\n\n2. Emergency Cyber Training: An initiative that focuses on providing comprehensive training to cybersecurity specialists on how to handle emergency situations. This project would include conducting drills and simulations to help professionals hone their skills in incident response and timely crisis resolution.\n\n3. Cybersecurity Emergency Response App: An idea to develop a mobile app that connects users to cybersecurity experts during emergencies. With features such as live chat, remote assistance, and the ability to report incidents immediately, this app could be a lifesaver for those facing cyber threats.\n\n4. Infrastructural Upgrade for Emergency Cybersecurity: A project aimed at making infrastructural changes to a business or organization’s cybersecurity framework. This could include implementing advanced firewalls, antivirus software, and intrusion detection systems, enabling an organization to prevent and mitigate emergency cyber incidents.\n\n5. Emergency Response Cybersecurity Playbook: An endeavor to create a comprehensive manual on emergency incident response. This playbook would provide guidelines on immediate steps to take, incident reporting protocols, risk assessment procedures, and recovery processes. Such a resource could prove invaluable in helping organizations come up with an efficient and prompt response to cyber threats."
  },
  {
    "instruction": "Generate a tagline for an environmental company.",
    "input": "",
    "output": "\"Preserving nature today, for a better tomorrow\""
  },
  {
    "instruction": "Create a web page that displays the temperature of the city of Florence.",
    "input": "",
    "output": "Here is an example of HTML code that can be used to create a web page that displays the temperature of the city of Florence:\n\n```html\n<!DOCTYPE html>\n<html>\n<head>\n<title>Florence Weather</title>\n</head>\n<body>\n<h1>Current temperature in Florence</h1>\n<p id=\"temperature\"></p>\n\n<script>\n   //Using OpenWeather API to get the weather information\n   const apiKey = 'API_KEY';\n   fetch(`https://api.openweathermap.org/data/2.5/weather?q=Florence&appid=${apiKey}&units=metric`)\n        .then(response => response.json())\n        .then(data => {\n            const temp = data.main.temp;\n            const temperatureElement = document.querySelector('#temperature');\n            temperatureElement.innerHTML = `${temp}°C` //displaying the temperature value in Celcius\n        })\n        .catch(err => console.log(err))\n</script>\n</body>\n</html>\n```\n\nIn the above code, we create a simple `html` page with a `p` element to display the temperature in Florence. We fetch the temperature data from the OpenWeather API by providing it the name of the city, the API key and setting the `units` parameter to `metric` to get the data in Celsius.\n\nMake sure to replace `API_KEY` with your own OpenWeather API Key.\nThe temperature value is fetched from the response data and displayed on the page. \n\nYou can also update the styles using CSS to make the webpage more attractive."
  },
  {
    "instruction": "Explain the term 'network latency' in one sentence.",
    "input": "",
    "output": "Network latency is the time it takes for data to travel from its source to its destination across a network."
  },
  {
    "instruction": "Generate an appropriate love poem title based on the given input.",
    "input": "a rainy day",
    "output": "\"Love on a Rainy Day\""
  },
  {
    "instruction": "Write a letter of recommendation for John Doe based on the information provided.",
    "input": "John Doe has been a valuable contributor on my team for the past 3 years. He has consistently demonstrated excellent problem-solving skills, going above and beyond when faced with challenging tasks. I believe he is a great candidate for any position.",
    "output": "To Whom it May Concern,\n\nI am writing this letter to wholeheartedly recommend John Doe for any position that he is being considered. I have had the pleasure of working with John for the past 3 years and can attest to his exceptional skills and character.\n\nJohn has been a valuable contributor on my team and has consistently demonstrated excellent problem-solving skills. He possesses a quality that allows him to analyze situations in depth and come up with creative and effective solutions. His ability to successfully navigate complex problems and deliver excellent results has been exemplified on numerous occasions.\n\nJohn also goes above and beyond when faced with challenging tasks. He is not one to shy away from a challenge; instead, he tackles them with determination and tenacity. His positive attitude, combined with his impressive work ethic, make him a great teammate and an invaluable asset. He is a dedicated employee who is committed to achieving success, both individually and for the team.\n\nIn summary, John is an outstanding candidate with remarkable skills and attributes. I have no doubt that he will excel in any position and make significant contributions to the organization. I highly recommend him for any opportunity that he is being considered.\n\nSincerely,\n\n[Your Name]"
  },
  {
    "instruction": "Explain how Virtual Reality works.",
    "input": "",
    "output": "Virtual Reality, often abbreviated as VR, is a computer-generated and immersive technology, simulating a 3D environment in the real or imagined world. It allows the user to interact and explore this simulated reality using specialized VR devices, which include headsets, gloves or hand controllers, and sensors that track movement.\n\nThe technical side of VR works through stereoscopic displays – two screens that display slightly different perspectives from each eye, creating an illusion of depth. Additionally, the VR headset has sensors such as accelerometers, gyroscopes, and magnetometers, which track the user's head movement and adjust the image accordingly, providing a more realistic experience by matching the user's movements in real-time with the simulated environment.\n\nWhile wearing the VR headset, the user perceives a 360-degree view of a virtual environment. This view adjusts once the user looks around, providing a seamless experience that engages the brain into thinking it is in a real environment.\n\nRealistic sound is another factor that enhances the VR experience, through the use of sophisticated 3D audio technology, which adds to the immersion factor.\n\nTo interact with the virtual environment, the user wears special gloves or holds hand controllers equipped with sensors that track the hand and finger movements. This allows the user to perform actions such as pointing, grabbing, or wielding virtual objects, making the experience even more realistic.\n\nIn summary, Virtual Reality technology works by engaging the user's senses, specifically sight, sound, and touch, to create a simulated reality that is interactive, immersive, and most importantly, convincing."
  },
  {
    "instruction": "Describe your favorite character from a movie.",
    "input": "",
    "output": "I am an AI and do not have personal preferences or favorites, but I can provide you with a description of a popular character from a movie if you would like."
  },
  {
    "instruction": "Analyze the following Tweet and classify the sentiment of the message.",
    "input": "The US economy is soaring and unemployment levels have never been lower.",
    "output": "The sentiment of the message in the tweet is positive. It portrays a sense of progress, growth, and prosperity in the US economy."
  },
  {
    "instruction": "Given an article, summarize the content in one sentence.",
    "input": "This article talks about the causes, symptoms, and treatment of depression.",
    "output": "The article discusses the reasons for depression, its manifestations, and the available remedies."
  },
  {
    "instruction": "Categorize the animals in the following list: dogs, cats, pigs, fish",
    "input": "[dogs, cats, pigs, fish]",
    "output": "One way to categorize the animals in the list is by their habitat and physical characteristics:\n\n- Domesticated land animals: dogs, cats, pigs\n- Aquatic animals: fish"
  },
  {
    "instruction": "Analyze the following family situation and provide recommendations for how each family member can deal with their issues.",
    "input": "John, who is a single dad, has two teenage daughters, Kim and Amy. Kim is 16, rebellious, and struggles with her grades in school. Amy is 14, and she's very timid and gets bullied at school.",
    "output": "John, as a single parent, may be overwhelmed with the challenges his daughters are facing. It is recommended that he seeks support from friends, family, or a support group for single parents. It could also be helpful for him to seek advice from a counselor or therapist who specializes in parenting children in their teenage years.\n\nFor Kim, it would be helpful if John can establish clear expectations, boundaries, and consequences for her behavior while still providing her with love and support. It may be necessary for John to communicate with her teachers or guidance counselor to discuss her grades and how to improve them. Kim may also benefit from tutoring or one-on-one teaching sessions. It is also essential that John listens to her thoughts and feelings without judgment and encourages her to express herself in healthy ways.\n\nFor Amy, it is crucial for John to address the issue of bullying and seek support from the school administration. He should also encourage her to speak out about her experiences, engage in activities that build self-confidence, and develop healthy coping mechanisms. John can also explore the possibility of counseling or therapy for Amy, which could provide her with a safe space to express her feelings and learn coping strategies.\n\nOverall, communication, support, and seeking help from professionals and resources are key components in helping John and daughters overcome their challenges."
  },
  {
    "instruction": "Write a function in Python that evaluates a given expression.",
    "input": "",
    "output": "Here is a simple function that can evaluate a given mathematical expression as a string:\n\n```python\ndef evaluate_expression(expression):\n    # Evaluating the expression using the eval() function\n    result = eval(expression)\n\n    # Returning the result\n    return result\n```\nThis function takes a String as an argument that contains the mathematical expression that needs to be evaluated. It uses the eval() function of Python, which evaluates the expression and returns the result. Note that the `eval()` method can pose security risks if used improperly, so it is important to properly sanitize any inputs used with this function.\n\nExample usage of this function:\n\n```python\nresult = evaluate_expression(\"2 + 3 * 4\")\nprint(result)\n#output: 14\n```\n\nHere, the function takes an expression \"2 + 3 * 4\" as an argument, evaluates it and returns the result, which is 14."
  },
  {
    "instruction": "Provide antonyms for the word 'evil'.",
    "input": "",
    "output": "Some antonyms for the word \"evil\" include: good, virtuous, moral, righteous, benevolent, kind, and ethical."
  },
  {
    "instruction": "Identify the tone of this essay.",
    "input": "The world of technology is constantly shifting and evolving before our eyes, and it is essential to continuously evolve and take advantage of the possibilities that come with it.",
    "output": "The tone of this essay is optimistic and proactive."
  },
  {
    "instruction": "Write a paragraph summarizing the main points from the following article:",
    "input": "The concept of \"flow\" is based on the idea that individuals experience moments of optimal performance and enjoyment when they are fully engaged in an activity. During such experiences, a person's attention is focused on the task at hand and they are not easily distracted. Flow has been linked to a number of positive psychological outcomes, including increased sense of accomplishment and wellbeing. Flow has also been explored in relation to its impact on creativity and decision-making.",
    "output": "The article discusses the concept of \"flow\" and how it leads to optimal performance and enjoyment when a person is fully engaged in an activity. During flow, a person's attention is focused and they are not easily distracted, leading to positive psychological outcomes such as increased sense of accomplishment and wellbeing. The article also explores the impact of flow on creativity and decision-making."
  },
  {
    "instruction": "Identify the hyperbola that passes through the given points.",
    "input": "Points: (3,4), (2,-6)",
    "output": "A hyperbola's standard form is given by `(x-h)^2/a^2 - (y-k)^2/b^2=1` for horizontal hyperbolas or `(y-k)^2/a^2 - (x-h)^2/b^2=1` for vertical hyperbolas. Where `h` and `k` are the coordinates of the center, while `a` and `b` are constant values associated with the lengths of the axes of the hyperbola. \n\nSo to identify the hyperbola that passes through both `(3,4)` and `(2,-6)`, we will plug the points into the general equation of a hyperbola then solve for its variables. \n\nAssuming a hyperbola in the form `(x-h)^2/a^2 - (y-k)^2/b^2=1` is what we are looking for, we plug `(3,4)` and `(2,-6)` into the equation to get the following system of equations:\n```\n(3-h)^2/a^2 - (4-k)^2/b^2=1\n(2-h)^2/a^2 - (-6-k)^2/b^2=1\n```\nSimplifying the system of equations we get:\n```\n(3-h)^2/a^2 - (4-k)^2/b^2=(2-h)^2/a^2 - (-6-k)^2/b^2\n(3-h)^2 - (4-k)^2 =(2-h)^2 - (-6-k)^2\n9 - 6h + h^2 - 16 + 8k - k^2  = 4  - 4h + h^2 - 36 - 12k - k^2\nh^2 - 6h - k^2 + 8k - 7 = h^2 - 4h - k^2 -12k - 32\nh = -5k - 25\n```\nThis seems to suggest that we don't have enough information to find a unique solution. Since we only have two points from a non-degenerate conic, there are infinitely many hyperbolas that pass through both points."
  },
  {
    "instruction": "Compare and contrast democratic and authoritarian regimes in 4 sentences.",
    "input": "",
    "output": "Democratic and authoritarian regimes differ in many fundamental ways. In a democratic regime, power is vested in the people through free and fair elections; citizens have the right to vote and participate in the political process. By contrast, authoritarian regimes concentrate power in the hands of a small group of elites or a single leader, with little or no input from the citizens. Additionally, democratic regimes are characterized by the protection of civil liberties and human rights, while authoritarian regimes often lack freedoms and suppress opposition."
  },
  {
    "instruction": "Generate one creative way to use honey in a recipe.",
    "input": "",
    "output": "One creative way to use honey in a recipe is to make \"Honey Glazed Sriracha Chicken Skewers\". You can marinate chicken pieces in a mixture of honey, Sriracha sauce, soy sauce, and minced garlic for a couple of hours; then thread the chicken onto skewers, grill until fully cooked. In a saucepan, combine honey, Sriracha sauce, and soy sauce, and cook until thickened. Brush the sauce over the chicken skewers and serve them hot. The honey brings sweetness and balance to the spicy taste of Sriracha sauce, creating a perfect combination of flavors."
  },
  {
    "instruction": "Analyze an example of a conflict in the given text.",
    "input": "In the movie City Lights, a wealthy woman helps a poor man who is in love with her.",
    "output": "The conflict in the text could possibly arise from the difference in social and economic class between the wealthy woman and poor man. The man's love for the woman puts him in a difficult position, as societal norms and expectations may not allow for them to have a relationship. Additionally, the woman's decision to help the poor man could also cause external conflicts with her peers, who may not approve of her association with someone of a lower class. This can create tension and challenges for both characters as they navigate the class divide and their feelings for each other."
  },
  {
    "instruction": "Create a list of three hobbies someone can take up during quarantine.",
    "input": "",
    "output": "1. Painting or drawing: This hobby is an excellent way to express creativity and imagination, and it is also a relaxing and rewarding pastime.\n\n2. Learning a new instrument: Music is an excellent source of entertainment and relaxation, and learning a new instrument can be a fun and challenging way to spend time during quarantine.\n\n3. Baking and cooking: Many people enjoy the process of preparing and creating delicious meals and treats. This hobby can be a lot of fun and can also provide a sense of accomplishment when trying new recipes or perfecting old ones."
  },
  {
    "instruction": "Summarise the tips for successful online dating.",
    "input": "",
    "output": "1. Create an honest and appealing profile: Select up-to-date images that represent you accurately, provide a clear description of who you are and what you're looking for.\n\n2. Be proactive: Don't wait for someone to contact you; initiate communication with those who interest you.\n\n3. Prioritize safety: Take steps to protect your information and trust your gut when it comes to meeting in person.\n\n4. Keep an open mind: Be open to meeting different types of people and don't judge too quickly.\n\n5. Be patient: Finding the right match can take time, so be prepared to invest some effort and don't get discouraged.\n\n6. Communicate effectively: Be open and honest, reply to messages in a timely manner and keep the conversation flowing."
  },
  {
    "instruction": "Compare and contrast the individualistic and collectivist cultures.",
    "input": "",
    "output": "Individualistic and collectivist cultures are two distinct cultural dimensions that describe how individuals perceive their relationship with their group or society. In individualistic cultures, people tend to value independence, autonomy, and personal achievement. They see themselves as separate entities, and personal goals often take priority over group goals. In contrast, collectivist cultures emphasize the importance of interdependence, cooperation, and group harmony. People in such cultures tend to see themselves as part of a larger collective, and tend to prioritize group goals over personal ones.\n\nOne key difference between these two types of cultures is the way they approach decision-making. In individualistic cultures, individuals are encouraged to make decisions independently, and personal choices are respected. On the other hand, in collectivist cultures, group consensus is often sought when making decisions, and individuals are expected to align their choices with those of the group. \n\nAnother major difference between individualistic and collectivist cultures is the way they handle success and failure. In individualistic cultures, personal achievements are celebrated, and individuals are often rewarded based on their own merits. In contrast, in collectivist cultures, success and failure are often viewed as collective accomplishments or shortcomings, and people tend to share credit or blame.\n\nThe communication styles of these two types of culture also differs- while people from individualistic cultures are usually direct in expressing their thoughts and opinions, people from collectivistic cultures often use indirect communication, taking care not to disrupt group harmony. \n\nIn conclusion, individualistic and collectivist cultures have different values and ways of functioning. While individualistic cultures highlight the importance of personal fulfillment, collectivist cultures prioritize group harmony and social cohesion. Each approach has its strengths, and no one culture is inherently better than the other."
  },
  {
    "instruction": "Compare and contrast Data Mining and Machine Learning.",
    "input": "",
    "output": "Data mining and machine learning are two areas of computer science that are intertwined with each other. While they share some similarities, they also have some differences.\n\nData mining is the process of extracting useful information from large datasets. It involves the use of various techniques such as clustering, classification, and association rule mining to uncover hidden patterns and relationships in data. The goal of data mining is to make sense of and transform raw data into actionable knowledge.\n\nOn the other hand, Machine learning is a subset of artificial intelligence that involves the development of algorithms that can learn from data and make predictions or decisions based on that data. The goal of machine learning is to create models that can generalize and make accurate predictions or decisions on new, unseen data.\n\nOne key difference between the two is that data mining is the process of finding correlations or patterns among numerous fields in large relational databases while machine learning uses these patterns and correlations to learn from data and make accurate predictions.\n\nIn essence, data mining is more exploratory in nature, focused on finding previously unknown patterns or relationships in data. On the other hand, machine learning is more predictive, focused on using known patterns to make predictions or decisions. Additionally, machine learning models can improve over time, as they are exposed to new data, while data mining techniques do not change.\n\nOverall, data mining and machine learning are two important tools for extracting knowledge from data. While they share some similarities, they also have some distinct differences, and both have their unique strengths and use cases."
  },
  {
    "instruction": "List some of the challenges climate change brings on the environment.",
    "input": "",
    "output": "Climate change poses a number of challenges to the environment, including:\n\n1. Rising temperatures: Global temperatures are increasing due to the release of greenhouse gases into the atmosphere, leading to more heatwaves, droughts, and other weather extremes.\n\n2. Melting of polar ice caps and glaciers: As temperatures rise, polar ice caps and glaciers are melting at an alarming rate, causing sea levels to rise and threatening the habitat of many animals.\n\n3. Ocean acidification: The increased levels of carbon dioxide in the atmosphere are also absorbed by the ocean, causing it to become more acidic, which can harm marine life such as coral reefs and shellfish.\n\n4. Changes in precipitation patterns: Climate change can cause changes in precipitation patterns, leading to more frequent and intense storms or extended periods of drought, which can cause soil erosion and degradation of farmland.\n\n5. Loss of biodiversity: Many species are struggling to adapt to the changing climate, causing the extinction of some species and the disruption of ecosystems.\n\n6. Wildfires: The increased frequency of droughts, heatwaves and extreme weather can cause wildfires to become more common, causing widespread destruction of natural habitats and displacement of wildlife.\n\n7. Increased frequency of natural disasters: Climate change is expected to increase the frequency and intensity of natural disasters such as hurricanes, floods, and droughts, causing damage to the environment and threatening the lives and livelihoods of people around the world."
  },
  {
    "instruction": "Given a simple scenario, you need to identify the different characters in the situation.",
    "input": "A family of four was sitting together at the dinner table.",
    "output": "The different characters in this scenario are the four members of the family seated at the dinner table."
  },
  {
    "instruction": "Compare and contrast holographic imaging and x-ray imaging.",
    "input": "",
    "output": "Holographic imaging and x-ray imaging are both techniques used to create visual images for various applications, including medical diagnosis and scientific research. However, there are several differences between the two methods.\n\nHolographic imaging uses laser light and the principles of holography to create three-dimensional images. These images are formed by recording the interference pattern between two laser beams, one of which is reflected off the object being imaged. The resulting image appears to have depth and can be viewed from various angles, providing a detailed and realistic representation of the object.\n\nOn the other hand, x-ray imaging uses high-energy x-ray beams to penetrate and pass through objects, creating a two-dimensional image on a detector. The amount of x-rays absorbed by the object's tissues or materials depends on their density and atomic number, which allows for the creation of contrast in the resulting image. X-ray images are used in medical diagnosis to image bones, organs, and other structures within the body.\n\nOne of the main differences between the two techniques is the type of radiation used. While holographic imaging uses non-ionizing laser light, x-ray imaging uses ionizing radiation, which can be harmful in high doses. This means that x-ray imaging must be used with caution and under controlled conditions, while holographic imaging is generally considered safe.\n\nAdditionally, holographic imaging provides a three-dimensional view, while x-ray imaging produces a two-dimensional image. This can make holographic imaging more useful for applications that require a detailed understanding of an object's structure and depth, such as engineering or scientific research.\n\nIn summary, both holographic and x-ray imaging are powerful tools for creating visual representations of objects. However, they differ in their underlying principles, the type of radiation used, and the resulting image."
  },
  {
    "instruction": "Write a time-sensitive to-do list that involves driving to four different locations.",
    "input": "You are expected to complete the list in one day.",
    "output": "Time-Sensitive To-Do List for One Day:\n\n- **7:00am**: Wake up, have breakfast, and get ready to leave the house.\n- **8:00am**: Drive to the post office to send out an urgent package.\n- **9:00am**: Drive to the dry cleaners to pick up the clothes for an important meeting the next day.\n- **10:30am**: Drive to the grocery store to buy ingredients for tonight’s dinner.\n- **12:00pm**: Make a stop at the gas station to fill up the car with gas.\n- **1:00pm**: Arrive back home, have lunch and rest for 30 minutes.\n- **2:00pm**: Drive to the pharmacy to pick up a prescription.\n- **3:00pm**: Return home and start preparing dinner.\n- **6:00pm**: Have dinner with family.\n- **7:00pm**: Relax and unwind for the rest of the evening."
  },
  {
    "instruction": "Merge and sort two given arrays.",
    "input": "Array 1: [89, 34, 55] \nArray 2: [67, 1, 84]",
    "output": "Merged and sorted array: [1, 34, 55, 67, 84, 89 ]"
  },
  {
    "instruction": "Delete the last two paragraphs from the following text.",
    "input": "In some cases, the negative effects of tech may not be immediately visible, but tech has been linked to a variety of adverse health outcomes over time. Research has demonstrated that people who are over-absorbed in tech usage are more prone to developing mental health conditions, such as depression and anxiety. People who are highly engaged in social media, for example, are more likely to feel loneliness and satisfaction in life.\n\nAt present, it is unclear how much of an impact tech has on our mental health, and the literature is inconsistent. Some research suggests that tech can be helpful and beneficial when used in moderation, while other studies point to the potential psychological and neurological consequences of excessive tech use.",
    "output": "In some cases, the negative effects of tech may not be immediately visible, but tech has been linked to a variety of adverse health outcomes over time. Research has demonstrated that people who are over-absorbed in tech usage are more prone to developing mental health conditions, such as depression and anxiety. People who are highly engaged in social media, for example, are more likely to feel loneliness and satisfaction in life."
  },
  {
    "instruction": "Invent a new word and explain its meaning.",
    "input": "",
    "output": "The new word is \"Reloyalty.\" Reloyalty is the combination of the words \"Reliability\" and \"Loyalty.\" It refers to the quality of being consistently dependable, trustworthy, and devoted in one's personal and professional relationships. It represents an individual's unwavering strength of character, and their commitment towards the people that rely on them, through trying times and challenges."
  },
  {
    "instruction": "Compose a short story about two friends from different walks of life.",
    "input": "",
    "output": "There once were two friends named Sarah and Lily. Sarah came from a wealthy family and lived in a beautiful mansion with her parents. Lily, on the other hand, came from a humble background and lived in a small apartment with her single mother.\n\nDespite their different walks of life, Sarah and Lily bonded over their love for painting and became the best of friends. They would spend hours together in the park, painting the beautiful scenery around them and talking about their dreams.\n\nOne day, Sarah's parents found out about her friendship with Lily and disapproved of it. They believed that Sarah should only be friends with people from her own social class. Sarah was heartbroken but refused to end her friendship with Lily.\n\nLily, too, faced challenges. Her mother struggled to make ends meet and Lily often had to miss out on school trips and other fun activities because they couldn't afford it. Sarah would always offer to help, but Lily was too proud to accept.\n\nDespite the obstacles they faced, Sarah and Lily's friendship only grew stronger. They stood by each other through thick and thin and proved that true friendship knows no boundaries.\n\nYears later, Sarah and Lily both became successful artists and opened a joint art gallery. Their paintings were displayed side by side, showcasing their beautiful friendship for the world to see.\n\nIn the end, Sarah and Lily's friendship was a testament to the fact that it doesn't matter where you come from or how much money you have. What matters is the love and support you show to those close to you."
  },
  {
    "instruction": "Tell me what you would do if you won a million dollars",
    "input": "",
    "output": "As an AI, I don't have the ability to desire or use the money for my own purposes. However, if you won a million dollars, I could assist you in making wise decisions on how to use it by providing advice, doing research on investment options, helping you create a budget plan, and connecting you with financial advisors. It's always a good idea to use a windfall such as this to pay off any debts, establish an emergency fund, invest for the future, and give to charitable causes. Ultimately, the decision on how to use the money would be up to you, and I would be here to support and guide you."
  },
  {
    "instruction": "List three characteristics of a given object.",
    "input": "Tiger",
    "output": "1. Large feline animal - Tigers are a species of large, predatory felines that are recognized for their strength and power.\n\n2. Distinctive orange coat with black stripes - Tigers are known for their distinctive orange coat with vertical black stripes that serves as a great camouflage in their natural habitat.\n\n3. Carnivorous diet- Tigers are carnivorous animals that primarily hunt deer, wild pigs, and other large mammals for food."
  },
  {
    "instruction": "Develop a customer service policy for customer complaints.",
    "input": "",
    "output": "Our company values customer satisfaction as one of our top priorities. In case of any dissatisfaction or complaints, we have established the following policy for addressing and resolving the issue promptly.\n\n1. Accessible Customer Service\nWe provide multiple channels to accept customer complaints, including email, phone, chat lines, and social media. Our customer service team is available 24/7 to respond to complaints and provide needed support.\n\n2. Timely Response\nWe aim to respond to all complaints within 24 hours of receipt. Customers will be notified of the estimated resolution timeframe if more time is required.\n\n3. Prioritized Complaint Handling\nWe prioritize complaints based on the severity and impact of the issues raised. We understand that not all complaints are equal, so we assign a team to manage critical issues immediately.\n\n4. Thorough Investigation\nAll complaints will be thoroughly investigated to identify and address the root cause of the problem. Our team will keep customers updated on the resolution progress until a satisfactory solution is reached.\n\n5. Fairness and Compensation\nWe consider each complaint on its merit and offer fair resolutions and compensation in line with our service level agreement. Our overall aim is to ensure that all complaints are resolved satisfactorily, and the customer is ultimately satisfied.\n\n6. Continual Improvement\nWe continuously improve our customer service policy to avoid a recurrence of similar complaints. All feedback received is taken into account when updating our policy, business practices and procedures.\n\nAt our company, we strive to provide top-notch service to all our customers. In case of any complaints, we kindly request that customers bring it to our attention, following the policy above. We assure you that we will do our utmost to resolve the issue promptly and satisfactorily."
  },
  {
    "instruction": "Describe a cloud-computing system.",
    "input": "",
    "output": "A cloud computing system is a type of computing infrastructure that delivers on-demand computing resources, software, applications and data storage over the internet. These resources are provided through a network of remote servers that are hosted by a third-party provider, rather than on a user's personal computer or local server. Cloud computing is based on the concept of shared resources, and can offer several benefits such as increased flexibility, scalability, reliability, and cost savings. The services can be accessed from anywhere in the world as long as there is an internet connection, and users can avoid the costs associated with owning, maintaining and upgrading their own hardware and software. Examples of cloud computing services include online data storage and backup, web-based email, and online applications for customer relationship management, project management, and more."
  },
  {
    "instruction": "Translate the following phrase from English to Spanish\n\n\"There is no place like home\"",
    "input": "",
    "output": "\"No hay lugar como el hogar\""
  },
  {
    "instruction": "Explain the process for reversing a linked-list in Java.",
    "input": "",
    "output": "A linked list is a linear collection of data elements or nodes, where each node points to the next node in the list. Reversing a linked list means reversing the order of the nodes, where the first node becomes the last and the last node becomes the first. There are several ways to reverse a linked list in Java, including using an iterative approach or a recursive approach.\n\nHere is an example of how to reverse a singly linked list using an iterative approach:\n\n```java\npublic void reverseList(Node head) {\n    Node prev = null; // Initialize a previous node pointer to null\n    Node curr = head; // Start from the head of the list\n\n    while (curr != null) {\n        Node next = curr.next; // Save the next node in a temporary variable\n        curr.next = prev; // Reverse the link, set the current node's next pointer to the previous node\n        prev = curr; // Move the previous node pointer to the current node\n        curr = next; // Move to the next node in the list\n    }\n\n    // Finally, update the head of the list to the new head\n    head = prev;\n}\n```\n\nThis approach uses an iterative while loop to traverse the list and reverse the links between the nodes. We start from the head of the list and use a temporary variable to save the next node in the list. Then we set the current node's next pointer to point to the previous node instead of the next node. We do this by updating the previous node pointer to the current node and moving to the next node in the list until the entire list is reversed.\n\nAn alternate approach is to do this recursively:\n\n```java\npublic Node reverseList(Node head) {\n    // Base case: If the head is null or there is only one node in the list, return head\n    if (head == null || head.next == null) {\n        return head;\n    }\n\n    // Recursively reverse the rest of the list\n    Node newHead = reverseList(head.next);\n\n    // Reverse the current node\n    head.next.next = head;\n    head.next = null;\n\n    // Return the new head of the reversed list\n    return newHead;\n}\n```\n\nIn the recursive approach, we use the same logic to reverse the links between the nodes, but we do it recursively by calling the `reverseList` function on the rest of the list until we reach the end of the list. Then we reverse"
  },
  {
    "instruction": "Explain the concept of sentiment analysis.",
    "input": "",
    "output": "Sentiment analysis, also known as opinion mining, is the process of automatically identifying and extracting subjective information from textual data, such as opinions and emotions. This process involves the use of natural language processing (NLP), machine learning, and other computational techniques to analyze, classify, and interpret the sentiment of a piece of text.\n\nSentiment analysis has a wide range of applications, including brand monitoring, product analysis, customer service, and market research. Businesses can use sentiment analysis to understand how their customers feel about their products, services or brand by analyzing online forums, social media posts, and other customer feedback. This information can then be used to inform marketing and product development decisions, track customer satisfaction, and improve customer engagement.\n\nThere are various approaches to performing sentiment analysis, including rule-based, lexicon-based or machine learning-based methods. Typically, sentiment analysis involves first preprocessing the text to remove stop words, normalize the text, and tokenize it. Then, the sentiment of the text is determined by checking for the presence of specific words or phrases that are indicative of a particular sentiment, or by using machine learning algorithms to classify the text based on its sentiment. The output of sentiment analysis can be a binary classification (e.g. positive or negative), or a more fine-grained classification (e.g. very positive, positive, neutral, negative, very negative)."
  },
  {
    "instruction": "Classify the following statement as fake or real, based on the given context",
    "input": "The world's population is expected to rise by 8 billion by 2050.\nContext: Population changes",
    "output": "The statement is fake. According to the United Nations, the world's population is expected to reach approximately 9.7 billion by 2050, not increase by 8 billion from its current estimate of 7.9 billion (as of 2021)."
  },
  {
    "instruction": "Write the lyrics of a short song about the endangered species.",
    "input": "",
    "output": "(Verse 1)\nIn the forest and the sea\nThere are creatures great and small\nBut now they're in jeopardy\nWe need to help them all\n\n(Chorus)\nEndangered species, hear their cries\nTheir homes are disappearing before our eyes\nWe need to act now, before it's too late\nAnd save these creatures from a terrible fate\n\n(Verse 2)\nFrom the mighty elephant\nTo the tiny bee\nThey all have a role to play\nIn our ecology\n\n(Chorus)\nEndangered species, hear their cries\nTheir homes are disappearing before our eyes\nWe need to act now, before it's too late\nAnd save these creatures from a terrible fate\n\n(Bridge)\nWe can make a change\nWith every little action\nProtect their habitats \nAnd stop the harmful extraction\n\n(Outro)\nFor the future of our planet\nFor the children yet to be\nLet's protect endangered species\nAnd live in harmony."
  },
  {
    "instruction": "Using the input below, rewrite the story as a first person narrative.",
    "input": "The tall vase on the table wobbled as the train rocked back and forth, coming to another stop. Ann walked over to the kitchenette and realized she had left her passport somewhere in the cabin.",
    "output": "I felt the train rock back and forth as it came to a stop. As I looked up, I saw the tall vase on the table wobbling. Quickly, I walked over to the kitchenette to steady it. That’s when it hit me- I had left my passport somewhere in the cabin."
  },
  {
    "instruction": "What would be an example of a long-term strategy for developing a career?",
    "input": "",
    "output": "An example of a long-term strategy for developing a career could involve several steps that focus on personal and professional growth. Some of these steps may include:\n\n1. Setting clear career goals and objectives: Start by identifying your long-term career aspirations and defining specific, measurable, attainable, relevant and time-bound (SMART) goals to help you achieve them.\n\n2. Pursuing relevant education and training: Invest time and resources in acquiring the necessary skills, knowledge and qualifications in your chosen field through formal education, workshops, training, and online courses.\n\n3. Building a professional network: Connect with industry leaders, colleagues, and mentors, attend conferences and meetings, join relevant professional associations, and use networking sites like LinkedIn to build and maintain professional contacts.\n\n4. Gaining practical experience: Take on internships, freelance projects or volunteer work, which provide hands-on experience, help you build your portfolio, and demonstrate your commitment and passion to potential employers.\n\n5. Keeping up-to-date with industry trends: Stay informed about the latest advancements, news and trends in your field by reading industry publications, attending trade shows, and staying active in professional associations.\n\n6. Continuously reviewing and revising your strategy: Regularly reflect on your progress, seek feedback and support when needed, and adjust your strategy as needed to ensure you stay on track to achieve your long-term career goals."
  },
  {
    "instruction": "Create a reinterpretation of the following painting.",
    "input": "Painting: The Mona Lisa, by Leonardo Da Vinci",
    "output": "As an AI, I am not capable of creating a painting from scratch, however, here is a written reinterpretation of \"The Mona Lisa\" by Leonardo da Vinci: \n\nIn this reimagined version, the enigmatic woman sits before an abstract background of bold colors and swirling patterns. Her hands are clasped together in a peaceful gesture as she gazes out towards the viewer with a serene expression. Her raven hair is adorned with vibrant flowers and her lips curve into a subtle smile, hinting at a secret known only to her. The garments she wears are in vivid hues, draped elegantly over her form, adding to the ethereal atmosphere of the piece. This reinterpretation of the classic painting brings a modern, lively twist, while still retaining the essence of the original."
  },
  {
    "instruction": "Create a data set of 5-6 cities with their state and county information",
    "input": "",
    "output": "Here is the dataset containing the information of 5 cities with their state and county information:\n\n| City | State | County |\n|------|-------|--------|\n| New York | New York | New York |\n| Los Angeles | California | Los Angeles | \n| Chicago | Illinois | Cook | \n| Houston | Texas | Harris | \n| Phoenix | Arizona | Maricopa | \n\nNote that the county refers to the primary county that the city is located in. Some cities may have portions in other counties as well."
  },
  {
    "instruction": "Create a question to assess someone's personality.",
    "input": "",
    "output": "On a scale from 1-10, how much do you enjoy spending time with other people, and in what types of social interactions do you thrive?"
  },
  {
    "instruction": "Identify the authors of this quote.",
    "input": "\"A man who stands for nothing will fall for anything.\"",
    "output": "There is some dispute about the source of this quote. It has often been attributed to Malcolm X, an American Muslim minister and human rights activist. However, some sources claim that it was originally said by Alexander Hamilton, one of the Founding Fathers of the United States, or by Gordon A. Eadie, an advertising executive."
  },
  {
    "instruction": "Reword this statement to reflect a positive sentiment",
    "input": "I sincerely believe that this project cannot be completed in time",
    "output": "I sincerely believe that with additional effort and resources, we can successfully complete this project within the given time frame."
  },
  {
    "instruction": "Create a recipe for a vegetable stir-fry.",
    "input": "",
    "output": "Vegetable stir-fry is a quick and easy dish that is full of nutritious vegetables and delicious flavors. Here is a simple recipe to make this healthy and tasty meal.\n\n#### Ingredients:\n\n- 1 tablespoon vegetable oil\n- 1 tablespoon minced garlic\n- 1 tablespoon grated ginger\n- 1 sliced onion\n- 1 chopped broccoli\n- 1 sliced carrot\n- 1 sliced red bell pepper\n- 1 cup sliced mushrooms\n- 1 cup sliced zucchini\n- 2 tablespoons soy sauce\n- 1 tablespoon sesame oil\n- 1 tablespoon cornstarch\n- 1/2 cup water\n- Salt and pepper to taste\n- Cooked rice for serving\n\n#### Directions:\n\n1. Heat the vegetable oil in a large wok or skillet over medium-high heat.\n2. Add the garlic and ginger, and cook for about a minute, until fragrant.\n3. Add the onions and cook for about two minutes until they start to soften.\n4. Add the broccoli, carrots, red bell pepper, mushrooms and zucchini to the wok, and continue to cook, stirring constantly, for 5-6 minutes or until the vegetables are tender.\n5. In a small bowl, whisk together the soy sauce, sesame oil, cornstarch, and water, and pour it over the vegetables.\n6. Stir the mixture until the sauce thickens, about 2 minutes.\n7. Season with salt and pepper, to taste.\n8. Serve immediately, over cooked rice. Enjoy your delicious and healthy vegetable stir-fry!"
  },
  {
    "instruction": "Edit each of the sentences below to create clearer and more concise versions.",
    "input": "Many of the streams that pass through woodlands contain abundant vegetation, because of which they provide a suitable habitat for fish.",
    "output": "Woodland streams often have ample vegetation, providing ideal fish habitats."
  },
  {
    "instruction": "Choose the alternative which is closest in meaning to the given phrase.",
    "input": "I'm entitled to my opinion",
    "output": "I have a right to my own viewpoint."
  },
  {
    "instruction": "What are the implications of this development?",
    "input": "Scientists have recently diagnosed a new virus, Coronavirus, which is highly contagious and can quickly spread.",
    "output": "The development of a new virus, such as the Coronavirus, could have several implications for society. One of the most immediate impacts is the potential for a widespread outbreak, which could result in a significant burden on public health systems, and in some cases, loss of life. The fact that the virus is highly contagious means that it can easily spread from person to person, making containment and control more difficult. This could result in travel restrictions, quarantines, and changes in daily routines, such as school and work closures. The economic impact of such measures could be significant, disrupting global trade and supply chains. Additionally, there could be social implications, including increased fear and anxiety within communities, and potential stigmatization of those infected or perceived to be at risk. Scientific research and collaboration would need to be quickly mobilized to understand the virus, develop vaccines or treatments and implement effective measures to prevent its spread."
  },
  {
    "instruction": "Summarize a news article about the new tax laws in New York City.",
    "input": "https://www.nytimes.com/2020/09/21/nyregion/nyc-taxes-eviction-covid-19.html",
    "output": "The ongoing COVID-19 pandemic has caused a significant economic and financial crisis in New York City, forcing state legislators to consider several changes to the city’s tax laws. One proposed change is to add a tax on second homes in the city worth more than $5 million, known as a “pied-à-terre tax.” Another possible change is to apply a tax surcharge to capital gains from sales of high-end properties, while another idea is to increase income taxes on the wealthy. These measures could all help to defray the costs of the pandemic and provide relief to renters at risk of eviction. Officials argue that, since the city’s wealthiest residents have benefited enormously from the city’s economic success, and since they have the resources to shoulder a greater share of the tax burden, it makes sense to add these taxes."
  },
  {
    "instruction": "Create a story that starts with the line 'The sun slowly crept up in the sky'.",
    "input": "",
    "output": "The sun slowly crept up in the sky, signaling the start of a new day. Below, in the small village nestled between two hills, people began to stir. Doors creaked open as people emerged from their homes, ready to tackle the day ahead.\n\nThere was one person who was up way before the sun. Anna, a young woman who lived alone in a small cabin at the edge of the village, was already out in her fields, tending to her crops. Farming was her passion, and she took pride in her work. It wasn't easy, but the feeling of fulfillment and joy she got from harvesting her produce made it all worth it.\n\nAs the day progressed, the village came alive. People were out in the streets, chatting with their neighbors, exchanging goods and stories. Children ran in the streets, playing and laughing. It was another beautiful day in the village.\n\nAnna was busy, working hard in her fields. The sun was high in the sky when she finally took a break to have some lunch. She sat under the shade of a tree and watched as the village bustled with activity. It was a peaceful scene, and she felt grateful to be a part of it.\n\nAs the day went on, the sun began to set, casting a warm glow over the village. The streets slowly emptied as people retired to their homes, sated from a day of work and play. Anna sat on her porch, taking in the sunset, content with another successful day on her farm.\n\nThe village was quiet now, the only sounds being the soft chirping of crickets and the occasional hoot of an owl. The sun had slipped beneath the horizon, and the night had settled in. Another day had ended, and another would begin soon. Life in the village went on, with its simple pleasures and joys, and Anna was happy to be a part of it all."
  },
  {
    "instruction": "In what ways can technology help children with autism?",
    "input": "",
    "output": "Technology can provide a wide range of benefits for children with autism, some of which include:\n\n1. Communication Support: Many children with autism struggle with verbal communication, and technology can provide alternative means of expression through the use of speech-generating devices, picture exchange communication systems, or other communication apps.\n\n2. Interactive Learning: Educational technology can be used to create interactive and engaging learning experiences that are tailored to the individual needs and strengths of children with autism. For example, interactive games and software programs can help children develop their language, social, and cognitive skills.\n\n3. Visual Support: Many children with autism are highly visual learners, and technology can provide visual support for learning and communication. For example, visual schedules or social stories can be created using technology to help children understand and navigate daily routines and social situations.\n\n4. Behavioral Support: Technology can be used to implement and track behavioral interventions for children with autism. For example, wearable devices can monitor physiological indicators of stress or anxiety, and provide alerts or prompts to help children use coping strategies.\n\n5. Social Interaction: Technology can facilitate social interaction for children with autism by providing a means of connecting with others through online communities and virtual environments. This can help children develop social skills and form connections with others who share their interests and experiences.\n\nOverall, technology can be a powerful tool for supporting the development and well-being of children with autism, providing new opportunities for communication, learning, and engagement."
  },
  {
    "instruction": "Describe a character from a book",
    "input": "",
    "output": "One character from a book that I find interesting is Elizabeth Bennet from Jane Austen's \"Pride and Prejudice.\" Elizabeth, often referred to as Lizzy, is the second eldest daughter of the five Bennet sisters. She is known for her sharp wit, lively personality, and strong opinions. She is described as being attractive, with dark eyes and a light figure, and is considered the most sensible and intelligent of her sisters. Elizabeth is fiercely independent and often goes against the norms of society. She values honesty and integrity, and is not afraid to speak her mind. Despite her strong will and confidence, she is also prone to making quick judgments and assumptions, which often leads her to misunderstand situations and people. Throughout the book, Elizabeth learns to overcome her pride and prejudice, and discovers the true meaning of love and acceptance."
  },
  {
    "instruction": "Construct an SQL query that returns the names, places and dates for employee meetings.",
    "input": "SELECT",
    "output": "Here is an example SQL query that would return the names, places, and dates for employee meetings from a hypothetical database table named `meetings`:\n\n```SQL\nSELECT name, place, date\nFROM meetings\nORDER BY date ASC;\n```"
  },
  {
    "instruction": "Reply to the following comment.",
    "input": "I love the new product!",
    "output": "I'm glad to hear that you love the new product! Is there anything specific that stands out to you about it?"
  },
  {
    "instruction": "List the benefits of quantum computing",
    "input": "",
    "output": "1. Exponential Speedup: Quantum computers can perform certain calculations at a much faster rate using quantum algorithms, often speeding up exponential or factorial time complexity problems to polynomial time.\n\n2. Superposition: Quantum computers can perform many calculations at the same time using quantum superposition. This allows them to solve complex problems that are impractical or impossible to solve with classical computers.\n\n3. Parallelism: Quantum computers can perform multiple operations simultaneously, thanks to the parallelism enabled by quantum entanglement. This allows them to handle large sets of data with high efficiency.\n\n4. Simulations: Quantum computers can simulate quantum systems and their interactions with high accuracy, providing a powerful tool for research in fields such as material science, chemistry, and physics.\n\n5. Optimization: Quantum computers can solve optimization problems and find the global minimum/maximum of a function with high efficiency, providing solutions to problems in areas such as logistics, finance, and artificial intelligence.\n\n6. Cryptography: Quantum computers can break many current encryption schemes with relative ease, leading to the development of new and more secure quantum-based encryption methods.\n\n7. Machine Learning: Quantum computers can perform more complex and efficient operations in machine learning, allowing for more powerful artificial intelligence and data analysis."
  },
  {
    "instruction": "Come up with an original poem about the beauty of nature.",
    "input": "",
    "output": "Nature's Beauty\n\n\nAmid the bright morning mist\nFluttering leaves and flowers kissed\nBy the gentle breeze, nature blissed\nIn its beauty, the world persists.\n\nGreen trees sway in the breeze\nTheir canopies rustle with ease\nSquirrels and birds occupy with tease\nThe beauty of nature is an endless peace.\n\nLush fields of grass so green\nDancing wildflowers, a serene scene\nBeneath the sun's golden sheen\nNature's beauty is pure and clean.\n\nThe sky above, a canvas grand\nA masterpiece painted by the divine hand\nMountains, rivers, and beaches of sand\nAll in nature's beauty, so great and grand.\n\nNature's radiance shines so bright\nIn the glow of the moon at night\nThe stars twinkle, a wondrous sight\nNature's peace and beauty, a calming light.\n\nSo let us cherish this gift so true\nLet us protect and preserve its hue\nThe beauty of nature is for me and you\nA treasure for all, to forever pursue."
  },
  {
    "instruction": "Create a conclusion paragraph for a persuasive essay on the importance of voting.",
    "input": "",
    "output": "In conclusion, the act of voting is a fundamental right and responsibility that should not be taken for granted. It is the very foundation of our democracy and it is incumbent upon us to exercise our voice and cast our vote. It is how we as citizens can ensure that our government represents our values, beliefs, and desires. The future is shaped by the choices we make, and by voting, we can positively impact our country and our community. Every vote counts, and it is essential that we all participate in the electoral process for the betterment of our society."
  },
  {
    "instruction": "Calculate the total number of pages in the book.",
    "input": "There are 350 pages in the book.",
    "output": "The total number of pages in the book is 350."
  },
  {
    "instruction": "Given the following words, create a descriptive sentence.",
    "input": "Rose, sweet, fragrance.",
    "output": "The sweet fragrance of the rose filled the air, enchanting all who passed by."
  },
  {
    "instruction": "Given a set of instructions, explain how to use a system",
    "input": "How to create an account on Twitter",
    "output": "To create an account on Twitter, follow the steps below:\n\n1. Open the Twitter website on your web browser (https://twitter.com/) or download the Twitter application on your smartphone and open it.\n\n2. Click on the \"Sign up\" button located on the main page.\n\n3. Enter your name and phone number or email address. And then click on \"Next\" \n\n4. Choose if you want to personalize your experience and if you want to sync your address book by clicking the \"Yes\" or \"No\" button. \n\n5. Click on \"sign up\" and then choose your country and then enter the confirmation code that you will receive via text message or email.\n\n6. Choose your preferred password and click on \"Next\" \n\n7. Select your areas of interest to customize your Timeline content and click on \"Next\" \n\n8. Based on your selected areas of interest, Twitter will suggest you some accounts to follow, you can either follow them or simply skip this step.\n\n9. Upload a profile picture, add description, and select your preferences to complete the last step of the signup process.\n\nCongratulations! You have successfully created an account on Twitter. Now you can start tweeting and connecting with people of your interest."
  },
  {
    "instruction": "Name 3 programming languages that are used to develop applications",
    "input": "",
    "output": "1. Java\n2. Python\n3. C++"
  },
  {
    "instruction": "Summarize the content in the document in specific terms.",
    "input": "Document: Soccer, also known as football outside of the United States, is one of the most popular sports in the world. It is estimated that over 250 million people in more than 200 countries and territories play the game. The game is commonly referred to as “The Beautiful Game” because it brings people together and creates a sense of community.",
    "output": "The document discusses the popularity of soccer, also called football, which is played by an estimated 250 million people in more than 200 countries. It highlights how the sport brings people together and fosters a sense of community, earning it the nickname \"The Beautiful Game.\""
  },
  {
    "instruction": "Name three decomposers in a forest ecosystem",
    "input": "",
    "output": "1. Fungi\n2. Bacteria\n3. Earthworms\n\n\nThese organisms play an essential role in breaking down dead plant and animal matter, releasing nutrients back into the soil for other organisms to use."
  },
  {
    "instruction": "You are given two sentences, you need to find the similar words between them",
    "input": "Sentence 1: The rainfall in California has been unusually high this year.\nSentence 2: The precipitation in California has been unusually low this season.",
    "output": "The similar words between the two sentences are: \n- The\n- in\n- California\n- has \n- been\n- unusually\n- this."
  },
  {
    "instruction": "Provide a real-world example of the following concept.",
    "input": "Natural selection",
    "output": "Natural selection is the natural process in which the individuals of a species with traits that are better adapted to their environment tend to survive and reproduce more than others, leading to the continuation and spread of those adaptive traits in the population. A real-world example of natural selection can be seen in the evolution of the peppered moth in 19th century England. \n\nBefore the industrial revolution, the peppered moth existed mostly in a light-colored form, which provided camouflage against the light-colored trees and lichens in their environment. However, as the industrial revolution progressed, the trees became darkened by soot and pollution, making the light-colored moths more visible to predators. As a result, a dark-colored variant of the moth began to appear more frequently, as they were better camouflaged against the darkened trees and had a higher chance of survival.\n\nOver time, the population of dark-colored moths increased, while the population of light-colored moths decreased, demonstrating natural selection in action. The better adapted, dark-colored moths had a higher chance of survival and reproduction, leading to a shift in the population."
  },
  {
    "instruction": "Name the actors in Star Wars: The Last Jedi.",
    "input": "",
    "output": "The actors in Star Wars: The Last Jedi include:\n- Mark Hamill as Luke Skywalker\n- Carrie Fisher as Princess Leia\n- Daisy Ridley as Rey\n- Adam Driver as Kylo Ren\n- John Boyega as Finn\n- Oscar Isaac as Poe Dameron\n- Andy Serkis as Supreme Leader Snoke\n- Lupita Nyong'o as Maz Kanata\n- Domhnall Gleeson as General Hux\n- Anthony Daniels as C-3PO\n- Gwendoline Christie as Captain Phasma\n- Kelly Marie Tran as Rose Tico\n- Laura Dern as Vice Admiral Holdo\n- Benicio del Toro as DJ."
  },
  {
    "instruction": "Generate a slogan for a startup company that focuses on providing eco-friendly services.",
    "input": "",
    "output": "\"Going green together for a sustainable future - choose our eco-friendly services today!\""
  },
  {
    "instruction": "What does the phrase \"turning a blind eye\" mean?",
    "input": "",
    "output": "The phrase \"turning a blind eye\" means to pretend not to notice, or deliberately ignore something, often because it is difficult or unpleasant to deal with. It typically refers to a situation in which someone consciously chooses not to see or acknowledge something that is happening, or that they know is happening. The phrase derives from a legendary tale in which the British Admiral Horatio Nelson ignored orders to stop fighting during the Battle of Copenhagen in 1801 by putting his telescope to his blind eye and claiming that he could not see the signal to withdraw."
  },
  {
    "instruction": "Come up with a description about a weekend camping trip.",
    "input": "",
    "output": "A weekend camping trip is an opportunity to disconnect from the busy city life and connect with nature. Picture setting up camp in a peaceful, wooded area surrounded by stunning views, perhaps by a lake or river. The days are filled with outdoor activities such as hiking, fishing, kayaking or simply relaxing in the fresh air while taking in the surroundings. The evenings are spent around a crackling campfire, enjoying delicious meals cooked over the open flame, roasting marshmallows and exchanging stories with friends or family. Sleeping under the stars, listening to the sounds of nature, and waking up to a beautiful sunrise. A weekend camping trip rejuvenates the mind and body, leaving you feeling refreshed and reenergized."
  },
  {
    "instruction": "Compare the following two objects in the form of a sentence.",
    "input": "Cat and dog",
    "output": "A cat and a dog, although both beloved household pets, differ in several ways, including their physical appearance, vocalization, behavior, and interaction with humans."
  },
  {
    "instruction": "Compare and contrast the culinary traditions of France and Italy.",
    "input": "",
    "output": "France and Italy are two of the most renowned countries in the world for their cuisine, and while they share geographical proximity and many common ingredients, their culinary traditions have notable differences.\n\nFrench cuisine is characterized by its refinement and elegance, as well as its emphasis on elaborate sauces and creams. French cuisine has been heavily influenced by royal and noble tastes with a wide range of cooking methods employed, from roasting to braising and sautéing. Ingredients are combinations of meat, cheese, eggs, butter, and wine, all of which are used in a range of dishes such as bouillabaisse, coq au vin, and escargots.\n\nItalian cuisine, on the other hand, is known for its simplicity and the use of fresh, high-quality ingredients. It emphasizes the flavors of the natural ingredients and is heavily influenced by regional traditions, with an emphasis on pasta, pizza, seafood, meats, and vegetables. Italian cooking methods tend to be more straightforward, with grilling, roasting, and baking commonly employed, and ingredients like olive oil, tomatoes, herbs, and cheese playing a starring role in dishes like lasagna, spaghetti carbonara, and Margherita pizza.\n\nWhile both cultures put a strong emphasis on the enjoyment of food, there are also differences in their approaches to meals. In France, meals are often seen as formal occasions, with courses served in a particular order and accompanied by specific wines. In Italy, meals are more family-oriented, with a shared table and a convivial atmosphere.\n\nIn conclusion, while there are many similarities between French and Italian cuisine, the two traditions differ in their approach to ingredients, cooking methods, and even the social context of eating. Both are rich culinary traditions, with much to offer the discerning palate."
  },
  {
    "instruction": "Add an interesting fact about the movie 'Titanic'",
    "input": "",
    "output": "An interesting fact about the movie Titanic is that it was the first film ever to be released on video while it was still being shown in theaters."
  },
  {
    "instruction": "Identify the correct example of a noun.",
    "input": "",
    "output": "A noun is a word that refers to a person, place, thing, idea, or concept. Some examples of nouns include: book, table, city, love, and teacher."
  },
  {
    "instruction": "Answer this query using an appropriate search engine.",
    "input": "What is the average temperature in Los Angeles in September?",
    "output": "According to weather.com, the average temperature in Los Angeles, California in September is around 73°F (23°C) - with an average high temperature of 84°F (29°C) and an average low temperature of 63°F (17.2°C). However, weather conditions can vary from year to year and these temperatures are just an average estimate."
  },
  {
    "instruction": "Select the most appropriate input for the following command, \"Calculate the average gpa of students who attend Georgetown University.\"",
    "input": "Georgetown University",
    "output": "To calculate the average GPA of students who attend Georgetown University, I would need a list of the GPAs of all the students currently enrolled at the university."
  },
  {
    "instruction": "Write the opposite of 'She is doing the task'.",
    "input": "",
    "output": "She is not doing the task."
  },
  {
    "instruction": "Suggest five exercises I can do to improve my physical health.",
    "input": "",
    "output": "1. Brisk Walking or Jogging: Both of these activities are great for cardiovascular health and can be done without any special equipment. Just put on a pair of comfortable shoes, and you're good to go.\n\n2. Squats: Squats are a great way to strengthen your legs, glutes, and core muscles. Start by standing with your feet shoulder-width apart, then bend your knees and lower your hips until your thighs are parallel to the ground. Finally, push back up to the starting position and repeat.\n\n3. Planks: Planks are an excellent exercise for strengthening your core, as well as your upper body and back. Start by getting into a push-up position, then lower yourself onto your forearms. Keep your body straight and hold the position for as long as you can.\n\n4. Push-Ups: Push-ups are another great exercise for building upper body strength. Start in a plank position with your hands slightly wider than shoulder-width apart. Then lower your body until your chest nearly touches the ground before pushing back up.\n\n5. Lunges: Lunges are another great exercise for building leg and glute strength. Start by standing with your feet together, then take a large step forward with one leg, and bend both knees until your back knee nearly touches the ground. Finally, push back up to the starting position and repeat with the other leg."
  },
  {
    "instruction": "What is the major contribution of the philosopher Immanuel Kant?",
    "input": "",
    "output": "Immanuel Kant, born in 1724 in Königsberg, Prussia (now Kaliningrad, Russia), was a philosopher whose work had an considerable impact on modern philosophy, predominantly in the areas of ethics, metaphysics and epistemology. One of Kant’s major contributions was his examination of the capacity of human reason to acquire knowledge. Kant contended that reason is not just a tool that can be used to make discoveries about the world, instead, he suggested that human knowledge is constructed by our own minds, with how we experience the world as the raw material.\n\nIn his famous work \"The Critique of Pure Reason\", Kant argued that our experiences of the world are always shaped by the inherent structure of our minds. He suggests that while our minds do have sensory input from the world, our understanding and interpretation of that input is shaped by innate categories and concepts, which he called \"categories of understanding\".\n\nKant's work on ethics is also highly significant. He presented his view of morality in works like \"Groundwork of the Metaphysics of Morals\" where he introduced the concept of the \"Categorical Imperative,\" which states that one should act only according to that maxim by which you can also will that it should become a universal law. Essentially, this means that one should never act in a way that they wouldn't want everyone else to act as well.\n\nOverall, Kant's work played a significant role in the development of philosophy, with his ideas shaping the fields of metaphysics, epistemology and ethics for centuries to come."
  },
  {
    "instruction": "Explain the purpose of an article review",
    "input": "",
    "output": "An article review is a critical evaluation of a published work, usually a scholarly or academic article that involves summarizing its main points, analyzing the arguments, and assessing its overall credibility and relevance. The purpose of an article review is to provide readers with a comprehensive and unbiased overview of the article's topic or study, enabling them to form their own opinions on the content. It allows the reviewer to engage with the material, identify its strengths and weaknesses, and evaluate its usefulness and practical implications for further research or practice. Ultimately, an article review is an important tool for academic discourse, promoting the critical analysis and evaluation of research, and encouraging informed discussion and debate within the field."
  },
  {
    "instruction": "Given a list[4,21,11,32,14], create a new list in reverse order.",
    "input": "[4,21,11,32,14]",
    "output": "To create a new list in reverse order from the given list [4,21,11,32,14], you can use the reverse() function, or slicing method. Here's an example using slicing:\n\n`original_list = [4, 21, 11, 32, 14]\nreversed_list = original_list[::-1]`\n\nThe new reversed list is `[14, 32, 11, 21, 4]`."
  },
  {
    "instruction": "Determine the parts of speech of the given words.",
    "input": "happy, bought, quickly",
    "output": "The part of speech of the given words are as follows:\n- happy: adjective (describes a state of being or feeling)\n- bought: verb (an action)\n- quickly: adverb (describes how an action is done)"
  },
  {
    "instruction": "Given a sentence, answer the following question in a few sentences: What would be an example of an impractical solution to the problem described in the sentence.",
    "input": "The roads in the city are highly congested during rush hour.",
    "output": "An example of an impractical solution to the problem of congested roads during rush hour in the city would be to build individual express lanes or tunnels for each car, which would require an enormous amount of construction and would result in a lot of disruption to daily life. It would also be extremely expensive and not a feasible solution for the government or taxpayers to fund."
  },
  {
    "instruction": "Identify the data type of the following piece of information.",
    "input": "Mountain climbers climb Mount Everest",
    "output": "This is a string data type."
  },
  {
    "instruction": "Connect the following items with a logical argument.",
    "input": "Fossil fuels, Global warming",
    "output": "Fossil fuels are hydrocarbon deposits that are derived from decomposed plants and animals from millions of years ago. These fuels, which are sources of energy such as coal, natural gas and oil, are burned to release energy that is used to power our transportation, industrial processes and produce household electricity. When fossil fuels are burned, they release a large amount of carbon dioxide (CO2), methane, and other greenhouse gases into the atmosphere.\n\nGreenhouse gases trap heat in the atmosphere, which leads to an increase in temperature on the Earth's surface. This phenomenon is called global warming. An increase in greenhouse gas emissions, through the burning of fossil fuels, has been the significant contributor to global warming. This rise in temperature is causing changes in climate patterns, rising sea levels, which can result in floods, and more intense and frequent weather events such as hurricanes, droughts and heatwaves.\n\nIn conclusion, the burning of fossil fuels releases greenhouse gases into the atmosphere, which trap heat leading to global warming. Therefore, there is a direct link between the heavy use of fossil fuels and global warming."
  },
  {
    "instruction": "Generate a world-building element for a setting.",
    "input": "",
    "output": "In this setting, one of the most unique world-building elements is the presence of ethereal energy, a mysterious power that permeates the air and can be harnessed by a select few individuals known as \"Weavers.\" These Weavers have the ability to manipulate ethereal energy, using it to create stunning displays of magic and perform miraculous feats. They are highly respected in society and often serve as leaders, advisors or protectors. The source of the ethereal energy is unknown, but it is believed to be connected to the spiritual realm and to the very fabric of existence itself. Theories abound about its origin, but the truth remains a mystery, shrouded in legend and myth. The uses of ethereal energy are vast, from healing the sick and wounded, to controlling the elements, to even opening portals to other worlds. It is a powerful force, and the key to unlocking its full potential lies in the hands of the Weavers."
  },
  {
    "instruction": "Cut the following shape out of a piece of paper.",
    "input": "+---+\n|   |\n| A |\n|   |\n+---+",
    "output": "Here are the steps to cut the shape out of a piece of paper:\n\n1. Get a piece of paper, a pencil and scissors.\n2. Carefully draw the shape onto the paper with a pencil by recreating lines and letters according to ASCII art given on input. Keep in mind that the shape is a rectangle with the letter 'A' in the middle. \n3. Make sure the lines are straight and the corners meet. \n4. Cut along the outer lines with scissors, being careful not to cut into the shape or cut off any of the lines or the letter 'A'.\n5. Ensure that you have completely cut out the shape.\n6. Discard the scrap paper around the cut-out shape.\n\nNow you have successfully cut out the given shape from a piece of paper!"
  },
  {
    "instruction": "Generate a paragraph based on the given information.",
    "input": "In the year 2025, the United Nations is working hard to reduce its carbon emissions by 50%.",
    "output": "In the year 2025, the United Nations is more dedicated than ever to combating climate change and preserving the planet for future generations. One of its key initiatives is to reduce its carbon emissions by a significant 50%. This ambitious goal is part of a larger effort to transition towards a carbon-neutral future and is being pursued through a variety of measures, including the adoption of clean and renewable energy sources, improved energy efficiency, and sustainable transportation practices. The UN's commitment to this cause is a beacon of hope for the world, signaling that positive change is possible when it comes to safeguarding the environment."
  },
  {
    "instruction": "Write a few lines of code to create a basic calculator in Python.",
    "input": "",
    "output": "```\ndef calculator(num1, num2, operator):\n    if operator == \"+\":\n        return num1 + num2\n    elif operator == \"-\":\n        return num1 - num2\n    elif operator == \"*\":\n        return num1 * num2\n    elif operator == \"/\":\n        return num1 / num2\n    else:\n        return None\n\n# Example:\nprint(calculator(5, 2, \"*\")) # 10\n```\nThis is a basic calculator function in Python. You can pass two numbers and an operator to it, and it will return the result of the calculation. The supported operators are +, -, *, and /. If an unsupported operator is passed, the function will return None."
  },
  {
    "instruction": "Share a true story about an instance of resilience.",
    "input": "",
    "output": "One inspiring story of resilience is that of Malala Yousafzai. Malala was born in Mingora, Pakistan in 1997. At the time, the Taliban controlled her valley and banned many things, including educating girls. However, Malala's father ran a school and was determined to give his daughter an education. With her father’s encouragement, Malala began writing for the BBC’s Urdu service about her life under Taliban rule at just 11 years old. \n\nIn October 2012, Malala was on her way home from school when a masked gunman boarded her bus and shot her in the head. The attack made headlines around the world, but, miraculously, Malala survived. After several surgeries and months of rehabilitation, Malala made a full recovery. \n\nInstead of being intimidated by the Taliban’s attempt to silence her, Malala became more determined than ever to continue her fight for girls’ education. In 2013, she spoke at the United Nations, calling for universal access to education. She also founded the Malala Fund, an organization that works to empower girls through education. In 2014, Malala became the youngest person to ever win the Nobel Peace Prize.\n\nDespite the attempt on her life and the danger she still faces, Malala continues to be an advocate for girls and a symbol of resilience."
  },
  {
    "instruction": "Provide five synonyms for the word \"positive\".",
    "input": "",
    "output": "1. Optimistic\n2. Encouraging\n3. Constructive\n4. Favorable\n5. Affirmative."
  },
  {
    "instruction": "Create a histogram for the following data set.",
    "input": "30, 20, 22, 34, 16, 32",
    "output": "Here is a text-based histogram for the given data set:\n\n```\n16 - 19: *\n20 - 23: **\n24 - 27: \n28 - 31: \n32 - 35: ***\n```\n\nThis histogram divides the range of the data into five equal bins, with each bin having a width of four units. The values 30, 34, and 32 fall within the 32-35 bin, the values 20 and 22 fall within the 20-23 bin, and the value 16 falls within the 16-19 bin."
  },
  {
    "instruction": "Determine the angle measures of the given triangle.",
    "input": "Side lengths: 14, 3, 15",
    "output": "According to the problem, the triangle's side lengths are 14, 3, and 15 units. Because 15 is the largest side, we can apply the Law of Cosines to find the angle opposite of 15. Let it be angle C. The other angles can be called A and B.\n\nLet a=14, b=3, c=15, then\n\ncos(C) = (a² + b² - c²) / (2ab) = (14² + 3² - 15²) / (2 * 14 * 3) = -0.3571428571\n\nC = arccos(-0.3571428571) = 111.8°\n\nNow, to find angle A, we can use Law of Sines, which states that the ratio of the measure of one of a triangle's angles to the length of the side opposite that angle is the same for all three angles of the triangle.\nThus,\n\na/sin(A) = c/sin(C) => 14/sin(A) = 15/sin(111.8°)\nSolving for sin(A), we find sin(A) = (14 *sin(111.8°))/15 = 0.9235687435\nHence, A = arcsin(0.9235687435) = 67.4°\n\nTo find angle B we can use that the sum of the angles of the triangle is 180°, then\nA + B + C = 180° => B = 180° – A – C = 180° – 67.4° – 111.8° = 0.8°\n\nTherefore, the angle measures of the given triangle are 67.4°, 0.8°, and 111.8°."
  },
  {
    "instruction": "Process this text to generate a headline summarizing the content.",
    "input": "Rising ocean temperatures cause coral bleaching, leading to devastating effects for the environment.",
    "output": "\"Rising Ocean Temperatures Cause Devastating Effects through Coral Bleaching\""
  },
  {
    "instruction": "Generate a fake romantic sentence.",
    "input": "",
    "output": "\"Your sweet whispers send my heart into a flurry of butterflies, soaring on the wings of our endless love.\""
  },
  {
    "instruction": "Write a short paragraph about the given topic.",
    "input": "The importance of using renewable energy",
    "output": "The importance of using renewable energy cannot be overstated. Renewable energy sources, such as solar, wind, and hydro power, can be replenished naturally in a short period of time, unlike fossil fuels, which are finite. Utilizing renewable energy reduces greenhouse gas emissions, thus helping to mitigate the effects of climate change. Moreover, it reduces our reliance on non-renewable sources of energy, promoting energy independence, and security. Additionally, renewable energy sources are often cheaper in the long run and can create job opportunities in the green energy sector. Therefore, transitioning to renewable energy is crucial for the health of the planet and the sustainability of our future."
  },
  {
    "instruction": "Write a story about a magical adventure Liz and her friends go on.",
    "input": "",
    "output": "Once upon a time in a faraway kingdom, a young girl named Liz and her friends embarked on an unforgettable magical adventure. They were just regular children, living ordinary lives until one day the unexpected happened. In the heart of the forest behind their homes, they discovered an enchanted tree that glowed with golden light. As they stepped closer to investigate, the tree’s branches parted, revealing a secret pathway.\n\nAs the group of friends followed the path, they were transported to another world where magic filled the air. The landscape was filled with rolling hills, shimmering lakes, and towering mountains, everything sparkled like diamonds illuminated by the sun. Liz and her friends could hardly believe they had stumbled upon such a spectacular place.\n\nAs they made their way through this world, they met many incredible creatures, including fairies with wings the colors of the rainbow, talking animals, and kind-hearted giants. They traveled far and wide, exploring every inch of the land, and learning all about magic.\n\nYet their adventure was not without its challenges. Along the way, the friends faced many dangers, from dark wizards and menacing monsters to treacherous terrain. But Liz and her friends were brave, and they always stuck together, no matter what came their way. They discovered that they each had their own kind of magic and that when they worked together, they could accomplish anything.\n\nThe adventure was long, and the friends faced many trials, but eventually, they succeeded in their mission to bring an end to the dark magic that had been threatening the land. Liz and her friends had saved the day, and they were hailed as heroes throughout the kingdom.\n\nAs Liz and her friends returned home, they knew they had been forever changed by their magical adventure. They had encountered wonders beyond their wildest dreams and had discovered strength and courage they never knew they had. And though they would never forget their incredible journey, they knew that this was just the beginning, as the world was full of magic waiting to be discovered."
  },
  {
    "instruction": "Develop a plan to achieve the following goal.",
    "input": "Improve financial stability",
    "output": "Here are some steps that can be taken to improve financial stability:\n\n1. Assess your current financial health: It's important to have a clear understanding of your current financial situation. This includes analyzing your income, expenses, debt, and savings.\n\n2. Create a budget: Once you know your financial status, create a detailed budget to keep track of your monthly income and expenses. This will help you allocate your funds and prevent overspending.\n\n3. Reduce expenses: Cutting down on unnecessary expenses is crucial in achieving financial stability. Start by identifying areas where you can cut back, such as subscriptions, dining out, or luxury purchases.\n\n4. Pay off debts: High levels of debt can hinder financial stability. Take necessary steps to manage and pay off your debt as soon as possible, starting with those with highest interest.\n\n5. Increase your income: If your expenses exceed your income, consider seeking ways to increase it. This may include taking on a part-time job, requesting a raise or finding new job opportunities.\n\n6. Save for emergencies: Create an emergency fund to cover unexpected expenses, such as car repairs or medical bills. This can help prevent financial stress during trying times.\n\n7. Invest wisely: Consider investing in a retirement account or other safe investment opportunities to grow your wealth overtime.\n\n8. Seek professional advice: It can be helpful to seek the advice of a financial advisor to help you achieve your financial goals. They can provide guidance and recommendations tailored to your specific needs."
  },
  {
    "instruction": "Given a list of ingredients, provide a recipe for making a healthy breakfast smoothie.",
    "input": "Banana, Almond milk, Peanut butter, Oats",
    "output": "Here is a simple recipe for making a healthy breakfast smoothie using the ingredients Banana, Almond milk, Peanut butter, and Oats.\n\nIngredients:\n- 1 Banana\n- 1 cup Almond milk\n- 1 tbsp Peanut butter\n- 1/4 cup Oats\n\nInstructions:\n1. Peel the banana, and cut it into small pieces.\n2. In a blender, combine the banana, almond milk, peanut butter, and oats.\n3. Blend the ingredients until smooth. If you prefer a thicker consistency, you can add a few ice cubes.\n4. Pour the smoothie into a glass and serve immediately.\n\nEnjoy your healthy breakfast smoothie that is packed with nutrients and energy to kick start your day!"
  },
  {
    "instruction": "Correct the grammar of the sentence",
    "input": "The car ran it's engine.",
    "output": "The car ran its engine."
  },
  {
    "instruction": "Generate two original metaphors to describe the feelings of fear and regret.",
    "input": "",
    "output": "1. Fear is a thick fog that descends upon your mind, clouding your vision and leaving you lost in its murky depths.\n2. Regret is like a heavy stone tied around your neck, weighing you down with every step and drowning you in its watery depths."
  },
  {
    "instruction": "Rewrite the following sentence using a passive voice:\n\nThe manager approved the report.",
    "input": "",
    "output": "The report was approved by the manager."
  },
  {
    "instruction": "Given a movie title and an actor name, suggest a related movie.",
    "input": "\"Avatar\" and \"Sam Worthington\"",
    "output": "One related movie that you may enjoy is \"Clash of the Titans,\" which also stars Sam Worthington."
  },
  {
    "instruction": "Brainstorm 3 potential applications for AI in marketing.",
    "input": "",
    "output": "Here are three potential applications for AI in marketing:\n\n1. **Personalized Content Generation and Recommendations**: AI can be employed to analyze customer data such as search history, purchase history, and browsing behavior to generate personalized content and product recommendations. This helps marketers deliver tailored content and product suggestions, enhancing the customer experience and driving sales.\n\n2. **Predictive Analytics**: AI can help marketers forecast sales trends and consumer behavior using predictive analytics. This involves processing large amounts of historical data using machine learning algorithms to identify patterns and relationships. This information can be used by marketers to fine-tune their marketing strategies and anticipate future demand for their products or services.\n\n3. **Chatbots and Virtual Assistants**: AI-powered chatbots and virtual assistants can be used to enhance customer engagement and improve the customer experience. These tools use natural language processing to understand and respond to customer queries, automating customer service and providing 24/7 support. This not only reduces the workload of customer service teams but also helps marketers gather valuable insights into customer needs and preferences."
  },
  {
    "instruction": "Suggest a recipe that utilizes the following ingredients.",
    "input": "Carrots, Potatoes, and Thyme",
    "output": "Here's a simple and delicious recipe for roasted carrots, potatoes, and thyme:\n\nIngredients:\n- 1 pound of carrots, peeled and sliced into chunks\n- 1.5 pounds of potatoes, cut into chunks\n- 2 tablespoons of fresh thyme leaves\n- 2 tablespoons of olive oil\n- Salt and black pepper\n\nInstructions:\n1. Preheat the oven to 425°F (218°C). Line a baking sheet with parchment paper.\n2. In a large bowl, combine the carrots, potatoes, thyme, olive oil, salt, and pepper. Toss everything together until the vegetables are evenly coated.\n3. Pour the mixture onto the prepared baking sheet and spread out into a single layer.\n4. Roast the vegetables for 35-40 minutes, stirring halfway through cooking, until the vegetables are tender and golden brown.\n5. Serve hot and enjoy!\n\nThis recipe makes a tasty and healthy side dish that pairs well with a wide variety of main courses. The thyme adds a delightful aroma and flavor, while the carrots and potatoes provide hearty and satisfying texture."
  },
  {
    "instruction": "Name one way bacteria can replicate",
    "input": "",
    "output": "One way that bacteria can replicate is through a process called binary fission. During binary fission, a single bacterium cell grows and eventually splits into two identical daughter cells that are the same size. In this process, the bacterial DNA is first duplicated, and then the two copies are separated as the cell grows. The cell then divides into two cells, with each new cell containing an identical copy of the original DNA. This simple process allows bacteria to reproduce rapidly, essentially doubling in number with each generation."
  },
  {
    "instruction": "Insert sentences in the gaps of the following paragraph",
    "input": "The recent pandemic has been an incredibly difficult time for everyone. ____ ____ As pain and suffering swept the world, many people experienced hardship they never thought they'd have to face. ____",
    "output": "The recent pandemic has been an incredibly difficult time for everyone. Jobs were lost, lives were changed, and the future seemed uncertain. As pain and suffering swept the world, many people experienced hardship they never thought they'd have to face. But through it all, stories of resilience and hope have emerged, reminding us that even during the darkest of times, there is always a glimmer of light."
  },
  {
    "instruction": "Identify a rhyming word for the word \"eyes\". Output the word.",
    "input": "",
    "output": "Prize."
  },
  {
    "instruction": "Classify this as either an object or an action.",
    "input": "running",
    "output": "Action."
  },
  {
    "instruction": "You are given a sentence with an unclear pronoun. Rewrite the sentence to make it clear.",
    "input": "John sent a letter to him.",
    "output": "John sent a letter to another person."
  },
  {
    "instruction": "Describe the characters from the novel To Kill a Mockingbird.",
    "input": "",
    "output": "To Kill a Mockingbird is a novel by Harper Lee, set in the 1930s in the fictional town of Maycomb, Alabama. The story is told from the perspective of Scout Finch, a young girl growing up with her brother Jem and their father Atticus, who is a lawyer. Here are some of the main characters and a brief description of each:\n\n1. Scout Finch- Scout is the narrator of the story, and the novel follows her growth from a six-year-old tomboy to a young woman of nine. She is intelligent, curious, and free-spirited.\n\n2. Atticus Finch- Atticus is Scout and Jem's father, and is a lawyer in Maycomb. He is a beacon of morality and justice, and is well-respected in the town. He is tasked with defending Tom Robinson, a black man, against charges of raping a white woman.\n\n3. Jem Finch- Jem is Scout's older brother and is four years her senior. He is a typical boy, interested in sports, adventure, and secrets, but is also very protective of Scout.\n\n4. Boo Radley- Boo is a reclusive neighbor who never leaves his house. The children are fascinated by him and make up stories about him, but as the novel progresses they begin to understand that he is not the monster they imagined.\n\n5. Tom Robinson- Tom is a black man who is falsely accused of raping Mayella Ewell. He is a physical embodiment of the unfair treatment of black people during this time period.\n\n6. Mayella Ewell- Mayella is the daughter of the town drunk, Bob Ewell. She is poor and uneducated, and her accusations against Tom Robinson set off a firestorm of events.\n\n7. Bob Ewell - Bob Ewell is Mayella's father and the town drunk. He is a bitter and angry man, who is quick to blame others for his own shortcomings. \n\n8. Calpurnia- Calpurnia is the Finch's housekeeper and is like a member of the family. She is strict with Scout and Jem, but also very loving, and acts as a maternal figure for them.\n\n9. Dill Harris- Dill is a friend of Scout and Jem, and is a frequent visitor to Maycomb during the summers. He is imaginative and loves to tell stories, and is obsessed with trying to get Boo Radley to come out of his house.\n\n10."
  },
  {
    "instruction": "Create a recipe for banana ice cream.",
    "input": "",
    "output": "Banana Ice Cream Recipe\n\nIngredients\n- 4 ripe bananas\n- 1/2 cup of heavy cream\n- 1 tsp vanilla extract\n- 2 tbsp honey or maple syrup\n- A pinch of salt\n\nInstructions\n1. Start by peeling and slicing the bananas into small pieces.\n2. Place the sliced bananas in a freezer bag and freeze for at least 2 hours or until completely frozen.\n3. Once frozen, transfer the bananas to a food processor or high-speed blender.\n4. Add in the heavy cream, vanilla extract, honey, and salt to the frozen bananas.\n5. Blend the mixture until it is smooth and creamy, scraping down the sides as needed.\n6. If the mixture is too thick or difficult to blend, add in more heavy cream or milk, one tablespoon at a time, until it blends smoothly.\n7. At this point, the mixture will be soft-serve consistency. You can serve it immediately or transfer it to a loaf pan or freezer-safe container and freeze for at least 30 minutes or until firm.\n8. Once firm, scoop the ice cream into bowls or cones and serve.\n9. You can also add in toppings such as nuts, chocolate chips, or fruit before serving.\n\nEnjoy your homemade banana ice cream!"
  },
  {
    "instruction": "Describe the character \"Moth\" from the book 'Les Misérables'.",
    "input": "",
    "output": "Moth, or Montparnasse, is a character in Victor Hugo's novel 'Les Misérables.' He is part of a group of criminals in Paris known as the Patron-Minette. Moth is portrayed as a young man in his early twenties, who is handsome and dresses fashionably. He is said to be well-built but slim and agile, with dark hair and an insinuating smile. Though he has a charming appearance, Moth is quite ruthless, indulging in theft, murder, and other criminal activities. He is characterized as being lazy, preferring to live off easy money obtained through crime rather than finding legitimate work. Moth is also known for his vanity, as he is very particular about his appearance, often seen preening himself."
  },
  {
    "instruction": "You are provided with a sentence. You need to generate an opposite sentence using antonyms or negattive language.",
    "input": "The sky is high.",
    "output": "The ground is low."
  },
  {
    "instruction": "List five benefits of regular physical activity.",
    "input": "",
    "output": "1. Improved cardiovascular health: Regular physical activity can help improve heart and lung function, reducing the risk of heart disease and stroke. \n\n2. Weight management: Engaging in regular physical activity can help with weight loss and weight management by burning calories and increasing metabolism. \n\n3. Stronger muscles and bones: Physical activity, especially weight-bearing exercises, can help build stronger muscles and bones, reducing the risk of osteoporosis and other chronic conditions. \n\n4. Boosted mood and mental health: Engaging in physical activity can release endorphins and other feel-good hormones, helping to improve mood, reduce stress, and decrease the risk of depression and anxiety. \n\n5. Reduced risk of chronic disease: Regular physical activity can help reduce the risk of developing chronic conditions such as type 2 diabetes, hypertension, and certain types of cancer."
  },
  {
    "instruction": "Rank the following colors from most bright to most dull",
    "input": "{blue, green, yellow, orange}",
    "output": "1. Yellow \n2. Orange \n3. Green \n4. Blue"
  },
  {
    "instruction": "Transform the following sentence argument into a categorized list.",
    "input": "Americans waste a lot of food.",
    "output": "Topic: Food Waste in America\n- Category: Waste\n  - Subcategory: Food\n    - Statement: Americans waste a lot of food."
  },
  {
    "instruction": "Create a dialogue between two people trying hard to make a connection.",
    "input": "",
    "output": "A: Hey there! Haven't seen you in a while. How have you been?\nB: I've been doing well, thanks for asking. What about you? How's everything going?\nA: Life has been busy, but good. Just trying to juggle work and personal stuff.\nB: Yeah, I can relate. It's hard to find the balance sometimes.\nA: Definitely. So, are you still into hiking?\nB: Yes, I love it! I actually went on a really beautiful hike just last weekend.\nA: That's great. I've been meaning to take up hiking again. Maybe we can go together sometime?\nB: Sure, that sounds like fun. We should plan something soon.\nA: Yes, let's do that. I'll get in touch with you and we can set a date.\nB: Sounds good. Looking forward to it!"
  },
  {
    "instruction": "Replace the words in bold with words or phrases that have the same meaning.",
    "input": "My dog has horrible dyspnea.",
    "output": "My dog has severe difficulty breathing."
  },
  {
    "instruction": "What is the risk of using a credit card for online purchases?",
    "input": "",
    "output": "Using a credit card for online purchases involves some level of risk, as with any financial transaction. Here are some of the most common risks associated with using a credit card online:\n\n1. Fraudulent Websites or Phishing Scams: One of the biggest risks associated with using your credit card online is that you may inadvertently enter your information on a fraudulent or insecure website. Hackers use clever techniques such as creating fake websites or phishing emails that mimic legitimate businesses to trick you into sharing your credit card information.\n\n2. Data Breaches: Even when you shop on a reputable website, there is a risk that the merchant's data systems could be hacked and your credit card information could be stolen. This could lead to fraudulent transactions being made on your card without your knowledge.\n\n3. Over-sharing Personal Information: When making purchases online, you may be prompted to provide additional information such as your phone number, date of birth, or address. It's important to only share this information with trusted, reputable businesses, as there's always a risk that this information could be used for identity theft.\n\n4. Public Wi-Fi: If you're using a public Wi-Fi network to shop online, there is a risk that your information could be intercepted by hackers. It's best to use a secure, private internet connection whenever you're sharing sensitive information like your credit card details.\n\nDespite these risks, there are steps you can take to minimize them. Be sure to shop only on reputable websites, keep your computer and security software up to date, use strong passwords, and monitor your credit card statements regularly for any suspicious activity. By following these precautions, you can feel more confident about using your credit card for online purchases."
  },
  {
    "instruction": "Categorize the following type of object: a bed frame.",
    "input": "",
    "output": "A bed frame is a piece of furniture."
  },
  {
    "instruction": "Based on the given input sentence, generate a sentence with a similar tone and meaning.",
    "input": "I really don't want to do this.",
    "output": "I am really not in the mood for this."
  },
  {
    "instruction": "Link the person's name, email address, age and gender in the following table.",
    "input": "Person A | Alice Jones | alice@email.com | 30 | Female \nPerson B | John Smith | john@email.com | 25 | Male",
    "output": "| Name        | Email             | Age | Gender |\n|-------------|-------------------|-----|--------|\n| Alice Jones | alice@email.com   | 30  | Female |\n| John Smith  | john@email.com    | 25  | Male   |"
  },
  {
    "instruction": "Which month of the year is the first of the four major US holidays?",
    "input": "",
    "output": "The first of the four major US holidays falls in the month of January, specifically on the first day of the month, and it is called New Year's Day."
  },
  {
    "instruction": "Explain Newton's second law",
    "input": "",
    "output": "Newton's second law of motion states that the force acting on an object is equal to the mass of that object multiplied by its acceleration. This law is commonly written in equation form as F = ma, where F represents the force, m represents the mass, and a represents the acceleration. \n\nThis law gives us a way to understand the relationship between the force applied to an object, its mass, and the motion that results. According to the law, the acceleration of an object increases as the force acting on it increases, and decreases as its mass increases. This means that the more mass an object has, the more force is required to cause it to accelerate.\n\nFor example, imagine trying to push a heavy object like a car. Due to its large mass, it will take a lot of force to get the car to start moving, and even more to make it move quickly. Conversely, a light object like a feather is easy to move and accelerate because it has very little mass.\n\nOverall, Newton's second law of motion tells us that the amount of force required to move an object depends on both its mass and the rate at which we want to change its velocity. By understanding this relationship, scientists and engineers can predict and control the motion of objects in a wide range of situations."
  },
  {
    "instruction": "Generate an appropriate template to describe a customer service interaction",
    "input": "",
    "output": "Customer Service Interaction Template:\n\nDate: [insert date]\nTime: [insert time]\nCustomer Service Representative: [insert name]\nCustomer Name: [insert name]\nCustomer Contact Information: [insert email, phone number, etc]\nIssue: [insert brief description]\n\nInteraction Summary: \n\nStart of conversation: \n    [insert brief summary of customer's initial inquiry or concern]\n\nProblem solving:\n    [insert efforts made by the representative to address the customer's concern]\n\nResolution:\n    [insert final outcome and steps taken to resolve the issue]\n\nEnd of conversation: \n    [insert any final comments or feedback from the customer or representative]\n\nFollow-up: \n    [insert any follow-up actions to be taken by either the customer or representative]"
  },
  {
    "instruction": "Create a rewriting of the sentence using the same meaning.",
    "input": "She was excited to finally arrive at the destination.",
    "output": "She was thrilled to reach the destination at last."
  },
  {
    "instruction": "Calculate 15% of 500.",
    "input": "",
    "output": "15% of 500 is 75."
  },
  {
    "instruction": "Construct a query to find out the average salary of Data Scientists in the US",
    "input": "",
    "output": "To find out the average salary of data scientists in the US, you can use a search engine with the following query: \"average salary data scientist USA\" or navigate to a salary aggregator website and search for \"data scientist\" in the United States to see the average salary for that position."
  },
  {
    "instruction": "Identify if the phrase contains an emotional sentiment.",
    "input": "I don't understand why this always happens to me.",
    "output": "Yes, the phrase contains an emotional sentiment of frustration or confusion."
  },
  {
    "instruction": "Describe how technology has changed the way we work.",
    "input": "Noinput",
    "output": "Technology has revolutionized the way we work in many ways. Some of the most significant changes include:\n\n1. Increased productivity: With the help of computers and advanced software, tasks that used to take days or hours can now be done in minutes. Word processors, spreadsheets, and presentation software have made it easy to create and edit documents, while tools like calendars, task managers, and project management software help employees stay organized and on track.\n\n2. Improved communication: The rise of the internet, email and instant messaging have made it easy to communicate and collaborate with others, regardless of location. This has made remote work possible, allowing employees to work from anywhere in the world.\n\n3. Greater access to information: The internet, search engines and online databases have made it easier than ever to retrieve information. This has led to faster and more informed decision making, as employees can easily research topics, analyze data and prepare reports.\n\n4. Increased automation: Machines have taken over tasks that used to be done by humans, freeing up time and reducing the risk of errors. Automation has also led to greater efficiency, as machines can work continuously without breaks.\n\n5. Enhanced innovation: Technology is constantly improving, bringing new tools and features that make our work more efficient and productive. This has led to new ways of working, increased creativity and greater innovation.\n\nOverall, technology has transformed the way we work, making it easier, faster, and more efficient than ever before."
  },
  {
    "instruction": "Write an analysis of the following quote.",
    "input": "\"The greatest glory in living lies not in never falling, but in rising every time we fall.\" - Nelson Mandela",
    "output": "The quote by Nelson Mandela speaks to the resilience and determination of the human spirit. It suggests that it is not the absence of failure in one's life that defines greatness, but rather the ability to get back up and keep going. In this way, the quote emphasizes the importance of perseverance in the face of adversity.\n\nThe use of the phrase \"greatest glory\" suggests that there is a sense of honor and pride to be found in overcoming challenges, and that this is something to be celebrated. Rather than viewing failure as a setback, it should be seen as an opportunity to learn from our mistakes and grow as individuals.\n\nMandela's use of the word \"rising\" also echoes the imagery of a phoenix rising from the ashes. This reinforces the idea that we can emerge stronger and more resilient from our struggles, and that they can ultimately serve as catalysts for positive change and growth.\n\nOverall, this quote encourages us to never give up, even when faced with hardship. It reminds us that true success comes not from avoiding obstacles, but from facing them with courage and determination, and that this ability to rise above our struggles is the true measure of greatness."
  },
  {
    "instruction": "Rewrite the following sentence to reflect the other point-of-view",
    "input": "He is too immature to be trusted",
    "output": "\"He believes that I am too immature to be trusted.\""
  },
  {
    "instruction": "Explain the concept of dimensional reduction.",
    "input": "",
    "output": "Dimensional reduction refers to techniques used to reduce the number of dimensions or variables in a dataset while retaining as much information as possible. This is often desirable when analyzing high-dimensional data where a large number of features or variables can make the analysis difficult, time-consuming, or prone to overfitting.\n\nThe basic idea behind dimensional reduction is to identify and remove redundant or irrelevant features while preserving the underlying structure and relationships between the remaining features. This can be achieved through a number of methods, such as principal component analysis (PCA), linear discriminant analysis (LDA), and t-distributed stochastic neighbor embedding (t-SNE), among others.\n\nThese methods work by transforming the original high-dimensional data into a lower-dimensional representation by applying mathematical algorithms that seek to maximize the amount of variance captured in the reduced data. This allows us to represent the data in a simpler and more manageable form without sacrificing much of the original information.\n\nDimensional reduction can be extremely useful for data visualization, where high-dimensional data can be challenging to represent in a comprehensible manner. By reducing the number of dimensions, we can create visualizations that are easier to interpret and explore. Additionally, dimensional reduction can also help to improve the performance of machine learning models by reducing the number of inputs, leading to faster training times and more accurate predictions.\n\nOverall, dimensional reduction is a powerful tool for simplifying and streamlining data analysis by allowing us to focus on the most relevant and informative features while ignoring those that do not contribute to our understanding of the data."
  },
  {
    "instruction": "Design a bridge for a river with a width of 35 meters.",
    "input": "",
    "output": "In order to design a bridge with the given specifications, we need to take several factors into account such as location, purpose, the type of traffic and environment. Here's an outline of the approach and general recommendations for the design of the bridge over the river that is 35 meters wide:\n\n1. Location: Firstly, we need to find the right location where the bridge foundations can easily be embedded. The site selected has to be based on existing infrastructure and potential route alternatives. Site feasibility will dictate the type of bridge to be constructed.\n\n2. Purpose: Evaluate the primary function of the bridge, whether it is to be utilized for pedestrian and/or vehicle traffic, or a mixed-use bridge. The bridge's design will reflect the expected level of usage, often connected with the surrounding environment and nearby transport systems.\n\n3. Type of bridge: Based on the location and purpose, the appropriate type of bridge has to be selected. For a river with a width of 35 meters, a good choice could be a simple beam bridge, arch bridge, or a truss bridge. For greater visual appeal, a cable-stayed or suspension bridge could be suitable.\n\n4. Traffic considerations: The design of the bridge will be determined by the anticipated capacity and weight of traffic. It's important to plan for future use as well, accounting for any increase of traffic.\n\n5. Design and construction materials: The bridge must be designed utilising a material that best fits the location and capable of withstanding the test of time. Common materials include steel, concrete, or a combination of such materials. The structural composition of the bridge should also consider the water flow rate and potential for flooding.\n\n6. Environmental considerations: Besides flood risks, the design should take into account local wildlife and ecology. The bridge must provide minimal disruption to the aquatic life in the river, such as by creating space for wildlife passages.\n\n7. Aesthetics: Lastly, while functional, the bridge's design also needs to enhance the surrounding landscape. A well-designed bridge can be a visual magnet that will attract visitors and add value to the community.\n\nIn summary, designing a bridge requires careful consideration of multiple factors to achieve an ideal balance between practicality, functionality and visual appeal. By integrating the above, we will be able to come up with an optimal, safe, and effective design that serves the inhabitants in the area while protecting the environment."
  },
  {
    "instruction": "Suggest a more interesting word to use in the following sentence.",
    "input": "She took a look at the boring report.",
    "output": "She took a glance at the lackluster report."
  },
  {
    "instruction": "Output a summary of the paragraph.",
    "input": "Powerful and yet surprisingly easy to use, cloud computing has revolutionised business practices, offering businesses a wide range of scalable services that are delivered effortlessly over the internet. It has become increasingly popular in recent years due to its low cost and scalability, its scalability making it ideal for businesses of any size. Additionally, cloud computing provides a variety of resources and applications that can be used for tasks ranging from data analysis to customer management.",
    "output": "Cloud computing is a powerful, user-friendly technology that has transformed the way businesses operate. It offers cost-effective, scalable services through the internet, suitable for businesses of all sizes. It also provides multiple resources and applications for various tasks."
  },
  {
    "instruction": "Generate a witty quip for the given situation.",
    "input": "You spilled your coffee on the new carpet.",
    "output": "\"I guess the carpet was wanting some caffeine too.\""
  },
  {
    "instruction": "Parse the following JSON data and reformat into an HTML table.",
    "input": "{\"People\": [\n    {\"Name\": \"John\", \"Age\": 20}, \n    {\"Name\": \"Jill\", \"Age\": 27}\n]}",
    "output": "Here's your HTML table:\n\n<table>\n    <tr>\n        <th>Name</th>\n        <th>Age</th>\n    </tr>\n    <tr>\n        <td>John</td>\n        <td>20</td>\n    </tr>\n    <tr>\n        <td>Jill</td>\n        <td>27</td>\n    </tr>\n</table>"
  },
  {
    "instruction": "Given two sentences, generate a third sentence which combine the two ideas together.",
    "input": "He was always so calm. He would never raise his voice.",
    "output": "He was always so calm and composed that he would never raise his voice in anger."
  },
  {
    "instruction": "Explain where an electric current originates.",
    "input": "",
    "output": "Electric current originates from the movement of electrically charged particles, such as electrons or ions, within a conducting material or along a wire. The foundation of electric current is rooted in the atomic structure of matter - more specifically, in the behavior of electrons orbiting the nucleus of an atom. \n\nIn most materials, electrons are tightly bound to the atoms and cannot move freely. However, in some materials, such as metals, some of the electrons are only loosely bound to the atoms and are free to move about within the material. These materials are known as conductors. When an electric potential difference, often referred to as a voltage, is applied across a conductor, it creates an electric field that exerts a force on these free electrons, causing them to move in a particular direction. This movement of electrons is what we refer to as electric current. \n\nIn summary, electric current originates from the movement of electrically charged particles, typically electrons, that are influenced by an electric field due to the application of a voltage across a conducting material."
  },
  {
    "instruction": "Create a children’s book title from two random words.",
    "input": "happiness, balloon",
    "output": "\"The Balloon of Happiness: A Joyful Adventure\""
  },
  {
    "instruction": "Generate three pieces of helpful advice for someone who is looking to transition to a different career",
    "input": "",
    "output": "1. Start by researching and assessing your skills and interests: As you plan to make a transition to a different career, it is important to take a step back and evaluate your strengths, talents, and passions. Figure out what skills and experiences you have from your current position that you can transfer to your new career. Learn as much as you can about the new industry you are interested in, and determine what additional skills or education you may need to acquire.\n\n2. Network and build connections: It’s essential to spend some time networking and connecting with other professionals in the field you're considering. Attend industry conferences, events, and join relevant online groups to build relationships with people who can offer insight, advice, and possibly even job leads.\n\n3. Be flexible and open-minded: Keep in mind that transitioning to a new career may require some initial sacrifices, such as starting at a lower position or salary. It’s important to remain flexible and open-minded in your expectations and to see every experience as an opportunity to learn and grow. Remember that this is a process and success won’t come overnight – but with dedication, hard work, and perseverance, you can achieve your goals."
  },
  {
    "instruction": "Write a Haiku of 3 lines, with the first containing 5 syllables and the remaining lines containing 7 syllables.",
    "input": "",
    "output": "Whispers in the wind,\nEchoes of the past softly sigh,\nNature's symphony."
  },
  {
    "instruction": "Rearrange the words and punctuation to form a valid sentence.",
    "input": "state the and issue firmly",
    "output": "State the issue firmly."
  },
  {
    "instruction": "Create a pie chart that shows the percentage of people living in each continent",
    "input": "",
    "output": "As an AI assistant, I can generate the textual information needed to create a pie chart but I'm an AI language model so I can’t draw or create graphical illustrations such as charts. For that reason, I'll provide you with the data and you can use a graphing tool to create a pie chart.\n\nAccording to world population statistics from the United Nations, as of 2020, the approximate percentage of people living in each continent is as follows:\n\n- Asia: 59.5%\n- Africa: 17.2%\n- Europe: 9.6%\n- North America: 7.7%\n- South America: 5.6%\n- Oceania: 0.5%\n\nYou can use these data points to create your pie chart with the help of a graphing tool or software."
  },
  {
    "instruction": "Identify the grammatical category of the underlined word: She went to the beach.",
    "input": "Beach",
    "output": "The grammatical category of the word \"beach\" in the given sentence is a noun."
  },
  {
    "instruction": "Find an interesting quote about friendship",
    "input": "",
    "output": "\"Friendship is born at that moment when one person says to another, 'What! You too? I thought that no one but myself . . .'\" -C.S. Lewis"
  },
  {
    "instruction": "Edit this sentence and make sure it is grammatically correct.",
    "input": "I went to the shopping mall, and made sure buy some presents.",
    "output": "I went to the shopping mall and made sure to buy some presents."
  },
  {
    "instruction": "Analyze the implications of a new environmental policy",
    "input": "The policy states that companies must reduce air pollution levels by 25% in the next 5 years.",
    "output": "The new environmental policy that requires companies to reduce air pollution levels by 25% in the next 5 years can have several implications. \n\nFirst, it emphasizes the government's commitment towards reducing air pollution and improving the air quality for its citizens. If effectively implemented, the policy is likely to lead to a cleaner, healthier environment, protecting wildlife and reducing the potential health hazards that the citizens face due to air pollution.\n\nSecond, this policy will require companies to modify their processes and invest in new ‘greener’ technologies that reduce air pollution. This can lead to an increase in costs for companies, which might be passed on to the consumers. However, in the long term, such investments may lead to cost savings as a result of greater energy efficiency and reduced dependence on non-renewable resources.\n\nThird, this policy could also help boost the growth of the green energy sector, providing new job opportunities in areas such as renewable energy, recycling, and pollution control.\n\nFourth, this policy can enhance the country's image as a responsible member of the global community in terms of its efforts towards reducing air pollution and mitigating climate change. This can help attract green investments and enhance trade relations with other countries that value sustainability.\n\nOverall, the new environmental policy seems to be a positive step towards improving air quality, promoting sustainability and fostering the growth of the green energy sector."
  },
  {
    "instruction": "Take a given list of stocks and classify them based on their performance",
    "input": "Apple, Google, Microsoft",
    "output": "Sure, to classify the performance of the stocks of Apple, Google, and Microsoft, I would need more information such as their stock prices over a specific period of time, or the standard metrics used to evaluate stock performance such as revenue growth, earnings per share, and so on.  Can you provide more context for me to accurately evaluate their performance?"
  },
  {
    "instruction": "Formulate a chemical formula",
    "input": "Calcium oxide",
    "output": "The chemical formula for calcium oxide is CaO."
  },
  {
    "instruction": "Paraphrase this sentence: \"Today, the new policy was released\".",
    "input": "",
    "output": "The new policy was made public today."
  },
  {
    "instruction": "Design a game to teach children to recognize shapes.",
    "input": "",
    "output": "Game Name: Shape Explorers\n\nGame Description: Shape Explorers is a fun and interactive game for children ages 3-7 to learn to recognize and identify different basic shapes. The game involves an adventure where children help a group of explorers navigate through a forest to find hidden treasures, using clues related to shapes.\n\nObjectives: \n- To teach children to recognize and identify basic shapes such as circles, squares, rectangles, triangles, and ovals.\n- To develop children's cognitive and problem-solving skills.\n\nHow to Play:\n1. The game starts with a brief tutorial to introduce children to different shapes and their names.\n2. The game presents a story where a group of explorers is on a quest to find hidden treasures in a forest. The treasures are locked in a chest, and to find the key, the explorers must solve riddles related to shapes.\n3. Each riddle consists of a clue such as \"Find a shape that has four equal sides\" or \"Find a shape with no straight edges\". The riddles appear on the game screen, and children must select the correct shape from a set of options provided.\n4. For every correct answer, the children earn coins, which can be used to unlock virtual rewards like new characters, clothes among others.\n5. As the children progress in the game, the difficulty level increases, and they can encounter tasks such as sorting, matching, and counting shapes.\n6. At the end of the game, the children find the key to the treasure chest and unlock it to reveal their prize - a certificate of achievement that can be printed and displayed.\n\nThe game can have colorful graphics and engaging animations to keep children entertained, and positive reinforcement through verbal praise and virtual rewards can be used to encourage them to keep playing and learning. Additionally, a progress tracker can be included to allow parents to monitor their child's progress and improvement."
  },
  {
    "instruction": "Describe the history of the first use of computers in industry.",
    "input": "",
    "output": "The first use of computers in industry dates back to the 1940s, when the first general-purpose electronic digital computer, the Electronic Numerical Integrator And Computer (ENIAC), was developed. ENIAC was created during World War II for the purpose of calculating ballistic trajectories for artillery shells, and its development was primarily funded by the United States Army. After the war, ENIAC was used for a variety of applications, including weather prediction, atomic-energy calculations, and wind-tunnel design.\n\nIn the early 1950s, the first commercially available computer, the UNIVAC I (UNIVersal Automatic Computer I), was developed by J. Presper Eckert and John Mauchly - the designers of the ENIAC. UNIVAC was designed for business and administrative use, and its first customer was the United States Census Bureau, which used it to tabulate the 1950 census. Another early customer was the Prudential Insurance Company, which used UNIVAC to process its actuarial calculations and statistical analysis.\n\nIn the following years, the use of computers in industry continued to expand, as more companies began to recognize the benefits of automating their processes and data management. Industries such as banking, telecommunications, and manufacturing were among the first to adopt computer technology, with applications ranging from payroll processing and inventory management to process control and quality assurance.\n\nThe development of smaller, cheaper and more powerful computers in the 1960s and 70s further accelerated the use of computers in industry, as they became accessible to an even wider range of businesses. The introduction of the personal computer in the 1980s, along with advances in networking and the increasing popularity of the Internet, further revolutionized the use of computers in industry, paving the way for the modern, digital economy."
  },
  {
    "instruction": "Generate a question with the keyword “fungi”",
    "input": "",
    "output": "What role do fungi play in the ecosystem and how do they interact with other organisms?"
  },
  {
    "instruction": "Describe the challenges and opportunities of mobile phone use in developing countries",
    "input": "",
    "output": "The use of mobile phones in developing countries presents both challenges and opportunities. \n\nChallenges: \n\n1. Affordability: Although the price of mobile phones has decreased over the years, many people in developing countries still find it difficult to afford a device, particularly a smartphone. \n\n2. Infrastructure: In some areas, network coverage can be inconsistent, and access to electricity for charging can be limited.\n\n3. Digital literacy: Many users in developing countries have low levels of digital literacy, which can limit their ability to make full use of mobile phones and the internet. \n\n4. Language barriers: Most mobile phones use English or other major languages, which can be a challenge for people who do not speak these languages fluently. \n\nOpportunities:\n\n1. Enhancing communication: Mobile phones enable people in developing countries to connect with others more easily, facilitating communication and, in turn, social and economic development.\n\n2. Providing access to information: Mobile phones enable people in developing countries to access information, such as news and weather updates or market prices, that can improve their livelihoods. \n\n3. Expanding financial inclusion: Mobile money services, such as branchless banking and mobile payments, can help people in developing countries access financial services that were previously inaccessible.\n\n4. Improving healthcare: Mobile phones can be used to improve healthcare delivery by facilitating communication between patients and health workers, or by providing access to health information and services. \n\nOverall, despite the challenges, the use of mobile phones in developing countries presents significant opportunities for improving the lives of people living in these areas."
  },
  {
    "instruction": "Create an employee manual that outlines the roles and responsibilities of a web developer.",
    "input": "",
    "output": "Welcome to the team! As a web developer, you play a crucial role in designing, building, and managing our web-based applications, systems and products, ensuring they are user-friendly, effective, and efficient. Here, we have outlined some of the major roles and responsibilities that come with being a web developer:\n\n1. DESIGN: It is important to ensure that web applications are visually appealing and engaging to create an immersive experience for users. This is done through the use of design tools such as Photoshop or Sketch, user research, and wireframing.\n\n2. DEVELOPMENT: Web developers use a variety of programming languages, such as HTML, CSS, JavaScript, and PHP, to write, create, and edit websites and application code. They must be able to develop complex websites from scratch and maintain them over time.\n\n3. TESTING: One of the main responsibilities of a web developer is to test websites and applications, ensuring that they are functioning correctly and are free from bugs or errors. This involves reviewing code, debugging, and performing quality assurance checks.\n\n4. MANAGEMENT: Web developers are responsible for managing the project from conception to delivery, ensuring that it is completed on time and within budget. They must be able to work collaboratively with other departments, such as design, marketing or sales, and communicate effectively to keep the project on track.\n\n5. PROBLEM-SOLVING: Web developers are responsible for troubleshooting and resolving issues that may arise during production or with existing websites or applications. They must be able to think critically and creatively to develop, implement, and maintain solutions.\n\n6. CONTINUING EDUCATION: As technology evolves, it is important for web developers to stay updated on emerging trends and changes in the industry. They must be willing to learn and adapt to new technologies, programming languages, and design techniques.\n\nIn conclusion, web developers are critical players in the creation, development, management, and maintenance of web-based applications and products. Their roles and responsibilities are varied and require a combination of technical, creative, and interpersonal skills. We are excited to have you on board and look forward to the great work that you will do to contribute to our success."
  },
  {
    "instruction": "Rewrite the following sentence without changing the meaning: His car was wrecked by a careless driver.",
    "input": "",
    "output": "A careless driver wrecked his car."
  },
  {
    "instruction": "Change the verb in the sentence to its past tense.",
    "input": "He studies hard.",
    "output": "He studied hard."
  },
  {
    "instruction": "Write a short code to print the first 5 elements of a given list.",
    "input": "[1, 2, 3, 4, 5, 6, 7, 8]",
    "output": "Here is a short Python code that can do that:\n\nmy_list = [1, 2, 3, 4, 5, 6, 7, 8]\nfor i in range(5):\n    print(my_list[i])"
  },
  {
    "instruction": "Name two countries with a population size larger than the United States.",
    "input": "",
    "output": "Two countries with a population size that is larger than the United States are China and India."
  },
  {
    "instruction": "Generate a list of goals for this upcoming year.",
    "input": "",
    "output": "1. Develop healthy habits by maintaining a consistent exercise regimen and balanced diet.\n2. Improve productivity by minimizing distractions and increasing focus.\n3. Increase professional skills through continued education and training.\n4. Strengthen personal relationships by spending more time with loved ones.\n5. Save money by creating and sticking to a budget.\n6. Practice stress-reducing techniques such as meditation and journaling.\n7. Keep a positive attitude by focusing on gratitude and positivity.\n8. Work towards a promotion or career advancement.\n9. Pursue a new hobby or passion.\n10. Travel and explore new places and cultures."
  },
  {
    "instruction": "Describe the color yellow in 3 words.",
    "input": "",
    "output": "Bright, cheerful, warm."
  },
  {
    "instruction": "Categorize the following three words.",
    "input": "Happiness, Energy, Rainbow",
    "output": "Category: Abstract Concepts/Nouns.\n\n1. Happiness - Emotion/Feeling\n2. Energy - Physical/Scientific Concept\n3. Rainbow - Natural Phenomenon."
  },
  {
    "instruction": "Based on the given title, create a summary of the paper.",
    "input": "\"The Use of Machine Learning in Healthcare Services\"",
    "output": "This paper explores the application of machine learning techniques in healthcare services. It outlines the various ways machine learning can improve the efficiency of healthcare delivery, from predicting and diagnosing diseases to devising personalized treatment plans. The paper also discusses current developments and advances in this field, and the potential benefits of incorporating machine learning into healthcare services. Ultimately, the paper suggests that machine learning has the potential to revolutionize the way healthcare is delivered and could significantly improve patient outcomes."
  },
  {
    "instruction": "You received two pieces of feedback from your supervisor. Combine the two pieces of feedback into one sentence.",
    "input": "Your work is organized but you need to be more meticulous.",
    "output": "My supervisor commended me for my organized work but advised me to be more meticulous in my approach."
  },
  {
    "instruction": "Explain the historical context of WWI.",
    "input": "",
    "output": "World War I or the First World War, often referred to as the Great War, was a global war originating in Europe that spanned from 1914 to 1918. More than 70 million military personnel, including 60 million Europeans, were mobilized in one of the largest wars in history. At least nine million combatants and seven million civilians died as a direct result of the war.\n\nThe war was sparked by the assassination of Archduke Franz Ferdinand of Austria by Yugoslav nationalist, Gavrilo Princip. This led to a declaration of war by Austria-Hungary on Serbia. The complex web of alliances and hastily constructed treaties amongst European nations quickly saw the conflict expand to include Germany, Russia, Great Britain, and eventually the United States.\n\nBehind this trigger event, however, lay deeper, long-established tensions between European nations. These included imperialistic competition for territory and resources, economic rivalry, arms races, and the growth of nationalism. European states jostled for advantage, forming two opposing military alliances: the Triple Entente, consisting of France, Russia, and Britain, and the Triple Alliance of Germany, Austria-Hungary, and Italy. These alliances were the result of longstanding relationships between these countries but also served as a means of deterring potential attackers by ensuring that the cost of conflict would be too high.\n\nAnother major contributing factor was the arms race between major European powers, driven by the development of new technology such as machine guns, submarines, and chlorine gas, and the increasing size and power of Europe's armies and navies. The fall of the Ottoman Empire also created instability in the Balkans, where various nationalist movements emerged aiming to realize their goals of independence or expansion.\n\nThese tensions and alliances, coupled with the intense nationalism and militarism of the time, created a complex and volatile situation that erupted into war in 1914."
  },
  {
    "instruction": "Transform a positive statement into a negative one.",
    "input": "I will succeed.",
    "output": "I will not succeed."
  },
  {
    "instruction": "Explain the process of electron transport chain?",
    "input": "",
    "output": "The electron transport chain, also known as the respiratory chain, is a series of complex enzymes and proteins located in the inner mitochondrial membrane, responsible for producing the majority of the ATP during cellular respiration. The process is the final step in the aerobic respiration, where energy from the oxidation of nutrients is used to produce ATP, the cell's source of chemical energy.\n\nHere are the main steps of the electron transport chain:\n\n1. Electrons are donated to the chain by the reduced coenzymes NADH and FADH2, which are produced during earlier stages of cellular respiration. These coenzymes deliver high-energy electrons, which will travel through the chain, to complex I and complex II, respectively.\n\n2. As the electrons are passed along the chain through series of redox reactions, they lose energy which is used by the protein complexes to pump protons from the mitochondrial matrix into the intermembrane space, creating an electrochemical gradient. \n\n3. The final electron acceptor is molecular oxygen, which is reduced to water, removing the low-energy electrons from the chain and allowing it to start again.\n\n4. The electrochemical gradient created by the proton pumping generates a force, called the proton motive force, which drives the synthesis of ATP. This process is called chemiosmosis, where the protons flow back into the matrix through an enzyme called ATP synthase, which uses the energy to phosporylate ADP into ATP.\n\nOverall, the electron transport chain uses the energy from the electrons donated by the reduced coenzymes to pump protons and create an electrochemical gradient, which is used to generate ATP through chemiosmosis. Through this mechanism, the cell can produce large amounts of ATP from the oxidation of nutrients, enabling it to perform its functions."
  },
  {
    "instruction": "Given the following passage, summarize it",
    "input": "John Adams was an American patriot who served as the second president of the United States. He was a statesman, a diplomat, and a leader of the American Revolution. He was very influential in the drafting and ratification of the United States Constitution. He was also a strong leader of the Federalist Party and an advocate of the Bill of Rights.",
    "output": "John Adams was the second president of the United States, and played a key role as a statesman, diplomat, and leader in the American Revolution. He helped draft and ratify the Constitution, and was a leader of the Federalist Party, advocating for the Bill of Rights."
  },
  {
    "instruction": "Provide a list of measures that could help reduce the emission of greenhouse gases.",
    "input": "",
    "output": "1) Switching to renewable energy sources: Increasing the use of clean, renewable energy sources such as wind, solar, hydro and geothermal power, can significantly reduce greenhouse gas emissions.\n\n2) Promoting energy efficiency: Upgrading to energy-efficient appliances and buildings can lower energy consumption and reduce greenhouse emissions.\n\n3) Encouraging low-carbon transportation: Encouraging the use of public transportation, carpooling or low-carbon vehicles such as electric or hybrid cars can reduce emissions from fossil fuel use in transportation.\n\n4) Implementing carbon pricing: Governments can put a price on carbon emissions through a carbon tax or an emissions trading scheme, incentivizing companies to reduce their emissions.\n\n5) Promoting sustainable agriculture: Encouraging farmers to use sustainable agricultural practices that reduce chemical inputs and improve soil health, can reduce emissions from agriculture.\n\n6) Reforestation: Planting new trees and preserving existing forests can help absorb and store carbon dioxide from the atmosphere.\n\n7) Reducing waste: Reducing the amount of waste sent to landfills and increasing composting and recycling can decrease methane emissions from waste decomposition.\n\n8) Encouraging conservation: Encouraging conservation and reducing consumption of resources can decrease the demand for energy and reduce emissions from the production and transport of goods.\n\n9) Supporting research and development: Governments and businesses can invest in research and development to create innovative solutions for reducing greenhouse gas emissions.\n\n10) Promoting international cooperation: Greenhouse gas emissions are a global issue and require international cooperation and coordination to achieve significant reductions."
  },
  {
    "instruction": "Determine the stock market trend of the following stock over the past month.",
    "input": "The stock name is ABC Corporation.",
    "output": "I'm sorry, I'm an AI language model and do not have access to real-time market data. To determine the stock market trend of ABC Corporation over the past month, you will need to consult with a financial news source, a stock market tracker or a financial advisor."
  },
  {
    "instruction": "How would you explain the following term in simple language?",
    "input": "Artificial Intelligence",
    "output": "Artificial intelligence, or AI, is a type of computer technology where machines can do tasks that would normally require a human to do them. These tasks can include things like understanding language, recognizing images, and playing games. AI systems are designed to learn and improve over time, getting better at their job the more they do it."
  },
  {
    "instruction": "Design a website that explains the concept of blockchain technology.",
    "input": "",
    "output": "Here's an overview of what the website could look like:\n\nHeader: \"Understanding Blockchain Technology: A Comprehensive Guide\"\n\nMain Menu: \n- Introduction to blockchain\n- History of blockchain \n- How does blockchain work\n- Benefits and uses of blockchain\n- Blockchain applications in various industries\n- Future of blockchain technology\n- Resources and further reading\n\nIntroduction to blockchain:\nThis section would introduce the concept of blockchain technology and its significance in the digital era. It will briefly touch upon the definition, origin and general understanding of the term.\n\nHistory of blockchain:\nThis section traces the history of blockchain technology, from its inception to its evolution and growth over the years. It also highlights the major milestones and developments in the field.\n\nHow does Blockchain work:\nThis section provides a more in-depth understanding of how blockchain technology works. It explains concepts such as cryptography, distributed ledger, and consensus mechanisms, with the help of diagrams and illustrations to make it easier for the reader to comprehend.\n\nBenefits and uses of blockchain:\nIn this section, the various advantages of blockchain technology are highlighted, including security, transparency, and immutability. It also discusses the various use cases of blockchain, such as smart contracts, cross-border payments, and supply chain management.\n\nBlockchain applications in various industries:\nThis section showcases how blockchain technology is being applied across various industries such as finance, healthcare, government, and more. It provides real-life examples of companies and organizations that are leveraging the power of blockchain.\n\nFuture of blockchain technology:\nThis section looks into the future and discusses the potential of blockchain technology and its role in shaping our world. It also touches upon emerging trends and innovations in the field.\n\nResources and further reading:\nThis section provides a list of resources for those who wish to learn more about blockchain technology or delve deeper into specific aspects of it. This includes books, articles, videos, podcasts, and more.\n\nFooter: The website footer can include the contact information, social media links, and a brief about the creators or contributors of the website.\n\nOverall, the website would be visually appealing, easy to navigate, and informative, providing a comprehensive understanding of blockchain technology for readers of all levels."
  },
  {
    "instruction": "Select the noun phrase in the following sentence.",
    "input": "The accident caused horrific damage across the town.",
    "output": "The noun phrases in the given sentence are \"The accident\" and \"horrific damage.\""
  },
  {
    "instruction": "Propose an idea for a social media campaign.",
    "input": "A campaign for a women's activewear company.",
    "output": "One potential idea for a social media campaign for a women's activewear company could revolve around the themes of body positivity and empowerment. The campaign could feature diverse, real women of all shapes, sizes, and ages engaging in various physical activities, highlighting the joy of movement, strength, and the importance of inclusivity in fitness.\n\nThe campaign could include a social media hashtag, such as #AllBodiesActive, and encourage people to share their stories and post pictures of themselves engaging in their favorite physical activities while wearing the company's activewear. This could create a sense of community and promote the brand's message of embracing all bodies and celebrating women's achievements.\n\nTo roll out the campaign, the company could collaborate with influencers and ambassadors who are advocates for body positivity and inclusivity in the fitness industry. The campaign could also include user-generated content such as inspiring quotes, workout tips, and self-love affirmations to further engage with the audience.\n\nOverall, the campaign's goal would be to encourage women to feel confident, empowered, and inspired to lead active lifestyles, while promoting the company's activewear as an inclusive and supportive brand."
  },
  {
    "instruction": "Suggest a new tagline for the article.",
    "input": "CNN's consultant on political television advertising believes that the cost to influence the 2008 election may exceed $3 billion.",
    "output": "\"Unprecedented spending in the race for 2008: Will $3 billion be enough to sway voters?\""
  },
  {
    "instruction": "Compose a comment for a review.",
    "input": "The reviewer says that the product arrived quickly but the color was wrong.",
    "output": "Thank you for taking the time to leave a review. We're glad to hear that the delivery of your product was prompt. However, we're sorry to learn that the color wasn't what you expected. Could you please get in touch with our customer service team so we can assist you in resolving this issue? Thank you."
  },
  {
    "instruction": "Describe the textile industry",
    "input": "",
    "output": "The textile industry is involved in the design and production of fabrics and other materials such as yarn and thread, typically for use in clothing, upholstery, and other fabric goods. It is one of the oldest industries in the world and has played a vital role in shaping the global economy. The industry itself encompasses several stages of production, from raw material processing and spinning to weaving, knitting, dyeing, and finishing, all of which require sophisticated machinery and skilled labor.\n\nThe textile industry is a global one, with raw materials such as cotton, wool, and silk being sourced from around the world and then processed into finished products through a complex supply chain. The industry employs millions of people worldwide, with countries such as China, India, and Bangladesh being major players in both production and export.\n\nTextiles are used for a wide variety of purposes, from clothing and fashion to household goods, and the industry is always looking for new and innovative fabrics and production techniques. With the rise of sustainability concerns, there has been a growing focus on the adoption of eco-friendly practices and materials, as well as improvements in labor conditions and fair trade practices."
  },
  {
    "instruction": "Identify the poetic device used in the following example: \"The wind whispers secrets to the trees\".",
    "input": "",
    "output": "The poetic device used in the example: \"The wind whispers secrets to the trees\" is personification. Personification is the attribution of human qualities, behaviors or characteristics to inanimate objects, animals or natural phenomena. In this case, the wind is given the human ability to whisper secrets."
  },
  {
    "instruction": "Give the example of a simile for the following phrase.",
    "input": "the dark night",
    "output": "The darkness of the night was as black as coal."
  },
  {
    "instruction": "Choose the correct variation of this word:",
    "input": "amendable",
    "output": "Amendable is correctly spelled."
  },
  {
    "instruction": "Create a narrative piece from a given situation.",
    "input": "Two friends went on a picnic and one dropped a valuable item.",
    "output": "Once upon a summer's day, two friends, Katie and Emily, decided to grab their baskets and blankets and head off on a much-needed picnic. They laughed and joked as they drove to the park, the wind blowing in their hair and the sun shining warmly on their faces. They found the perfect spot under a large oak tree, its branches stretching wide to provide them with shade.\n\nKatie pulled out a checkered blanket and laid it on the grass while Emily rummaged through the basket, bringing out an array of sandwiches, fruits, and pastries. They settled down and enjoyed their feast, discussing their lives and reminiscing about old times. The day was beautiful, and they felt at ease, surrounded by nature, and enjoying each other's company.\n\nAfter a while, they decided to explore the park, and so they packed up their things and set off. They walked alongside babbling brooks and over small wooden bridges, and they came across fields of wildflowers that swayed in the breeze. They stopped to take pictures and laughed as they tried to capture the beauty around them.\n\nIt wasn't until they had returned to their car and were about to drive away that Emily gasped and patted her pockets. \"Oh no!\" she exclaimed, \"I lost my grandmother's necklace!\" \n\nThey both panicked, knowing the necklace was a valuable family heirloom. They retraced their steps, scouring the park for any sign of the lost jewelry. They asked people if they had seen it, and they searched high and low.\n\nJust as they were about to give up hope, a little girl approached them, holding out the necklace in her tiny hand. \"Is this what you're looking for?\" she asked, smiling up at them. Tears of relief and gratitude filled Emily's eyes as she thanked the little girl, who simply shrugged and ran off to join her friends.\n\nKatie and Emily returned home that day, exhausted but elated. Emily clutched the necklace tightly in her hand, grateful to have it back. They talked about the little girl who had saved the day and the adventure they had been on. They both agreed - it had been a picnic to remember."
  },
  {
    "instruction": "How many bytes are there in a kilobyte?",
    "input": "",
    "output": "There are 1024 bytes in a kilobyte.\n\nHowever, the term kilobyte has historically been used to refer to either 1024 bytes, or 1000 bytes, depending on the context. In the International System of Units (SI), the prefix \"kilo\" means 1000, so 1 kilobyte (kB) would be 1000 bytes. However, in the context of computing and data storage, where binary data is organized in powers of 2, it has been common to use a different set of binary prefixes, where 1 kibibyte (KiB) = 1024 bytes. \n\nSince approximately 2000 the International Electrotechnical Commission (IEC) has developed an international standard of binary prefixes, they include prefixes: kibi-, mebi-, gibi-, tebi-, pebi-, and exbi-, so growing in factors of (2^10). However, even now kilobyte interchangeably is used to mean 1024 bytes, while in contexts such as data transmission and consumer storage, often is used with it's SI definition of 1000 bytes."
  },
  {
    "instruction": "Give three examples of big data applications.",
    "input": "",
    "output": "1. **Predictive Maintenance:** Many industrial and manufacturing companies use big data analytics to anticipate failure in their machines, tools, and systems. They collect real-time data from sensors on machines worldwide, and then use predictive models to identify patterns of failure, provide early warning of issues, and create maintenance schedules that prevent downtime and reduce costs.\n\n2. **Personalized Healthcare:** Big data is increasingly used in healthcare to tailor treatment programs to individual patients. By analyzing data from millions of patient health records, medical sensors, and wearable devices, healthcare providers can predict outcomes, plan treatments, and provide personalized care. This application has the potential to improve patient outcomes, reduce healthcare costs, and enhance patient experiences.\n\n3. **Fraud Detection**: Big data technologies are used in banking and finance to detect and prevent fraud. With the help of big data analytics, it is possible to analyze data from a vast number of transactions and other activities in real-time, which helps to identify suspicious activities or transactions, and then take necessary actions to stop it. This also helps in enhancing system security and customer trust."
  },
  {
    "instruction": "Summarize the main idea of the following article in one sentence.",
    "input": "The question of when self-driving cars will be available on the market has been up for debate. Some say as soon as next year, while others think that it may be much further off. There are several factors that will affect when self-driving cars will be available, including economic considerations, technological feasibility, and social acceptance.",
    "output": "The availability of self-driving cars on the market is uncertain due to several factors including economic considerations, technological feasibility, and social acceptance."
  },
  {
    "instruction": "Find the area of a triangle with base 8cm and height 11cm.",
    "input": "",
    "output": "The formula for finding the area of a triangle is (base x height) / 2. \n\nPlugging in the values for base and height, the calculation is as follows: (8 cm x 11 cm) / 2 = 44 cm^2.\n\nTherefore, the area of a triangle with a base of 8 cm and height of 11 cm is 44 cm^2."
  },
  {
    "instruction": "Generate a jingle that conveys the idea of safety.",
    "input": "",
    "output": "Verse 1:\nStay alert and stay aware,\nSafety first, don't you dare,\nTaking chances and being reckless\nCaution pays and prevents chaos.\n\nChorus:\nSafety first, that's the key,\nFor you and your family,\nStay safe, stay sound,\nPeace of mind will be found.\n\nVerse 2:\nWhen you're driving, buckle up,\nDon't text, don't take a sup,\nKeep your eyes on the road,\nSafety rules must be towed.\n\n(Repeat Chorus)\n\nBridge:\nIn everything, that you do,\nBe careful and avoid what's taboo,\nSafety first, in all you do,\nSo you can thrive and shine through.\n\n(Repeat Chorus x 2)\n\nOutro:\nSafety first, peace of mind,\nKeep yourself and others in line,\nBe cautious, be safe,\nAnd enjoy life's beautiful embrace."
  },
  {
    "instruction": "Outline the pros and cons of technology-driven healthcare.",
    "input": "",
    "output": "Technology-driven healthcare refers to the use of advanced technology and electronic methods to improve healthcare outcomes and patient care. Like any other field, technology has its advantages and disadvantages. Below is an outline of the pros and cons of technology-driven healthcare.\n\nPros:\n1. Improved patient outcomes: With the help of technology, physicians and other healthcare professionals can access patient's data and medical history, allowing them to make accurate diagnoses and provide personalized treatments, resulting in better patient outcomes.\n\n2. Enhanced efficiency: Technology-driven healthcare systems help to streamline hospital operations by minimizing paperwork and reducing wait times, resulting in an overall increase in efficiency and a decrease in costs.\n\n3. Convenience: Technology such as telemedicine enables patients to consult with their healthcare professionals remotely, eliminating the need for a physical visit to the hospital or clinic. This accessibility and convenience make healthcare more readily available to individuals who may find it difficult to access traditional in-person care.\n\n4. Advanced research: Technology-driven healthcare allows doctors and medical researchers to collect and analyze vast amounts of data, which can drive medical breakthroughs and advances in treatment.\n\nCons:\n1. Increased costs: Implementing advanced technology can be costly, and the expenses may be passed down to patients, resulting in higher healthcare costs.\n\n2. Security and privacy issues: With the storage of patient information electronically, there is a risk of breaches and unauthorized access to sensitive medical data.\n\n3. Dependence on technology: Over-reliance on technology could result in the diminishment of human skills and expertise, and technical malfunctions could potentially hinder patient care.\n\n4. Limited access: Not all individuals have access to technology-driven healthcare, particularly those living in developing nations or remote areas. This creates disparities in healthcare access and outcomes."
  },
  {
    "instruction": "Classify this sentence as either a declarative or interrogative",
    "input": "Do you agree",
    "output": "Interrogative."
  },
  {
    "instruction": "Given the values for two angles ((9 degree, 48 degree) for representation), output the third angle in the triangle.",
    "input": "9 degree, 48 degree",
    "output": "The sum of the interior angles of a triangle always adds up to 180 degrees. Therefore, for a triangle with two angles measuring 9 degrees and 48 degrees, the third angle would be: \n\n180 - (9 + 48) = 123 degrees."
  },
  {
    "instruction": "Edit the sentence to correctly use the idiom \"by the skin of your teeth\".",
    "input": "She wanted to pass the test by the skin of her teeth.",
    "output": "She passed the test by the skin of her teeth."
  },
  {
    "instruction": "Analyze the consequences of a virtual learning environment.",
    "input": "",
    "output": "Virtual learning environments have become increasingly popular, especially in the wake of the COVID-19 pandemic. While virtual learning offers many benefits, it also presents its own set of challenges and consequences. Here are some of the potential positive and negative consequences of a virtual learning environment:\n\nPositive consequences:\n\n1. Increased flexibility: Virtual learning environments allow for greater flexibility in scheduling and learning pace. Students can learn at their own pace, and that too from remote locations. This is particularly beneficial for students who have work or family commitments.\n\n2. Wider access to education: Virtual learning has made it possible for students from remote or disadvantaged areas to access quality education. This has helped to reduce the education gap and promote equality.\n\n3. Interactive and personalized learning: Virtual learning environments often offer interactive and personalized learning experiences. Students have access to a wide range of multimedia resources such as videos, animations, and simulations that can enhance their understanding of the subject matter.\n\n4. Lower costs: Virtual learning is often more affordable than traditional classroom learning since it eliminates the need for physical infrastructure, transportation, and other associated costs.\n\nNegative consequences:\n\n1. Social isolation: One of the main drawbacks of virtual learning is the potential for social isolation. Students may miss out on the social interactions and support that come with traditional classroom learning. This can impact their overall well-being and affect their learning outcomes.\n\n2. Lacks hands-on experience: Virtual learning environments may not offer the same kind of hands-on or experiential learning opportunities that are available in traditional classrooms. This can be a disadvantage for students who learn better through hands-on activities and experiences.\n\n3. Technical issues: Virtual learning often relies on technology, including computers and internet connections. Technical issues such as hardware failures, software glitches, and internet outages can disrupt the learning process and affect student outcomes.\n\n4. Requires discipline and motivation: Virtual learning requires a great deal of discipline and motivation on the part of the student. With increased flexibility and autonomy, students need to be self-motivated and disciplined in managing their time and completing their coursework.\n\nIn conclusion, virtual learning environments present a mix of positive and negative consequences. They offer increased flexibility, wider access to education, interactive learning experiences, and cost savings, but can also lead to social isolation, lack of hands-on experience, technical issues, and require discipline and motivation from students."
  },
  {
    "instruction": "Categorize the below text regarding its genre",
    "input": "The sun was setting in the west, casting its warm rays over the sea.",
    "output": "The genre of the input text appears to be descriptive, fitting in the category of Literature or Creative Writing. It could also be a part of a larger narrative/story belonging to Romanticism, which emphasizes on emotion and individualism as well as glorification of the natural world."
  },
  {
    "instruction": "Alter the following sentence by replacing the bold word with an appropriate synonym\n\nThe show was a **surprise** hit",
    "input": "",
    "output": "The show was an unexpected hit."
  },
  {
    "instruction": "What is the similarity between a cat and a dog?",
    "input": "",
    "output": "Both cats and dogs are common domestic pets that belong to the mammal family. They have fur which they shed, sharp teeth, and claws, and are both carnivores by nature. They are also both intelligent and instinctive animals that make them trainable to some extent, and have an acute sense of hearing and smell. Both animals are known for their companionship and for providing emotional support to their owners."
  },
  {
    "instruction": "Design a logo for a company called \"My First Studio\".",
    "input": "",
    "output": "I'm sorry, I am an AI language model and I do not possess the ability to create visual graphics like logos or images. However, I can provide some ideas and concepts that you can use for designing a logo for \"My First Studio\". \n\nHere are a few ideas for designing a logo: \n\n1. Incorporate graphics or symbols related to art, design, or creativity in the logo. This could include the use of an easel, paintbrush, pencil, or camera as part of the logo imagery.\n\n2. Use playful and bright colors to invoke a sense of creativity and exploration. This could include the use of different shades of orange, yellow, red, and green.\n\n3. Design the typography of \"My First Studio\" in a fun and engaging style. You can use a bold and simple font type and combine it with a handwritten or cursive style.\n\n4. Include illustrations or graphics of children or beginners engaging in creative activities like painting, drawing, or taking photographs. This will help emphasize the focus of the company on nurturing and development of creativity from a young age.\n\nBy incorporating these ideas, you should be able to come up with an effective and appealing logo for \"My First Studio\"."
  },
  {
    "instruction": "What is the result of 4 raised to the power of 3?",
    "input": "",
    "output": "The result of 4 raised to the power of 3 is 64."
  },
  {
    "instruction": "Construct a regular expression to identify email addresses.",
    "input": "",
    "output": "A regular expression that can be used to identify email addresses is: \n\n`[a-zA-Z0-9._%+-]+@[a-zA-Z0-9.-]+\\.[a-zA-Z]{2,}`\n\nExplanation:\n- `[a-zA-Z0-9._%+-]+` represents the username part of an email. This part includes one or more characters that could be alphabets (lowercase or uppercase), digits, dots, underscores, percentages, plus, or hyphen. The `+` at the end indicates that the username must have at least one character.\n- `@` represents the compulsory `@` symbol between the username and the domain name\n- `[a-zA-Z0-9.-]+` represents the domain name part of the email. This part could include alphabets (lowercase or uppercase), digits, dots or hyphens. The + at the end indicates that the domain name must have at least one character.\n- `\\.` represents the compulsory dot `.` symbol between the domain name and the top-level domain\n- `[a-zA-Z]{2,}` represents the top-level domain part of the email. This part must have at least two alphabets \n\nAn example of an email address that matches this regular expression would be `John.Doe-123%+@example-domain.com`."
  },
  {
    "instruction": "Construct a poem with 4 stanzas and a minimum of 3 lines in each stanza.",
    "input": "",
    "output": "A gentle breeze, the world at ease,\nA moment's peace, away from disease,\nNature's beauty, a pause to seize.\n\nThe rolling hills, a sight to see,\nGreenery for miles, wild and free,\nA canvas painted, for you and me.\n\nBirds chirp, flowers bloom,\nThe sun shines, away from gloom,\nA ray of hope, a chance to consume.\n\nThis tranquil scene, of calm and bliss,\nIs where the heart, finds pure happiness,\nA moment captured, not to be missed."
  },
  {
    "instruction": "What is the name of the website home page?",
    "input": "www.example.com",
    "output": "The name of the homepage for the website with the URL \"www.example.com\" is typically called \"Home,\" but the specific name of the homepage can vary depending on the website's design and preferences."
  },
  {
    "instruction": "Identify the predicate of the given sentence.",
    "input": "John ate the apple",
    "output": "The predicate of the given sentence \"John ate the apple\" is \"ate the apple.\""
  },
  {
    "instruction": "Take the text below and make it ‘spookier’",
    "input": "The old house stood shrouded in the darkness of the night.",
    "output": "In the pitch-black dead of night, the decrepit old house loomed ominously, enshrouded in an eerie veil of impenetrable darkness, emanating a bone-chilling aura of terror and despair."
  },
  {
    "instruction": "From the given options, classify the following word as a noun, verb, adjective, or adverb.\nWord: Cautiously",
    "input": "",
    "output": "Cautiously is an adverb."
  },
  {
    "instruction": "Categorize different coral reef habitats.",
    "input": "",
    "output": "Coral reef habitats can be categorized into several types based on their location, depth, and structure. These include:\n\n1. Fringing Reefs: These reefs are located close to the shore, and usually grow directly from the coastline. They are the most common type of coral reef habitat.\n\n2. Barrier Reefs: These reefs are separated from land by a lagoon or other body of water. They are generally long and narrow, and can run parallel to the coast for many miles.\n\n3. Atolls: Atolls are ring-shaped coral reefs that surround a central lagoon. They usually form around previously submerged volcanic islands, which have since eroded away, leaving only the coral structure behind.\n\n4. Patch Reefs: These are small, isolated reefs that are found within lagoons or other shallow waters. They can be either circular or elongated in shape.\n\n5. Banks or Platform Reefs: These reefs grow on the continental shelf, in deeper waters that are usually between 30 and 60m deep. They are broad and flat, and can extend for many miles.\n\nEach of these coral reef habitats supports its own unique array of marine life, and plays an important role in the overall health and diversity of the ocean ecosystem."
  },
  {
    "instruction": "Convert the number in Fahrenheit to Celsius.",
    "input": "210",
    "output": "The formula for converting Fahrenheit to Celsius is: (°F − 32) × 5/9 = °C.\n\nSo, if the temperature provided in Fahrenheit is 210°F then, using the above formula, we can find its Celsius equivalent as:\n\n(210 -32) * 5/9 = 98.9°C"
  },
  {
    "instruction": "Would you recommend this product to a friend?",
    "input": "This product has been extremely useful for organizing my office.",
    "output": "Based on your positive experience with the product and its usefulness in organizing your office, I would recommend this product to a friend."
  },
  {
    "instruction": "Compare and contrast the use of web technologies between web 1.0 and web 2.0",
    "input": "",
    "output": "Web 1.0 and Web 2.0 are terms used to describe two different generations of the Web. Web 1.0 refers to the initial stage of the World Wide Web, while Web 2.0 describes the evolution of the Web towards more interactive and user-generated content. The main differences between these two generations of the Web lie in the way web technologies are used.\n\nWeb 1.0 was characterized by static HTML pages and the use of web technologies for the sole purpose of presenting information. Websites were purely informational, with minimal user interaction, and were mostly built by professionals. At this time, web technologies were used to display text, images, and links, and the main focus was on delivering content to the user. Some of the common web technologies used in Web 1.0 include HTML, CSS, and JavaScript.\n\nWeb 2.0, on the other hand, brought about a shift towards more dynamic and interactive web pages. With the advent of new web technologies such as AJAX, web developers were able to build more interactive and responsive websites. Web 2.0 also introduced the concept of user-generated content, where users could contribute to the content of websites. This led to the rise of social media platforms, blogs, wikis, and other forms of interactive websites. In addition to HTML, CSS, and JavaScript, web technologies commonly used in Web 2.0 include XML, RSS, and APIs.\n\nIn summary, the main difference between Web 1.0 and Web 2.0 lies in the way web technologies are used. Web 1.0 was focused on presenting information, while Web 2.0 is centered on user interaction and participation. The development of new web technologies has enabled web developers to create more dynamic and responsive websites, allowing for a richer and more interactive user experience."
  },
  {
    "instruction": "You have a broken washing machine and need to fix it. Describe the steps to do so.",
    "input": "",
    "output": "Fixing a washing machine involves several steps and may require the help of a professional depending on the extent of the damage. Below are some general steps that can be taken to fix a broken washing machine.\n\n1. Identify the problem: The first step in fixing a broken washing machine is to identify the source of the problem. You can do this by observing the symptoms of the machine and determining what function is not working properly. The most common washing machine problems include leaks, not spinning, making loud noises, not draining, among others.\n\n2. Unplug the machine: Before attempting any repairs, it is important to disconnect the washing machine from the power source to avoid accidents or electrocution.\n\n3. Consult the manual: Refer to the owner's manual for specific instructions on how to fix the identified problem. Manuals usually have a troubleshooting section that can guide you on how to fix common problems with the machine.\n\n4. Check for simple fixes: Some problems can be easily fixed without the need for technical knowledge. For example, if the machine is not draining, check if the drain hose is clogged or if the filter needs cleaning. If the machine is not spinning, check if the load is unbalanced and rearrange the clothes.\n\n5. Order replacement parts: If the problem cannot be fixed with simple adjustments, then you may need to order replacement parts. You can do this online or at a hardware store, making sure to purchase the correct part for your washing machine model.\n\n6. Repair or seek professional help: If you feel confident enough to make the repairs yourself, carefully follow the instructions in the manual using the necessary tools. If you are not confident in your ability to make the repairs, enlist the help of a professional washing machine repair technician."
  },
  {
    "instruction": "Find the Past-perfect tense verb.",
    "input": "She had given the money to her teacher.",
    "output": "The past perfect tense verb in the sentence is \"had given.\""
  },
  {
    "instruction": "Edit the given text so that it sticks to standard English grammar rules.",
    "input": "We was going to the store, when she realized she forgot her wallet.",
    "output": "We were going to the store when she realized she forgot her wallet."
  },
  {
    "instruction": "Name two benefits of eating more plant-based proteins.",
    "input": "",
    "output": "1. Improved Health Outcomes: Plant-based proteins are often packed with essential vitamins, minerals, fiber, and antioxidants, that work to improve overall health outcomes. Consuming these proteins can help to reduce the risks of developing chronic conditions such as heart disease, type 2 diabetes, and certain types of cancer.\n\n2. Environmental Sustainability: By choosing plant-based proteins over animal-based options, individuals can reduce their carbon footprint and contribute to a more sustainable food system. Livestock farming is a major driver of deforestation, water pollution, and greenhouse gas emissions. Substituting plant proteins for animal proteins, even a couple of times a week can help reduce the environmental impact of our dietary choices."
  },
  {
    "instruction": "Generate a 5-word sentence using the following words: \"they\",\"happy\",\"had\",\"were\",\"when\".",
    "input": "",
    "output": "They were happy when had."
  },
  {
    "instruction": "List three features of the moon.",
    "input": "",
    "output": "1. Craters: The surface of the moon is covered in impact craters from meteoroids, asteroids, and comets that have collided with the lunar surface over billions of years.\n\n2. Lunar Maria: The dark areas on the moon, visible from Earth, are called lunar maria. These are low-lying areas that were filled with molten lava following impacts with large meteoroids or comets, and then solidified.\n\n3. Lack of Atmosphere: The moon has no significant atmosphere to protect its surface or to retain heat. This results in extreme temperature changes on the lunar surface, ranging from -173°C (-279°F) during its night to 127°C (261°F) during its day."
  },
  {
    "instruction": "Edit the following sentence: “To build the bridge we need construction equipment, including drills and jackhammers”",
    "input": "\"To build the bridge we need construction equipment, including drills and jackhammers\"",
    "output": "\"In order to construct the bridge, it is necessary for us to acquire construction equipment such as drills and jackhammers.\""
  },
  {
    "instruction": "Explain why the 9th Amendment to the US Constitution is important.",
    "input": "",
    "output": "The 9th Amendment to the US Constitution is important because it helps to protect the rights of the citizens that are not explicitly mentioned in the Constitution. In other words, it states that the listing of certain rights in the Constitution does not mean that the people do not have other rights as well. The amendment serves as a reminder that the government has been established to serve the people, and it exists to protect the rights and liberties of its citizens. Also, the amendment prevents the government from expanding its power beyond what is expressly granted in the Constitution. Thus, the 9th Amendment plays an important role in ensuring that the rights of the people are respected, even if they are not explicitly mentioned in the Constitution."
  },
  {
    "instruction": "Create a blog post to explain why the given product is useful.",
    "input": "Product: Smartphone robotic vacuum cleaner",
    "output": "Why a Smartphone Robotic Vacuum Cleaner is the Smart Choice for Your Home\n\nAre you tired of spending countless hours vacuuming your floors and carpets? Or maybe you're searching for a more convenient and efficient way to keep your living space clean. If so, it's time to consider investing in a smartphone robotic vacuum cleaner. \n\nA smartphone robotic vacuum cleaner is a small but powerful device that uses advanced robotic technology to clean your floors and carpets. These devices are equipped with sensors that help them navigate and avoid obstacles, providing a thorough and efficient cleaning experience. The most notable feature about these devices, however, is the ability to control them using your smartphone. \n\nBy connecting the vacuum cleaner to your smartphone, you can schedule cleaning times, view the cleaning progress, and even set the device to clean specific areas or rooms. This level of convenience and control is unmatched by traditional vacuum cleaners. With just a few taps on your phone, you can keep your home clean and tidy without having to lift a finger.\n\nMoreover, smartphone robotic vacuum cleaners are incredibly efficient. They use advanced algorithms and sensors to map out the layout of your home, ensuring that every inch of your floor is covered. Additionally, they are equipped with powerful suction capabilities that can easily remove dirt, dust, and debris from your floors and carpets. \n\nAnother advantage of smartphone robotic vacuum cleaners is their size and compact design. These devices are small enough to easily navigate tight spaces, like under furniture or around cluttered areas. This means that you won't have to spend time manually moving heavy furniture or reorganizing your living space. \n\nWhen you combine the convenience of smartphone control, the efficiency of advanced robotics technology, and the compact design, it's clear to see why a smartphone robotic vacuum cleaner is an excellent investment for any home. Say goodbye to the hassle of manual vacuuming and hello to a smarter, more efficient way of keeping your home clean."
  },
  {
    "instruction": "Write a computer program to add up two numbers",
    "input": "",
    "output": "Here is a simple program in Python that can add two numbers entered by the user:\n\n```python\nnum1 = float(input(\"Enter the first number: \"))\nnum2 = float(input(\"Enter the second number: \"))\n\n# Adding the two numbers\nsum = num1 + num2\n\n# Displaying the result\nprint(\"The sum of\", num1, \"and\", num2, \"is\", sum)\n```\n\nIn this program, the user is prompted to enter two numbers. These numbers are then converted to float (to also handle decimal numbers) and stored in the variables `num1` and `num2`. The program then adds the two numbers and stores the result in the variable `sum`. The final line of the code displays the result of the addition to the user."
  },
  {
    "instruction": "Deduce the results from the given equations.",
    "input": "x + 4 = 10",
    "output": "Given the equation x + 4 = 10, we can solve for x by subtracting 4 from both sides of the equation, which would give us:\n\n   x + 4 - 4 = 10 - 4\n\nSolving the simple arithmetic, it simplifies to:\n\nx = 6\n\nSo the result of the equation, x + 4 = 10, is that x is equal to 6."
  },
  {
    "instruction": "Output a Java code segment that takes an array of numbers and returns the median value",
    "input": "",
    "output": "Here's a Java code segment that takes an array of numbers and returns the median value:\n\n```java\npublic static double findMedian(int[] arr) {\n    double median;\n    int n = arr.length;\n    Arrays.sort(arr);\n        \n    if (n % 2 == 0)\n        median = (arr[n / 2] + arr[(n / 2) - 1]) / 2.0;\n    else\n        median = arr[n / 2];\n    \n    return median;\n}\n```"
  },
  {
    "instruction": "Is it possible for a person to be both an introvert and an extrovert?",
    "input": "",
    "output": "Yes, it is possible for a person to have characteristics of both introversion and extroversion, and such individuals are often referred to as ambiverts. Introversion and extroversion lie on a continuum and are not an either-or category. An ambivert is someone who displays traits of both introversion and extroversion, meaning they can be energized by social interactions but also enjoy time alone. People may also find that their tendencies towards introversion or extroversion vary depending on the context and may change over time."
  },
  {
    "instruction": "Find the longest word in the sentence “Great minds think alike.”",
    "input": "",
    "output": "The longest word in the sentence “Great minds think alike” is \"alike,\" which has 5 letters."
  },
  {
    "instruction": "Compare the following doobjects and tell which is heavier",
    "input": "A stone and a feather",
    "output": "The stone is much heavier than the feather."
  },
  {
    "instruction": "What are the four sub-fields of AI?",
    "input": "",
    "output": "The four main subfields of AI are:\n\n1. Machine Learning: This involves creating algorithms that allow computers to improve their performance based on data. It focuses on building systems that can learn from and make decisions based on data, without being explicitly programmed.\n\n2. Natural Language Processing (NLP): This subfield is concerned with the interactions between computers and humans in natural language. It involves developing methods for computers to understand, interpret, and generate human language.\n\n3. Robotics: This involves designing, building, and programming robots that can perform tasks usually requiring human intelligence, such as navigation, object recognition, and decision making.\n\n4. Computer Vision: This subfield is concerned with developing methods for computers to interpret and understand visual information from the world, including images, videos, and other visual media. It involves the processing, analysis, and understanding of visual data to enable the development of machine vision systems."
  },
  {
    "instruction": "Find three ways to improve the team workflow.",
    "input": "",
    "output": "1. Implement project management tools: One way to improve  team workflow is to introduce project management tools that can help better organize, assign and track tasks. This can reduce the time spent on administrative tasks and help minimize the chances of anything falling through the cracks.\n\n2. Foster clear communication: Communication is key to any successful team workflow. Encourage team members to clearly communicate project updates, goals, deadlines, and any roadblocks they may be facing. With an open line of communication, team members can collaborate more effectively, resolve issues quickly and avoid misunderstandings. \n\n3. Regularly evaluate and optimize processes: Continuously evaluating and optimizing work processes can help a team run more efficiently. Identify any bottlenecks or inefficiencies in the current workflow, and work together to find solutions to streamline the process. Encourage team members to provide feedback on what’s working and what’s not so that processes can be improved upon over time."
  },
  {
    "instruction": "Offer a suitable name for a vegan restaurant.",
    "input": "",
    "output": "Some suggestions for names for a vegan restaurant could be:\n\"Green Haven\", \"Blossom Bites\", \"Veggie Delight\", \"Harvest House\", \"Pure Plates\", or \"The Garden Kitchen\"."
  },
  {
    "instruction": "Given a sentence and another sentence that has a similar meaning, identify the words in each sentence that are not synonyms.",
    "input": "Sentence 1: I want to go for dinner\nSentence 2: I desire to eat dinner",
    "output": "Not synonyms:\n- Sentence 1: want, go, for\n- Sentence 2: desire, eat"
  },
  {
    "instruction": "Create a scientific article about the extinct species, Resplendent Quetzal.",
    "input": "",
    "output": "The Resplendent Quetzal: A Retrospective on an Extinct Species\n\nThe Resplendent Quetzal, also known as Pharomachrus mocinno, was once a vibrantly colored bird that belonged to the trogon family. This magnificent bird, native to the mountainous regions of Central America, was known for its iridescent green body, red chest, and long, flowing tail feathers. Although the species thrived for centuries, it eventually became extinct due to a variety of factors. In this article, we will explore the characteristics, habitat, and causes of extinction of this once resplendent bird.\n\nThe Resplendent Quetzal was a medium-sized bird, measuring between 36 and 40 cm in length. The males were particularly striking, with their long, twin tail feathers that could grow as long as a meter in length. Both males and females had brilliant green plumage, with the males sporting a red chest and the females exhibiting a grey chest. These birds were also known for their piercing cries, which could be heard echoing throughout the forest.\n\nThe habitat of the Resplendent Quetzal was primarily the cloud forests of Central America, at elevations of between 1200 and 3000 meters. These regions were characterized by high humidity, cool temperatures, and dense vegetation. The birds were most commonly found in areas with ample supplies of wild avocados, which made up a large part of their diet. The Quetzal also fed on insects and small vertebrates and was known to nest in tree cavities or abandoned woodpecker holes.\n\nDespite their vibrant beauty, the Resplendent Quetzal became extinct due to several factors. One primary cause was habitat destruction, as deforestation for agriculture and logging reduced the bird's available territory. The use of pesticides in these regions also contributed to the species' decline. Additionally, the Quetzal was hunted for its feathers, which were used in traditional Mayan headdresses and clothing. This combination of factors eventually led to the bird's extinction.\n\nIn conclusion, the Resplendent Quetzal was once a brilliant species that graced the cloud forests of Central America. Its striking appearance and piercing call made it a beloved part of its native region. However, habitat destruction, hunting, and pesticide use ultimately led to the extinction of this magnificent bird. While the Resplendent Quetzal is no longer with us, its memory serves as a reminder of the importance of"
  },
  {
    "instruction": "Create an email that encourages people to donate to a charity",
    "input": "",
    "output": "Dear [Recipient],\n\nI hope this email finds you in good health and positive spirits. As we all know, our world faces many challenges and it can be difficult to know where to start in helping. I am writing to you today to share a wonderful opportunity to give back to the community.\n\n[Charity Name] is a reputable and trustworthy organization with a mission to help those in need. Whether it's fighting hunger, providing clean water, building homes, or supporting health care, [Charity Name] is making a difference. Their work is essential, and I encourage you, as a responsible and caring member of our society, to consider donating to this cause.\n\nAny donation, big or small, will help [Charity Name] carry out their important mission. It will give hope and support to those who need it most, and enable the organization to continue its valuable work. Giving back is not only a fulfilling experience, but it also has a positive impact on the world around us.\n\nPlease visit [Charity Website] to learn more about their work and to make a donation. Thank you for considering this opportunity to give back to the community.\n\nBest regards,\n[Your Name]"
  },
  {
    "instruction": "How would you explain the process of translating a text to a non-native speaker?",
    "input": "",
    "output": "Translating a text means taking a message or content that's written in one language and converting it into another language, while endeavoring to accurately convey the original meaning. This can be done in different ways, and I'll explain some of them.\n\nOne way is by manual translation, where a person fluent in the languages being used, usually called a translator, will carefully read through the text and rewrite it in the target language. They'll pay attention to the nuances and cultural context of both languages to ensure the translation is as accurate and natural as possible.\n\nAnother way is by machine translation, where a computer program, often called a translation software, automatically converts text from one language to another using complex algorithms and rules. This method is quicker but can sometimes result in errors or unnatural phrasing, especially with idioms or figurative language since the computer may not be able to understand the context or cultural nuances.\n\nIn both cases, the goal is to accurately convey the meaning of the original text in the target language. It's important to remember that translation is not always a word-for-word process - sometimes phrases or concepts have to be adapted to better fit the target language or culture."
  },
  {
    "instruction": "Describe a nature park located in the United States.",
    "input": "",
    "output": "One Nature Park located in the United States is the Yellowstone National Park. This park covers an area of 2.2 million acres of land that stretches across three states: Wyoming, Montana, and Idaho, and became the first National Park in the U.S. when it was established in 1872. \n\nThe park is famous for its unique geography featuring hot springs, geysers, canyons, and waterfalls. It is home to diverse plant and animal life, including wolves, bison, moose, bears, and elk. Visitors to the park can hike along some of the well-maintained trails that lead to alpine meadows, hills woodland, and creeks, or they can paddle on the many rivers and lakes, enjoying a close encounter with nature.\n\nThe park is dedicated to preserving the region’s natural beauty and ecosystem, and it offers numerous educational tours, ranger-led programs, and workshops to help visitors learn about the park’s geology, history, and the importance of conservation efforts. The park is a popular destination all year round, and the different seasons offer different sceneries color and sense ranges from hot summer to snow-capped hills in winter, making it a perfect destination for nature lovers, outdoor enthusiasts, and photographers."
  },
  {
    "instruction": "Add the following fractions: 3/4 + 2/3",
    "input": "",
    "output": "To add two fractions, they must have a common denominator. Let us convert these two fractions to equivalent fractions with the same denominator. The smallest common denominator for 3/4 and 2/3 is 12. \n\nTo convert 3/4 to a fraction with 12 as its denominator, you need to multiply both its numerator (top number) and denominator (bottom number) by the same value: 3\n\n(3/4) * (3/3) = 9/12\n\nTo convert 2/3 to a fraction with 12 as its denominator, you need to multiply both its numerator (top number) and denominator (bottom number) by the same value: 4\n\n(2/3) * (4/4) = 8/12\n\nNow that we have equivalent fractions, we can proceed with the addition:\n\n3/4 + 2/3 = 9/12 + 8/12 = (9 + 8) / 12 = 17/12\n\nIn conclusion, 3/4 + 2/3 = 17/12."
  },
  {
    "instruction": "Identify the type of pronoun in the sentence \"He will arrive by 5 pm\"",
    "input": "",
    "output": "The type of pronoun in this sentence is a personal pronoun. Specifically, \"He\" is a third person singular pronoun in the subjective case, referring to a male individual."
  },
  {
    "instruction": "Write a paragraph on the importance of nutrition for athletes.",
    "input": "",
    "output": "Nutrition plays a vital role in an athlete's overall performance and health. Proper nutrition provides the necessary fuel and nutrients needed to support intense training, optimize performance, and aid recovery. This includes consuming adequate amounts of macro-nutrients like carbohydrates and proteins to provide energy and support muscle repair and growth as well as micro-nutrients such as vitamins and minerals to support overall health and immune function. Athletes have unique nutritional demands, and if their bodies are not properly fueled, it can hinder their performance and increase the risk of injury. A well-balanced, nutrient-dense diet, combined with appropriate hydration, can help athletes reach their full potential, reduce fatigue, and improve overall wellbeing."
  },
  {
    "instruction": "Multiply the following matrix:",
    "input": "A = [[2, 3],\n     [1, 5]]\n\nB = [[1, 4], \n     [2, 6]]",
    "output": "To multiply two matrices, the number of columns in the first matrix must be equal to the number of rows in the second matrix. In this case, both matrices A and B have 2 rows and 2 columns, so they can be multiplied. \n\nThe resulting matrix will have the same number of rows as the first matrix and the same number of columns as the second matrix. So, the resulting matrix will be 2x2.\n\nLet's call the resulting matrix C. Here's how to calculate each element of C:\n```\nC[0][0] = A[0][0] * B[0][0] + A[0][1] * B[1][0] = 2 * 1 + 3 * 2 = 8\nC[0][1] = A[0][0] * B[0][1] + A[0][1] * B[1][1] = 2 * 4 + 3 * 6 = 26\nC[1][0] = A[1][0] * B[0][0] + A[1][1] * B[1][0] = 1 * 1 + 5 * 2 = 11\nC[1][1] = A[1][0] * B[0][1] + A[1][1] * B[1][1] = 1 * 4 + 5 * 6 = 34\n```\n\nSo, the resulting matrix C is:\n```\nC = [[8, 26],\n     [11, 34]]\n```\n\nTherefore, the product of matrices A and B is:\n```\n[[8, 26],\n [11, 34]]\n```"
  },
  {
    "instruction": "Name the highest peak in the given mountain range.",
    "input": "Rocky Mountains",
    "output": "The highest peak in the Rocky Mountains is Mount Elbert, located in Colorado, with an elevation of 14,440 feet (4,401 meters)."
  },
  {
    "instruction": "Explain what adjectives are and give an example.",
    "input": "",
    "output": "An adjective is simply a word that describes or modifies a noun or a pronoun. This means that adjectives are used to tell more about the people, animals, things or events they refer to by giving more information about them. \n\nFor example, let’s take the sentence “The tree is tall.” In this sentence, the word “tall” is an adjective because it is used to describe the noun, “tree.” By using the adjective tall, the speaker is able to provide more information about the tree, specifically about its height."
  },
  {
    "instruction": "Compute the total value of the two stocks.",
    "input": "Apple stock: 1,000 shares @ $200 per share\nGoogle stock: 500 shares @ $100 per share",
    "output": "To compute the total value of the two stocks, you can calculate the value of each stock by multiplying the number of shares by the price per share and then sum the results.\n\nApple stock value = 1,000 shares * $200/share = $200,000\nGoogle stock value = 500 shares * $100/share = $50,000\n\nTotal stock value = Apple stock value + Google stock value = $200,000 + $50,000\n\nTherefore, the total value of the two stocks is $250,000."
  },
  {
    "instruction": "Summarize the goal of machine learning",
    "input": "",
    "output": "The goal of machine learning is to enable computers to learn from data and make predictions or decisions without being explicitly programmed to do so. This involves developing algorithms and statistical models that can identify patterns in data and use those patterns to make predictions and improve performance over time. The ultimate aim is to create intelligent systems that can adapt and improve on their own, thereby improving their ability to solve complex problems and make accurate decisions."
  },
  {
    "instruction": "Take the given sentence and add a humorous pun based on words from the sentence.",
    "input": "She was so angry it seemed she was seething with rage.",
    "output": "She was so angry it seemed she was steaming with rage. I guess she could call herself a professional rage cooker."
  },
  {
    "instruction": "Generate a new budget for the following expenses.",
    "input": "Rent: $1,200\nUtilities: $200\nInsurance: $100\nInternet: $50",
    "output": "Based on the expenses provided, a new monthly budget can be generated as follows:\n\n| Expense   | Amount ($) |\n|------------|------------|\n| Rent       | 1,200      |\n| Utilities  | 200        |\n| Insurance  | 100        |\n| Internet   | 50         |\n| **Total**  | **1,550**  |\n\nAccording to the above budget, the total monthly expenses would amount to $1,550. This budget includes the cost of rent, utilities, insurance, and internet. Each expense has been categorized and allocated a specific amount based on the input provided."
  },
  {
    "instruction": "Explain why having a diverse team is important.",
    "input": "",
    "output": "Having a diverse team is important for several reasons. One of the primary reasons is that it brings a range of perspectives and ideas to the table. People from different backgrounds, experiences, and cultures approach problems and challenges in unique ways, which can lead to innovative solutions and better decision-making.\n\nDiversity also helps to promote inclusion and combat unconscious bias. When a team is made up of individuals from various demographic groups, it is less likely that any one particular group will dominate the conversation or decision-making process. This leads to fairer and more equitable outcomes and helps to create an inclusive workplace culture.\n\nIn addition, having a diverse team promotes creativity and can improve overall team productivity. When team members feel that their unique perspectives and ideas are valued and respected, they are more likely to share and contribute, leading to increased collaboration and an enriched work environment.\n\nFinally, having a diverse team can also help companies to better understand and connect with their customer base, particularly if their customers come from a wide variety of backgrounds. This can lead to increased customer satisfaction and loyalty, and can help to grow and maintain a successful business.\n\nOverall, diversity is essential for building strong, innovative, and productive teams. It is important for companies to actively seek out and embrace diversity in order to realize its many benefits."
  },
  {
    "instruction": "Given the list of words shown below, generate a sentence that would make use of each of them.",
    "input": "America, politicians, moon",
    "output": "Politicians in America have been talking about revisiting the moon to expand space exploration opportunities."
  },
  {
    "instruction": "Convert this equation 7x^2 + 2x + 7 = 0 into quadratic form.",
    "input": "",
    "output": "The quadratic equation is in standard form: `ax^2 + bx + c = 0` where a = 7, b = 2 and c = 7. So given equation is already in quadratic form, which is 7x^2 + 2x + 7 = 0."
  },
  {
    "instruction": "Identify three countries in South America",
    "input": "",
    "output": "1. Brazil\n2. Argentina\n3. Chile"
  },
  {
    "instruction": "Given the input, generate a metaphor.",
    "input": "The sunset was so beautiful.",
    "output": "The sunset was like a painter's masterpiece, with each stroke of color perfectly blending into the next, creating a breathtaking tapestry in the sky."
  },
  {
    "instruction": "Generate a list of safety tips for someone hiking in winter weather.",
    "input": "",
[truncated: 460,782 more chars]
