# Supplementary material for: DxDirector: an agentic large language model driving the full-process clinical diagnosis
Source: Nat Commun. 2026 Apr 23;17:5614. doi: 10.1038/s41467-026-71928-5 (PMC13315919; doi:10.1038/s41467-026-71928-5)
Supplement: Supplementary file 5 — Source Data 2 [file 41467_2026_71928_MOESM5_ESM.zip › Source-Code/Inference/LLaMA-Factory-main/data/belle_multiturn/belle_multiturn.py]

import json
import os

import datasets


_HF_ENDPOINT = os.getenv("HF_ENDPOINT", "https://huggingface.co")

_DESCRIPTION = "BELLE multiturn chat dataset."

_CITATION = """\
@article{belle2023exploring,
  title={Exploring the Impact of Instruction Data Scaling on Large Language Models: An Empirical Study on Real-World Use Cases},
  author={Yunjie Ji, Yong Deng, Yan Gong, Yiping Peng, Qiang Niu, Lei Zhang, Baochang Ma, Xiangang Li},
  journal={arXiv preprint arXiv:2303.14742},
  year={2023}
}
"""

_HOMEPAGE = "{}/datasets/BelleGroup/multiturn_chat_0.8M".format(_HF_ENDPOINT)
_LICENSE = "gpl-3.0"
_URL = "{}/datasets/BelleGroup/multiturn_chat_0.8M/resolve/main/multiturn_chat_0.8M.json".format(_HF_ENDPOINT)


class BelleMultiturn(datasets.GeneratorBasedBuilder):
    VERSION = datasets.Version("0.0.0")

    def _info(self):
        features = datasets.Features(
            {"conversations": [{"from": datasets.Value("string"), "value": datasets.Value("string")}]}
        )
        return datasets.DatasetInfo(
            description=_DESCRIPTION, features=features, homepage=_HOMEPAGE, license=_LICENSE, citation=_CITATION
        )

    def _split_generators(self, dl_manager: datasets.DownloadManager):
        file_path = dl_manager.download(_URL)
        return [datasets.SplitGenerator(name=datasets.Split.TRAIN, gen_kwargs={"filepath": file_path})]

    def _generate_examples(self, filepath: str):
        with open(filepath, "r", encoding="utf-8") as f:
            for key, row in enumerate(f):
                data = json.loads(row)
                conversations = []
                prompt = data["instruction"].strip()
                response = data["output"].strip()

                assist_idx = prompt.rfind("Assistant:")
                human_idx = prompt.rfind("Human:")
                query = prompt[human_idx + 6 : assist_idx].strip()
                prompt = prompt[:human_idx].strip()
                conversations.insert(0, {"from": "gpt", "value": response})
                conversations.insert(0, {"from": "human", "value": query})

                while prompt.rfind("Assistant:") != -1:
                    assist_idx = prompt.rfind("Assistant:")
                    human_idx = prompt.rfind("Human:")
                    if human_idx != -1:
                        old_query = prompt[human_idx + 6 : assist_idx].strip()
                        old_resp = prompt[assist_idx + 10 :].strip()
                        conversations.insert(0, {"from": "gpt", "value": old_resp})
                        conversations.insert(0, {"from": "human", "value": old_query})
                    else:
                        break
                    prompt = prompt[:human_idx].strip()

                yield key, {"conversations": conversations}
