# Supplementary material for: DxDirector: an agentic large language model driving the full-process clinical diagnosis
Source: Nat Commun. 2026 Apr 23;17:5614. doi: 10.1038/s41467-026-71928-5 (PMC13315919; doi:10.1038/s41467-026-71928-5)
Supplement: Supplementary file 5 — Source Data 2 [file 41467_2026_71928_MOESM5_ESM.zip › Source-Code/Inference/LLaMA-Factory-main/data/c4_demo.json]

[
  {
    "text": "Don’t think you need all the bells and whistles? No problem. McKinley Heating Service Experts Heating & Air Conditioning offers basic air cleaners that work to improve the quality of the air in your home without breaking the bank. It is a low-cost solution that will ensure you and your family are living comfortably.\nIt’s a good idea to understand the efficiency rate of the filters, which measures what size of molecules can get through the filter. Basic air cleaners can filter some of the dust, dander and pollen that need to be removed. They are 85% efficient, and usually have a 6-inch cleaning surface.\nBasic air cleaners are not too expensive and do the job well. If you do want to hear more about upgrading from a basic air cleaner, let the NATE-certified experts at McKinley Heating Service Experts in Edmonton talk to you about their selection.\nEither way, now’s a perfect time to enhance and protect the indoor air quality in your home, for you and your loved ones.\nIf you want expert advice and quality service in Edmonton, give McKinley Heating Service Experts a call at 780-800-7092 to get your questions or concerns related to your HVAC system addressed."
  },
  {
    "text": "To the apparent surprise of everyone, the Walt Disney Company has announced a deal to purchase Lucasfilm Ltd. According to the official press release, Disney has agreed to fork over $4.05 billion in cash and stock for George Lucas’ studio in a deal that brings together two of the world’s most important intellectual property libraries.\nAs you might expect, Disney is itching to take advantage of its new toys. “This transaction combines a world-class portfolio of content including Star Wars, one of the greatest family entertainment franchises of all time, with Disney’s unique and unparalleled creativity across multiple platforms, businesses, and markets to generate sustained growth and drive significant long-term value,” said Disney CEO Robert Iger in this afternoon’s announcement.\nUnder the terms of this agreement Disney will acquire control over all Lucasfilm iterations. This includes both its traditional film-making studio facilities, as well as the various technologies Lucasfilm has created over the years to further its various media properties. Thus, the gigantic Disney family now includes Lucasfilm itself, special effects house Industrial Light & Magic, Skywalker Sound and LucasArts, the company’s video game creation division.\nThis acquisition alone would be huge news, but as if to pre-empt fan speculation on the future of Star Wars the same announcement also mentions that a new Star Wars movie is scheduled to appear in 2015. Though the vast majority of recent Star Wars media has been focused on the property’s various animated iterations and LEGO crossovers, this new film will be the first official cinematic continuation of George Lucas’ original Star Wars trilogy. Though very few details are offered on this film, it has officially been dubbed Star Wars: Episode VII, and barring any major catastrophes it should hit theaters at some point in 2015 (if we had to guess, we’d assume an early summer release in keeping with the tradition established by its predecessors).\nPerhaps even more intriguing however, is the announcement’s claim that Episode VII’s release will herald a new era in which new Star Wars movies hit theaters “every two to three years.” It specifically mentions Episodes VIII and IX by name, though offers no solid details on either film.\nWhile the effects of the move won’t be fully known for at least a few months, we can think of a number of a things this new union might change. For instance, currently Dark Horse Comics publishes all Star Wars comic books, but with Disney owning Marvel Comics we can’t see that agreement lasting for long. Likewise, both Disney and Lucasfilm have sizable divisions dedicated to creating video games based on their various media properties. Normally these companies have had to seek outside publishing agreements, but now that they’ve joined forces and massively expanded the number of games either company is capable of releasing in any given year, it makes a lot of sense for Disney to invest in its own games publishing wing.\nFinally, this agreement almost certainly heralds future crossovers between Disney and Lucasfilm characters. We don’t know any specifics, but it’s only a matter of time before we see toys depicting Mickey Mouse dressed as Darth Vader. Whether that sounds awesome or stomach-churningly disgusting is entirely up to your rapidly waning sense of childhood whimsy.\nUpdate: Scratch that last prediction. Apparently Disney characters dressed as Star Wars characters is already a thing.\nOur partnership with LucasFilm has produced over 20 yrs worth of stories. We have Star Wars for the near future, and hope for years to come."
  },
  {
    "text": "I hadn’t been to Red Mountain in over 4 years and was happy to experience it again. Milana Knowles, our VP Day Spa Sales and Marketing, held a Day Spa Retreat there with 35 of our partner day spa owners and managers. She invited me to speak to the group as part of the education part of the program.\nI noticed a general level of improvement in décor, food and accommodations at Red Mountain. Of course staying in one of their new villas made the whole experience much more luxe than I had ever experienced it before. Their dedicated spa facility was a real improvement over their previous “temporary” treatment rooms. Now there is a nice view with a relaxation room, good product choices, and in general a more spa-like feel. The only problem was that either they didn’t have enough therapists or all of their treatment times were booked solid. Seems they missed out on a lot of business because so many people wanted more treatments (including me) and couldn’t get them. Although more expensive than in the past, it still is a good value. I understand they are almost fully booked in October. And of course the hiking, as always, was spectacular.\nWe had arranged day spa retreats in the past but this was our first one in a long time – and the first that Milana coordinated. By all counts it seems it was a tremendous success…with the day spa owners having (in many cases) their first destination spa experience. Milana provided most of the education as she is an expert on retail sales and has managed some of the largest day spas in the country. There wasn’t a question she couldn’t answer! Comfort Zone was the sponsor and they were very generous in gifting all of the participants with facials and an array of their full size products.\nWe reviewed the results of our recent Day Spa Survey 2007 and I even gave them a “sneak peek” of the Top Spa Trends we are considering for 2008. (top secret!) What I like about these retreats is that the day spa owners are willing to share information very openly because they come from all over the country and for the most part do not compete with each other. By the time we all enjoyed the evening Fire Ceremony at the end of the retreat, we had gotten to know each other and become friends. Even shedding some tears together around the fire on that full-moon night, felt surprisingly good."
  },
  {
    "text": "Last month's fixture window provided a tease, but the final set of international matches for 2018 should finally give a glimpse into the real potential of the U.S. men's national team and its immediate future.\nChristian Pulisic, Weston McKennie and Tyler Adams, who all had to withdraw from October matches vs. Colombia and Peru because of injuries, will suit up Nov. 15 against England in London and Nov. 20 against Italy in Genk, Belgium, after being included on Dave Sarachan's roster for the European friendlies on Monday.\nPulisic has played only 89 minutes for the national team in the last 13 months, so his inclusion, amid a strong run of form with Borussia Dortmund, will provide a nice jolt for a national team that continues to turn the page and look forward.\nIt's all coming full circle for Sarachan, who began his caretaker role as national team coach with last November's friendly in Portugal, the first match after the U.S. failed to qualify for the 2018 World Cup. He'll presumably finish his tenure with the return trip to Europe, as it is widely expected that he will not be given the full-time role by USMNT general manager Earnie Stewart. That role was supposedly going to be filled–or at the very least have a chief candidate for it identified–by Nov. 1, but that loose deadline has come and gone, with perceived frontrunner Gregg Berhalter still alive in the MLS playoffs as coach of the Columbus Crew.\nThose playoffs have thrown a wrench into Sarachan's roster selection, too, with eight clubs still alive and featuring potential U.S. call-ups. That number of clubs will be reduced to four by next Sunday night, and with some MLS-based players arriving later in camp, Sarachan has expanded the roster to 28 players to ensure full training sessions while also giving opportunities to some newer faces.\nAmong the intriguing newcomers are a pair of midfielders in Fulham's 20-year-old Luca de la Torre, who has one cap, and Malmo's 23-year-old Romain Gall, for which this will be his first senior national team camp. Gall has impressed in Sweden in 2018, scoring 14 goals in 30 matches for Sundsvall and Malmo. Veteran and captain Michael Bradley, who had returned last month after a yearlong national-team hiatus, has not been included for this trip.\n\"With the availability of some players that we didn’t get to see in the last fixture window due to injury, the thinking is this roster gives us depth with young players that still need the experience of big games, especially games abroad,\" Sarachan said in a statement. \"With Michael Bradley, there are a couple reasons. The first is that after having earned 142 caps, his need for these games is far less important than it would be for players with less experience. Secondly, Michael’s schedule the past two years with Toronto FC has been virtually non-stop and he has largely played without a break. At this stage, it made sense to give him some extra time off and also allow these games to be a platform for players that lack that kind of experience.\"\nSteffen and Guzan appear to be the top two on Sarachan's depth chart, in that order, but it remains baffling that Bill Hamid isn't called into camp as one of the three options, especially with D.C. United out of the MLS playoffs. Bringing both Guzan and Steffen, whose teams could both advance, seems unnecessary, though the calls are merited based on their form. Steffen, at 23 and with more clutch playoff showings under his belt, remains the present and future of the No. 1 job.\nAs for the No. 3, which ultimately is of little consequence in these camps, Horvath has at least started Brugge's last two league games after a spell of inactivity and is getting the nod in Tuesday's Champions League match vs. Monaco, but he needs to show considerably more on a consistent basis to put his name back among the upper echelon.\nThis is more or less the same group that appeared last month, with Moore, Villafaña and Zimmerman joining and NYCFC's Ben Sweat being left behind. Villafaña should push the up-and-down Robinson for starter's minutes at left back, with the young Wigan player being beaten for pace by recent South American opposition while also showing the penchant for delivering a good ball while getting into the attack.\nOn the other side, Moore and Cannon should push Yedlin to start in at least one of the matches. Yedlin's familiarity with England's players from his time in the Premier League, not to mention his overall experience, would figure to give him the leg up in the opening friendly at Wembley.\nWith Miazga's recent struggles at Nantes and Long's solid showing vs. Peru, you wonder if the starting center back job next to Brooks is up for grabs, though.\nGetting the opportunity to play in Wembley would be a nice bonus for Robinson and Carter-Vickers, who were both born in England.\nAt last, Sarachan has his full complement of young midfielders from which to choose. Pulisic, McKennie, Adams and Weah figure to make up the nucleus of the national team for the foreseeable future, and this is the first time they've all been in a camp together. Barring any injuries picked up Tuesday in Champions League vs. Atletico Madrid or Saturday in the Bundesliga vs. Bayern Munich, Pulisic will make his first U.S. appearance since May and only his second since the World Cup qualifying failure. That's nothing new, but it's no less staggering of a fact.\nIf the four start across in the midfield, that would figure to leave Acosta or Trapp behind them in a No. 6 role, though Trapp, despite multiple apperances donning the captain's armband, has yet to show the consistent quality at the international level to lock down that spot. If given another chance, it's a good opportunity to prove his worth.\nThe thinnest part of the U.S. roster remains as such. There's no Andrija Novakovich, who had been present in past camps but never had the chance to make a dent on the field, while Jozy Altidore is dealing with an ankle injury that cut his season with Toronto FC short and prevented him from being reintegrated into the fold. Going down the line, the options are uninspiring and wholly inexperienced for the moment.\nThat leaves the 18-year-old Sargent, who opened eyes with his play vs. Peru and is looking to make headway with the Werder Bremen first team after shining for its reserves, and Wood, who scored a very nice goal vs. Colombia, to lead the line.\nGetting Sargent, Pulisic, Adams, McKennie and Weah on the field together for as much as possible should be a chief priority in these two games. That they haven't had that opportunity in the last year, with untimely injuries a key factor in that, is one of the real disappointments of the transition phase."
  },
  {
    "text": "It was a very busy, but extremely enjoyable weekend here at The Cookery School, with a birthday celebration dinner for a very special lady on Saturday evening. We were honoured to host her 70th birthday.\nSundays are just getting busier and busier, 34 this week. The menu was inspired by one of our guests who had booked an Indian dinner so I wonder if I could convert into a three course Sunday lunch.\nSo the menu went as follows, Onion Bhajis with a Cucumber Raita and Mango Chutney. For main course we had Roast Chicken Tikka, Bombay alloo, Charred Aubergine with chilli and mint and a green bean and mushroom side dish, not forgetting the giant Yorkshire pudding! Desert was a hazlenut pavlova topped with a passionfruit salad made my lovely mother.\nJudging by the clean plates, it was great success! Roll on next Sunday, my favourite day of the week.\nNextLooking forward to another exciting weekend!\nThank you for a delicious Sunday Roast on 21 st October, our invited friends and family really enjoyed themselves – delicious Sunday lunch – vegetarian options also delicious! We will be with you again soon!"
  },
  {
    "text": "removal Jan Update Instructions Virus Remove Android 2019 One thing counterfeits haven't been able to copy, according to Morris, is the credit card–like magnetic strip. This means a counterfeit green card is useless for entry into the US, where Customs and Border Protection agents scan it. Employers can also punch the numbers into E-Verify, an online system from the US Citizenship and Immigration Services (USCIS) that verifies if someone can legally work in the US."
  },
  {
    "text": "A couple rediscover each other in their final moments.\nHey Catherine, read the script, lovely to read, I like this angle on the end of everything. My only departure is that I battle to see deserted supermarket, and empty streets, any how thats a deeper opinion on human nature.\nWell done it is an endearing sentimental story easy to identify with, with a dash of melancoly.\nAnd lastly, regarding the closing scene, I like your idea, and it is easy to write, and easy to read but that kinda stuff is difficult to communicate on film. Shots of books, papers, photos does not really communicating.\nSomething to think about, and again ... i could be wrong."
  },
  {
    "text": "What you need is a good friend & a bottle of your favorite….bourbon, whiskey, vodka…whatever, as long as it’s straight.\nA 20c coin, or if you’re a Yank, a quarter.\nChoose you favorite side, heads or tails (If you both have the same favorite, whoever calls it first).\nIf your choice was tails, and you get that… your friend has to take a shot. Vice Versa.\nIf you don’t flip your choice, you drink.\nChasers are aloud, as long as its only a mouth full.\nFirst one to vomit is the looser and has to get a smack across the head.\nThis entry was posted in Drinking Games by admin. Bookmark the Aussie Coin Flip Drinking Games."
  },
  {
    "text": "I’m an adventurous wedding & elopement photographer based in the beautiful city of Portland, OR. I’m a hat addicted, leather jacket loving, travel obsessed human who’s main passion is capturing effortless love. Along with this, you can forever catch me in a photo-booth, watching corny rom coms, eating peanut butter on anything, or telling you the craziest tinder stories ever. I love staying playful & silly which reflects directly into how I work. I cherish the light-hearted moments of each couple because they’re the ones you can capture in an instant and cherish for years to come. When we’re all hangin’ out together, it’s less about sweating the small things & more about you two being able to just enjoy being in love. I’d be honored to not only be your wedding photographer but someone who makes your day a little less stressful & fills it with a looooooot of love instead. I’m someone who invests 200% in the couples I work with so be prepared for me to cry right there with you. Nothing beats the moments when I see couples at their true happiest selves and I’ll be there as your biggest cheerleader through it all."
  },
  {
    "text": "The Department carried out a review in 2006 in relation to the planning implications of micro-renewable technologies. This process culminated in the publication of the Planning and Development Regulations 2007 (S.I. No. 83 of 2007) (pdf, 85kb) which give effect to new exempted development provisions in respect of micro-renewable technologies. These Regulations came into effect from 28 February, 2007.\nThe Regulations were finalised on foot of submissions received from interested parties on draft proposals set out in the consultation paper that was published by the Department in November 2006. A total of 65 submissions were received, almost all of which indicated support for the introduction of planning exemptions for micro-renewables as a means of encouraging uptake. A copy of the consultation paper and a summary paper on the public consultation process are available below."
  },
  {
    "text": "Description: 21km/2days; Day 1, 14 km. Day 2, 7 km; average; loop trails from same base; on a farm; one hut at base, three rooms, 42 beds; 4 persons min/ 42 persons max.\nComments: Historic place, birds, abseiling (bring own equipment) horse riding, 4x4 trail, mountain biking, wildlife. Regret no dogs.\nDescription: Ama Poot-Poot is situated on a private game farm in the Uitvlugt area between Belfast and Dullstroom 2 hours from JHB/PTA. Two one day circular trails: Reedbuck (13 km) and Trout trail (6 km). Spectacular kloofs, kranses, small gorges, cascades and waterfall. A large variety of game to be seen. Trails through grasslands, in ravines with indigenous forest, lots of rock pools and mountain streams. BASE CAMP: The Groot Poot Camp - a big, well maintained farm house for 24 hikers, 2 open plan bed rooms (12 beds each) Lounge with a cosy fire-place for cool Dullstroom winter nights. Ablutions: 2 separate bath rooms: hot and cold showers etc. Big kitchen with cooking utensils, 3 x 2 plate gas burners, fridge and wash up area. Mountain bike trails - bring own. Excellent bird watching, game viewing and star gazing!!\nComments: In mountains with lovely views, ravines, cross rivers, mountain streams, wandering to a 10m high waterfall, views, rock pools, interesting rock formations and trout dams. Game viewing and trout fishing. Undercover parking available.\nDescription: 9km/1day; easy; circular; in nature reserve; accommodation in Lydenburg.\nDescription: Choose from five trail options. Ammo Trail, loop to same base, 15.8 km; River Trail, day walk, 5 km; day walk; Kranz Trail, day walk, 5 km; Leopard Loop, day walk, 4 km; Kloof Trail, day walk, 1.2 km. Base camp, 24 persons. Leopard cave, sand floor, 8 persons. Hadeda's Nest self catering rondawel for four persons nearby.\nDescription: Bermanzi is situated in the Skurweberg mountains and Komati Valley, 2 hours from JHB/PTA. Second highest waterfall in Mpumalanga - the Uitkoms Waterall, on this farm!! 3 X BEAUTIFUL Day circular trails: 4 km, 6 km and 12 km. Trails in kloof, along river with rapids and crystal clear rock pools taking hikers to the Uitkoms waterfall. Indigenous forest and panoramic views. A must seen. Excellent bird life, more than 120 indigenous tree species are tagged and listed. Some natural Small game to be seen. BERMANZI BASE CAMP: 2 x Kranz chalets: Vakashani (20 Beds) Phumalani (15 beds) on a cliff. Stunning views. Excellent facilities, electricity, fridges, 2 plate stoves and all basic cooking utensils. Cosy braai areas and open air bomas. Excellent star gazing at night! NEW \"STABLE\" CAMP: For 30 hikers: With own kitchen, electricity, cooking utensils, coal stove, fridge etc. under cover braai area, ablution block, bath room, open braai boma with stunning views, etc.\nComments: Night one: The Stables at Bermanzi provides accommodation for up to 40 people. The original farm stables have been renovated to provide comfortable backpackers accommodation in rooms with bunk beds and a loft with views over the escarpment. There is a boma with with braai facilities, electric stove, hotplate, refrigerator, pots and mattresses. The ablution facilities have hot and cold showers and flush toilets. Night two: God's Window Camp at Five Assegais is electrified, there are 3 charming double story wooden pagodas, not tree houses but rock houses, built into the extraordinary sandstone rock canyons that are a feature of this estate, with bunk beds each sleeping 8 for a maximum of 24. Each hut is equipped with a fridge, stove and braai plus kitchen utensils and a sink. The camp has 4 open air hot showers incorporated into the rocks as well as 3 toilets that look over the whole of the Komati valley down to Badplaas as well a ladies only toilets and shower block and a spectacular natural boma with a fire place and seating to create a spectacular and comfy bush camp. The hiking Trail has Green Flag Status.\nDescription: Various loop trails (back to base), 12, 6 and 4 km. Routes may be combined. The trail has Green Flag Status. Breathtaking mountain valleys with indigenous forests and rock pools that can be explored on hiking trails varying in distance between 4 km and 12 km. The trails are rich in cultural and historical sites like genuine Bushman rock art paintings, Pedi and Swazi Kraals as well as sites of the Anglo Boer War. There is plenty of time to cool off in the refreshing waters of one of the many rock pools. It is breathtaking to take in the magnificent sight of the Bankspruit Waterfall which is the second highest waterfall in Mpumalanga.\nComments: The Stables provides accommodation for up to 40 people. The original farm stables have been renovated to provide comfortable backpackers accommodation in rooms with bunk beds and a loft with views over the escarpment. There is a boma with with braai facilities, electric stove, hotplate, refrigerator, pots and mattresses. The ablution facilities have hot and cold showers and flush toilets. The trail has Green Flag status.\nDescription: Five Assegais Trails offers two spectacular new day trails in the Skurweberg mountains, 2.5 hours from JHB/PTA. GOD'S WINDOW BASE CAMP: 2 x double storey wooden pagodo's, (rock houses), built into the extraordinary canyons, with bunk beds and mattresses, each sleeping 6-10 ( max of 20 hikers.) Braai facilities, Cooking and kitchen utensils. It is electrified and equipped with hot showers and loo's with a view. Ladies bath room!! Five Assegais All Day trail: 13.5 km. Medium to difficult, through a variety of eco biomes (Highveld and middele veldt), down into the Bankspruit gorge with crystal rock pools and the second highest waterfall in Mpumalanga: the Bride's Leap. Hells Bells Half Day trail: (+-8km): Less strenuous but a spectacular and intimate walk, down Hells Kloof, through a magic old forest of yellow wood and huge stink hout and tree ferns. Past smaller waterfalls and panoramic views on Swaziland. A lot of game species to be seen!\nComments: Night one: The God's Window Camp is electrified, there are 3 charming double story wooden pagodas, not tree houses but rock houses, built into the extraordinary sandstone rock canyons that are a feature of this estate, with bunk beds each sleeping 8 for a maximum of 24. Each hut is equipped with a fridge, stove and braai plus kitchen utensils and a sink. The camp has 4 open air hot showers incorporated into the rocks as well as 3 toilets that look over the whole of the Komati valley down to Badplaas as well a ladies only toilets and shower block and a spectacular natural boma with a fire place and seating to create a spectacular and comfy bush camp. Night two is spent at The Stables at Bermanzi providing accommodation for up to 40 people. The original farm stables have been renovated to provide comfortable backpackers accommodation in rooms with bunk beds and a loft with views over the escarpment. There is a boma with with braai facilities, electric stove, hotplate, refrigerator, pots and mattresses. The ablution facilities have hot and cold showers and flush toilets. The hiking trail has Green Flag status.\nDescription: 12km, Day loop, moderate. This beautifully laid out path takes you over the Skurwerand, a spectacular landscape of wind and water eroded ancient sandstone, filled with yellow wood trees and aloe gardens with views over the Komati valley all the way to Swaziland. The trial then plunges into the Bankspruit gorge taking you past crystal pools and rapids through a pristine gorge forest to the foot of the second highest waterfall in Mpumalanga, then out of the gorge and across old veld pastures filled with game back to the hiking camp situated on the very edge of the escarpment.\nComments: The God's Window Camp is electrified, there are 3 charming double story wooden pagodas, not tree houses but rock houses, built into the extraordinary sandstone rock canyons that are a feature of this estate, with bunk beds each sleeping 8 for a maximum of 24. Each hut is equipped with a fridge, stove and braai plus kitchen utensils and a sink. The camp has 4 open air hot showers incorporated into the rocks as well as 3 toilets that look over the whole of the Komati valley down to Badplaas as well a ladies only toilets and shower block and a spectacular natural boma with a fire place and seating to create a spectacular and comfy bush camp. The trail has Green Flag status.\nDescription: 5km trail takes you down the infamous `Hells Kloof Pass'. The trail meanders from the camp down into one of the largest yellow wood forests in the gorge, with a spectacular swing bridge in front of the waterfall and down past rapids and pools where the Louries cry and the orchids bloom, through secret places untouched by man, returning through this unspoiled forest of mosses and ferns back to the camp.\nComments: The God's Window Camp is electrified, there are 3 charming double story wooden pagodas, not tree houses but rock houses, built into the extraordinary sandstone rock canyons that are a feature of this estate, with bunk beds each sleeping 8 for a maximum of 24. Each hut is equipped with a fridge, stove and braai plus kitchen utensils and a sink. The camp has 4 open air hot showers incorporated into the rocks as well as 3 toilets that look over the whole of the Komati valley down to Badplaas as well a ladies only toilets and shower block and a spectacular natural boma with a fire place and seating to create a spectacular and comfy bush camp. The hiking Trail has Green Flag Status.\nLocation: The Five Assegais Estate is situated between Machadodorp and Badplaas in Mpumalanga.\nDescription: The Candlewood Loop goes in an anti clockwise direction from either camp both sections are about 10km with steep climbs and falls. Excellent hike for the more experienced hiker! Stunning views and lots of opportunities to swim in rock pools. CANDLEWOOD CAMP: This is the most recent addition to the estate. It is built on the most spectacular site with views over the Bankspruit gorge and the dramatic waterfall that falls 275 feet. This `green' camp is not electrified and a donkey geyser supplies hot water. Accommodates 20 persons in two romantic corrugated iron construction style dormitories from the days of the gold rush with a well-equipped kitchen with an internal braai as NO exterior fires are allowed during the wintertime to prevent fires in this pristine grassland.\nDescription: This trail can start at either camp: (God's Window or Pongola Express) and is a clockwise hike that traverses the edge of the Skurwerand before plunging down the valley through the `Cathedral' and along the river and past the Mac Falls amongst many others. The God's Window to Pongola trail (recommended day 1) is a long, moderate walk 10km. The Pongola to God's�Window section (day 2) is a shorter, steep and stunning 6km. GOD'S WINDOW BASE CAMP: 2 x Double storey wooden pagoda's, but rock and wooden houses, built into the extraordinary canyons, with bunk beds and mattresses, 8-10pers.(max of 20 hikers.) Communal equipped kitchen dining area, braai facilities indoors and outdoors and kitchen utensils. Electrified and equipped with hot showers and \"loo's with a view\". Ladies bath room!! Safe parking at the camp.\nDescription: Daywalks. Base- and bush bungalows, sleeps 30.\nDescription: The trail opened in 2010 when the three estates, Wathaba, Five Assegais Country Estate and Bermanzi collaborated to create the first 5-day trail on private land in South Africa. The Num-num explores some of the mos amazing landscapes in the world. The circular trail is 38.9 kilometers in length, with daily hikes of between 7 and 9 km between camps that cater for a maximum of 20 hikers.The Trail starts at the pongola Express. DAY 1 `Die Bergbas roete: 7.4 km: Takes one up 400 meters in easy stages from the Schoonspruit valley past timeless old kraals with stunning panoramas DAY 2 `The Bladdernut Track: 9.4 km: Traverses the Skurwerand then plunges into the Bankspruit gorge DAY 3 `The Milkplum path: 6 km. Easy walk. DAY 4 The Pom-Pon Way: 7.2 km. Skirts the edge of the escarpment before plunging down an indigenous forest valley into the Schoonspruit Valley DAY 5 `Die Koko Boom Pad: 8.9 km: Follows the Schoonspruit past stunning waterfalls and cascades to the Mac falls.\nDescription: The Pongola Express - Candlewood loop consits of two equal sections from either camp. Both sections are about 8km long and include some steep climbs, very dramatic with a wide variety of terrains. This Camp consists out of old train carriages, beautifully renovated and can accommodate up to 20 hikers. There is electricity, ablutions with hot water showers. Equipped kitchen, braai area, big social lapa and deck overlooking the valley. These historic 1934 SAR carriages were brought to this spot in the 60's as a weekend retreat. They have been renovated and now form the hub for the Num-num�and other hiking trails on the estate. This is the ideal start or end to any hike.\nDescription: trail rides varying between a few hours to a few days, or take part in cattle drives, cutting & roping, branding and other farm work. Rocky Ranch also offers pony camps over the school holidays for children 10 - 16 years old.\nComments: Rocky Ranch is a working cattle ranch situated on the escarpment of Mpumalanga. Our purpose is to establish an understanding of Western riding and to give guests the opportunity to experience the life and ways of the old-time cowboy.\nDescription: 18.3km/2 days; average to difficult; network; on a farm; overnight; 32 persons max. From a well drawn and very specific map, hikers can decide on their route, to suite each individual need. On the very edge of the Highveld escarpment, a trail network of more than 40 km awaits the hiker. These trails nestle deep in a picturesque valley and can be hiked all year round by hikers with different levels of experience - from families with junior hikers to the wilderness hiker. The trails are situated on Welgedacht, a dairy and trout farm with vast unspoilt wilderness areas. A unique feature of these trails are the ecological zones they span, namely river and wetland; grassland and foothills; indigenous mountain forest and kloof; and escarpment and highland. Two of the trails linking the valley to the highlands, cut through indigenous kloofs; some of the most unspoilt areas of indigenous forest in the Eastern Transvaal. Every trail has its unique focus such as flora, bird-life, archaeology and the magnificent vistas that hikers can enjoy from every vantage point. Overnight facilities: Oom Tos' house has 16 beds. Braai facilities with wood and grids. Potjie, pans and kettle. Ablution facilities - flush toilets and showers. Donkey fired geyser. Paraffin lamps. Two-plate cookers at each cottage. Under cover lapa for rainy days. Fern Kloof hut: 16 beds. Groups book max 16 persons. Big hearth with wood, pots, pans, kettle and braai grid. Stream water. Cold shower and flush toilet.\nComments: Bring own containers, buy fresh milk from dairy during milking times. Frozen Trout products can be ordered in advance. Trail badges are available. Oom Tos' house to be upgraded for smaller self catering groups.\nDescription: 14 or 17km/1 or 2 days; difficult; guided; circular; on a farm; hut at base for 42 persons max; basic overnight hut on trail for 12-14 persons.\nDescription: 23km/2day; moderate; overnight hiking trail, one way; steam train back to start; huts; 36 persons max.\nDescription: 21km/2days; moderate; circular; huts and camp sites; 32 persons max.\nDescription: Rock climbing and abseiling guiding and instruction. Our guides are registered with the Mountaineering & Development Training Trust (M.D.T.) as well as the South African Mountain Guiding Association (SAMGA)."
  },
  {
    "text": "« SF3Patch Version 14 Released!\nThe V14 patch has been re-posted due to a couple of lines that slipped through the cracks. Normally I probably wouldn’t find it necessary to re-post for just a couple of lines, but these were the final mass promotion lines from Remotest church late in Sc3.\nSo please grab the patch again before playing Sc3.\nThanks to Rune for pointing this out!\nThis entry was posted by legalize freedom! on Monday, February 11th, 2013 at 9:39 am. You can follow any responses to this entry through the RSS 2.0 feed. You can leave a response, or trackback from your own site.\nHello! In premium disk (character models session) the names of Isabella and Brigit are exchanged.\nI was just making sure you were paying attention.\nIs there source code available for the translation tool?\nI’d like to see how you did the compression because I’m finishing my own compressor for the X5 files.\nThankyou so much for your efforts!!"
  },
  {
    "text": "We carve this oath down in the Bitcoin’s Blockchain so there shall be no one in this world that can alter it.\nWe engrave this oath down in the Bitcoin’s Blockchain so there shall be no one in this world that can erase it.\nWe write this oath down in the Bitcoin’s Blockchain so everyone can be a witness on how sincere and honorable this promise is.\nWe mark this oath down in the Bitcoin’s Blockchain so it will be reserved for eternity.\n\" We, Oscar Adam Darmawan and Yenni, promise to take shared responsibility for our marriage. We promise to devote ourselves and be faithful in every way to one another. We will share this solemn vow with everlasting love in our hearts, from this very moment until our dying breaths.\t\""
  },
  {
    "text": "5 Bedroom House To Rent in London for £30,116 per Calendar Month (Calculated).\nSHORT LET - ALL BILLS INCLUDED A stunning five bedroom house located on this prestigious garden square, moments from Hyde Park.\nThe house is entered on the raised ground floor comprising large kitchen with top of the range Gaggenau appliances, pretty breakfast area overlooking the garden and adjoining reception room. The 1st floor is set out as a large double reception room with beautiful wooden floors and terrace overlooking stunning communal gardens.\nThe master bedroom occupies the 2nd floor with stunning detail and large ensuite bath and shower room. The top floor offers three bedrooms and family bathroom. On the lower floor there is a media room, kitchenette, guest WC, further bedroom and shower room. A house keeper is available.\nThe house benefits from high ceilings, original cornicing, an integrated music system, underfloor heating and air conditioning throughout."
  },
  {
    "text": "By Alfred E. Eckes Jr.\nDespite the passage of NAFTA and other recent free trade victories in the United States, former U.S. trade official Alfred Eckes warns that these developments have a dark side. Opening America's Market offers a bold critique of U.S. trade policies over the last sixty years, placing them within a historical perspective.\nEckes reconsiders trade policy issues and events from Benjamin Franklin to Bill Clinton, attributing growing political unrest and economic insecurity in the 1990s to shortsighted policy decisions made in the generation after World War II. Eager to win the Cold War and promote the benefits of free trade, American officials generously opened the domestic market to imports but tolerated foreign discrimination against American goods. American consumers and corporations gained in the resulting global economy, but many low-skilled workers have become casualties.\nEckes also challenges criticisms of the 'infamous' protectionist Smoot-Hawley Tariff Act of 1930, which allegedly worsened the Great Depression and provoked foreign retaliation. In trade history, he says, this episode was merely a mole hill, not a mountain.\nAlfred E. Eckes, Jr., a former chairman and commissioner of the U.S. International Trade Commission, is Ohio Eminent Research Professor in Contemporary History at Ohio University. His books include The United States and the Global Struggle for Minerals.\nFor more information about Alfred E. Eckes Jr., visit the Author Page."
  },
  {
    "text": "White House Council of Economic Advisers Chairman Kevin Hassett says Herman Cain has ample experience at the Federal Reserve level.\nPresident Trump’s potential pick to serve on the Federal Reserve’s Board of Governors says the left smeared him over his free-market economic principles.\nFour Republican senators have all said they would vote against a Herman Cain nomination.\nU.S. stocks moved broadly higher in early trading Wednesday on Wall Street, reversing course from a downturn that ended an eight-day winning streak.\nA majority of Federal Reserve officials last month believed that economic conditions would likely warrant keeping the Fed's benchmark policy unchanged for the rest of this year.\nTrump has reportedly blamed Mnuchin for recommending Powell for the top Fed job.\nThe Federal Reserve on Wednesday released minutes from its two-day policy meeting on March 19-20."
  },
  {
    "text": "Now after Jesus was born in Bethlehem of Judea in the days of Herod the king, behold, wise men from the east came to Jerusalem, saying, \"Where is he who has been born king of the Jews? For we saw his star when it rose and have come to worship him.\" When Herod the king heard this, he was troubled, and all Jerusalem with him; and assembling all the chief priests and scribes of the people, he inquired of them where the Christ was to be born. They told him, \"In Bethlehem of Judea, for so it is written by the prophet: \"'And you, O Bethlehem, in the land of Judah, are by no means least among the rulers of Judah; for from you shall come a ruler who will shepherd my people Israel.'\"\nThen Herod summoned the wise men secretly and ascertained from them what time the star had appeared. And he sent them to Bethlehem, saying, \"Go and search diligently for the child, and when you have found him, bring me word, that I too may come and worship him.\"\nWhat were the religious leaders of Jerusalem thinking?\nThis is what has always puzzled me about this story. Not the wise men, and not Herod – although more on them another day – but the reaction of those in Jerusalem. Here are these strange foreigners with news of the Messianic birth. “All of Jerusalem,” we read, “was troubled” at these news. Agitated by it. Muttering in the streets.\nBut what happens? The scribes and chief priests tell the wise men that the Messiah is to be born in Bethlehem. They know the time and the place. Their response, though, is to... do nothing?\nHow could these people not be packing their bags for a trip to David's city? How could they miss the chance, even if it was a tiny chance, to see if these strange foreigners could be right? If the Messiah had been born?\nMatthew doesn't tell us. But I can guess. I imagine, at least for some of them, that it was just a matter of routine. They had things to do! Responsibilities! The temple isn't going to run itself. The Scriptures aren't going to be copied without someone copying them. People need to be taught. Decisions need to be made. “There's so many good things we're doing, we don't have time!” they'd say.\nThey didn't have time to come a meet their Savior.\nIt is easy for us to feel judgmental, but we do the same thing. We get so busy with the good things in life that need to be done that we sacrifice the time it takes to meet with the Savior. We can't fit space in our busy schedules to experience God's salvation.\nI suspect the problem for the religious leaders, as it is for many of us, was simple. They had let the good things in their lives crowd out the best things.\nWe are busy people. We've got 24 hours in a day and 1,000 things we could do with them. And that's not itself wrong. But it can turn into a trap. Here's what I find myself doing. I am busy, and I look at the things that I'm busy with, and I ask the question “Are they good?” Because, obviously, there are ways to spend your time that are bad. Shouldn't do that. I ask whether they are good things, and if they are, I assume I'm living life the way I should. But if all we ask is “are these things good,” even if our answer is yes, the outcome can still be bad and destructive. Because good things can often be the enemy of the best things.\nThink about a parent who never makes time for their kids because of work. Some of us had those parents. Some of us can struggle with being them. That parent isn't doing bad stuff. Their hours are being spent on productive things. God made us to work, and to do it excellently. The problem is, that good stuff that robs their children of the time they need. The good, when it isn't looked at carefully, easily becomes the enemy of the best.\nOne of our callings in this time between Christ's comings is to spend our days pursuing what is best. Which isn't always easy - it often means giving up good things for other things that are better. There is often a sense of loss in that. Yet that loss is more than repaid by what is found."
  },
  {
    "text": "Meg Easter-Dawson, program development manager at Valley of the Moon Children’s Center (VMCC), will outline the center’s activities at the Aug. 16 luncheon of Sons in Retirement #53 at Oakmont’s Berger Center.\nIn the job since 2006, she manages community involvement in VMCC, located on Pythian Road, including working closely with the Valley of the Moon Children’s Foundation, a private nonprofit that works in partnership with the County of Sonoma to support children and youth.\nIn 2011, Easter-Dawson developed an onsite dental clinic to serve children in emergency foster care. Recently she has taken on responsibility for overseeing the foster care recruitment and support program for the County. From 1997-2005, she was coordinator of the Indiana University Purdue University Indianapolis Office of Neighborhood Resources. She has a bachelor’s degree in sociology from University of Wisconsin-Madison and a master’s in social work from Indiana University.\nSIR Branch #53 meets on the third Thursday of each month in Oakmont’s Berger Center, 6633 Oakmont Dr. A social hour starts at 11 a.m. with luncheon at noon, catered by A La Heart Catering. Any Oakmont man interested in attending this presentation and/or membership should contact Dave McCuan at 539-3028. Ladies are welcome at 1 p.m. to hear the speaker."
  },
  {
    "text": "Take a small amount of calcium oxide or quick lime in a beaker.\nSlowly add water to this.\nTouch the beaker as shown in Fig. 1.3.\nDo you feel any change in temperature?\nA solution of slaked lime produced by the reaction 1.13 is used for white washing walls. Calcium hydroxide reacts slowly with the carbon dioxide in air to form a thin layer of calcium carbonate on the walls. Calcium carbonate is formed after two to three days of white washing and gives a shiny finish to the walls. It is interesting to note that the chemical formula for marble is also CaCO3.\nLet us discuss some more examples of combination reactions.\nIn simple language we can say that when two or more substances (elements or compounds) combine to form a single product, the reactions are called combination reactions.\n(ii) Do you know that respiration is an exothermic process?\nWe all know that we need energy to stay alive. We get this energy from the food we eat. During digestion, food is broken down into simpler substances. For example, rice, potatoes and bread contain carbohydrates. These carbohydrates are broken down to form glucose. This glucose combines with oxygen in the cells of our body and provides energy. The special name of this reaction is respiration, the process of which you will study in Chapter 6.\nC6H12O6(aq) + 6O2(aq) → 6CO2(aq) + 6H2O(l) + energy (Glucose).\n(iii) The decomposition of vegetable matter into compost is also an example of an exothermic reaction.\nIdentify the type of the reaction taking place in Activity 1.1, where heat is given out along with the formation of a single product."
  },
  {
    "text": "If you’ve ever been to the MOMA in New York City, you’ve experienced a plethora of wildly different styles and mediums of modern art. Much of it evokes strong reactions from the spectator from the mundane, “I don’t get it” to a fierce, “that’s the ugliest thing I’ve ever laid eyes on.” Many must have looked at the colorful works of Miró, Kandinsky, or Klee in their day and thought, “that’s not right. It needs to change.” But over time, their pieces have become regarded as great art. Picasso depicted his gorgeous lovers with green skin, eyes stacked horizontally, and noses protruding from their foreheads. His imaginative interpretation of beauty jars our senses, and while on the surface his abstract portraits may be perceived as “weird” or “ugly,” vibrationally his paintings irrevocably capture our attention. Young graffiti artist Basquiat’s work is not conventionally beautiful, but people connect to it fervently on an energetic level. When we experience art, we are examining the world through the artist’s perspective and experiencing his or her passion, intensity, and raw emotion. It resonates with us because on some level we acknowledge the artist’s ability to access their unique Soul Signature to produce those works of art. Regardless of our aesthetics, we accept it for what it is, relish the opportunity to share the artist’s light and expand our souls in the process.\nBy embodying their Soul Signature, great painters tap into a wellspring of inspiration and the result is not always water lilies on a tranquil Giverny pond. There is always a story behind a great work of art – a story that is at times painful, frightening, or even tragic. It may be difficult to look at or you may want to avoid it altogether but it’s the inclusion of the story, not the absence of it that makes the painting more moving and impactful. That engaging creative process can only occur when you’re in connection with your Soul Signature. The full magnitude of creativity flows most effortlessly when you’re in harmony of yourself and you start to see something beautiful in what you once thought was ugly. You begin to realize why you are who you are and start uncovering the masterpiece you were born to be.\nIn the eyes of the Divine, one artist is no better than another. Raushenburg is as brilliant as Rembrandt. It’s all art and all spirit, flowing freely onto life’s canvas and signed with individual fingerprints. Your Soul Signature vibrationally allows you to come into an awareness and harmony with your own artistic expression no matter the form it takes- wife, husband, mother, father, PhD, dog walker, etc. There is only recognition that you are your perfect self. Accessing your Soul Signature allows you to appreciate the masterpiece you are and lovingly embrace the self-portrait you see when you look in the mirror. What you see is not broken. Even with stacked eyes, green skin, and a misplaced nose, you are a glorious, celebrated work of art."
  },
  {
    "text": "There are only 3 pages left in this chapter!! It seems like I just started Chapter 7, but one, I didn't, and two, I'm purposefully making chapters more like 35 pages instead of 50 like....CHAPTER 5, oh yes.\nAnyway. Have you all ever felt like Martin does in this page? Like you have two (or more) different selves, one of which is hidden? And sometimes you're not sure which you is \"real\"?\nI certainly have. Not so much anymore, but once in a while. In other parts of my life, though, it was an immense struggle. When I was a kid I used to belt out Christina Aguilera's \"Reflection\" with all my heart and soul. Even at 8 years old.\nIf you're struggling with this, know you can make it through! The \"solution\" is different for everyone, and evades advice-giving. It's a personal journey that sometimes feels utterly hopeless, but there's hope and there's help out there for all of us."
  },
  {
    "text": "4 years of experience in Marketing, Operations and Business Analytics. Passionate about and currently working in the fields of Marketing, HR and Talent Acquisition. Knowledge and experience in inbound marketing, inbound recruiting, recruitment marketing, SEO, social media marketing and recruiting, email and marketing automation, consumer and candidate engagement, artificial intelligence, marketing and recruiting analytics.\nOf course you appreciate your employees…but how often do you show it and recognize their hard work?\nOK, so maybe you can’t afford expensive awards…but that isn’t an excuse for not showing your employees that you appreciate them! You don’t have to spend any money to recognize your employees and show them that you appreciate their hard work. Actually, according to Officevibe’s recent study, 82% of employees think it’s better to give someone praise than a gift.\nLearn valuable lessons on teamwork from leading companies such as Apple, Yahoo and LinkedIn!\nEffective teamwork is the secret behind the growth and success of the most successful companies in the world. Teamwork is an incredibly important ingredient of the ‘successful business’ recipe.\nTake companies such as Apple, Yahoo and LinkedIn for example. All of these companies are well aware of the importance of teamwork. They work hard to promote teamwork and encourage collaboration among their employees.\nWhat can we learn from these crazy successful companies and how they view and foster teamwork?\nKey takeaway: Make teamwork one of your key companies values and continually work on promoting it.\nKey takeaway: Teamwork starts at the top and filters down through every layer of your company. If you want your employees to foster team collaboration, model it form top.\nKey takeaway: Hire the best people and trust them to do their job. Team members will hold each other accountable.\n– Marissa Mayer, Former president and chief executive officer of Yahoo!\nKey takeaway: If you want to find a new, creative solution for a certain problem, bring (different) people together. Diversity leads to innovation.\nKey takeaway: Teamwork is a continuous process. Team members must learn how to successfully communicate and work together.\n➡️ If you’re looking for more great tips on managing employees, check out our Short Leaderships Tips for Managers!\nTesting candidates help companies ensure that their job candidates really have the required skills to successfully perform their jobs, as they claim in their resume or in a job interview. Without testing your candidates, you’ll end up choosing the best interviewee, not the best person for the job!\nLuckily, due to the scientific and technological advancement of candidate assessment tools, these platforms are now available online. This also makes them more affordable than ever, which is very convenient for employers.\nWhy should companies use online candidate assessment platforms?\nThe main reason why so many employers use online assessment platforms to test their candidates these days is that they guarantee a great candidate experience.\nBy accessing an online assessment platform, candidates can solve these assessment tests online from anywhere in the world, at the time that suits them the best. This method saves time and money both for candidates and employers, making a more convenient and timely option.\nThere are many different candidate assessment platforms on the market. We did thorough research and created a list of the best skill assessment tools, measured by reviews, services offered and ease of use.\nAll of the platforms we included in our list offer candidate assessment tests which can be administered quickly and easily through well-designed software.\neSkill is an online skills assessment solution which helps organizations deploy the most accurate, valid tests for pre-employment and skills gap assessments. You can choose from over 600 standard tests, 5000 combinable topics or create your own content for any job and industry.\nDevskiller offers developer screening and online interviews in one platform. They offer a possibility to test programming languages, frameworks and libraries. With their Test Wizard, you can generate a coding test based on your job description in order to verify the coding skills you are looking for.\nWith Interview Mocha, you can verify your candidate’s job fit with our 1000+ skill tests, aptitude tests, enterprise-ready assessment platform. You can choose from a vast library of pre-built skill tests, customize one yourself or order a custom-made test specially designed for you.\nThe Hire Talent offers different pre-employment test solutions, including people (EQ) & logic (IQ) assessments, work personality assessments, skills assessments and sales aptitude and skills assessments.\nMercer Mettl is an online talent assessments platform which can help you measure your candidates’ skills, personality and ability. You can choose from their test library of different psychometric, cognitive and technical test or get custom test built for your specific needs.\nEmployee recognition is a very effective method for improving employee motivation, engagement, productivity and job satisfaction. It’s a fact.\nIn a time of war for talent, employees have the power to choose their employer. Losing your top talent to your competitors can be detrimental for your business.\nThis is why many employers invest a lot of time, money and effort to improve their employee experience. They are doing their best to keep their employees happy and satisfied. For example, most companies these days try to provide fancy perks and benefits, implement an employee wellness program, etc.\nBut the question is how effective are all of their efforts? What do employees really care about?\nIs it really true that a simple act of saying praise to your employees can improve your company’s bottom line by keeping your best employees?\nI won’t say a word. The following statistics speak for themselves.\nThe Conference Board’s latest survey on job satisfaction has found that only 51% of employees feel overall satisfied with their job. This survey gauged approximately 1,500 employed individuals, who together comprise a snapshot of the U.S. workforce.\nHalf of U.S. employees are watching the job market or actively looking for a job, based on findings from a new Gallup Workforce Panel study. Results are based on a Gallup Panel Web study completed by 13,008 U.S. adults who are demographically representative of the U.S. adult population.\nThe main reasons why employees leave their jobs is that they don’t feel appreciated, according to Gallup’ research.\nAccording to Gallup’s analysis, only one in three workers in the U.S. strongly agree that they received recognition or praise for doing good work in the past seven days.\nEven more, Gallup Poll shows that 65% of employees haven’t received any form of recognition for good work in the last year!\nAccording to Officevibe’s recent study, 82% of employees think it’s better to give someone praise than a gift.\nTotal costs associated with a turnover range from 90% to 200% of an employee’s annual salary, according to a report from the Center for American Progress.\nDiscover the top 5 data-backed reasons to use skills assessment tests in your hiring process.\nAre you using skill assessment tests in your hiring process?\nAccording to Career Builder research, 74% of employers admit they’ve hired the wrong person for a position.\nLuckily, there is a simple way to avoid making a bad hire.\nUsing a skills assessment test helps companies to ensure that their job candidates really have the required skills to successfully perform their jobs.\nThere are many advantages of using skill assessment tests along with the traditional selection methods such as reviewing resumes and conducting job interviews.\nSkills assessment tests help employers check if their perfect candidates are really a great fit for the job and the company culture as they claim to be. As a result, making a bad hire is much less common among employers who use skill assessment tests.\nUsing a skill assessment test has proven benefits.\nSkill assessment test help employers check the truthfulness of candidates’ resumes. By applying skill assessments test, employers can verify is their candidates really possess the skills they claim to have.\nUsing skills assessment tests is an effective method to address the serious problem of skills gaps among job candidates.\nRecent research conducted by the Society for Human Resource Management has found that 75% of HR professionals who reported difficulty recruiting in the past 12 months say there are skills gaps in job candidates.\nSkill assessment test can provide valuable insights into the ability of candidates to learn new things and upgrade their existing skills.\nResearch conducted by the Aberdeen Group has found that companies who use pre-hire assessment tests report a 39% lower turnover rate.\nAberdeen Group study has found that organizations who use pre-hire assessments are 24% more likely to have employees who exceed performance goals.\nWorkplace wellness programs: Yay or nay? Discover the data-based answer!\nWorkplace wellness programs are getting more and more popular. This new workplace trend has gained a lot of attention recently and stirred quite a debate.\nSome argue that companies should not be burdened by taking care of their employees’ health. On the other hand, there are voices arguing that in today’s modern world, these programs are becoming a necessity.\nAbove all, there are questions about the effectiveness and ROI of these programs. To answer these questions, we dug deep into research.\nAccording to research conducted by the Society for Human Resource Management, 75% of employers indicated that their companies offered some type of a wellness program, resource or service to employees.\nA comprehensive review of the literature has found that the average return on investment of workplace wellness programs is 3.27. This means that for every dollar that was spent on the program the company saved $3.27 because of reduced healthcare costs.\nA new survey by Virgin HealthMiles Inc. and Workforce Management Magazine found that an overwhelming 77% of employees think that employee wellness programs positively impact the company culture.\nResearch suggests that employers save on average $5.82 in lower absenteeism costs for every dollar spent on employee wellness programs.\nThe Virgin HealthMiles/Workforce survey found that about 87% of employees said they consider health and wellness offerings when choosing an employer.\nResearch has shown that workplace wellness programs have proven benefits, both for employers and employees. Employee wellness programs can do much more than just keep your employees healthy.\nThese programs can help you improve your company culture, reduce absenteeism, attract talent and even save money!"
  },
  {
    "text": "Britain’s cost of living squeeze shows no sign of easingwith new figures showing that prices are still rising faster than wages.\nInflation is when prices rise. Deflation is the opposite – price decreases over time – but inflation is far more common.\nIf inflation is 10%, then a £50 pair of shoes will cost £55 in a year's time and £60.50 a year after that.\nInflation eats away at the value of wages and savings – if you earn 10% on your savings but inflation is 10%, the real rate of interest on your pot is actually 0%.\nA relatively new phenomenon, inflation has become a real worry for governments since the 1960s.\nAs a rule of thumb, times of high inflation are good for borrowers and bad for investors.\nMortgages are a good example of how borrowing can be advantageous – annual inflation of 10% over seven years halves the real value of a mortgage.\nOn the other hand, pensioners, who depend on a fixed income, watch the value of their assets erode.\nThe government's preferred measure of inflation, and the one the Bank of England takes into account when setting interest rates, is the consumer price index (CPI).\nThe retail prices index (RPI) is often used in wage negotiations.\nThe consumer prices index, due on Tuesday, is expected to rise to 2.8% for August, up from 2.6% in July, and close to the four-year high of 2.9% reached in June.\nTransport costs are likely to be one of the main drivers of higher inflation, as petrol and diesel have become more expensive in recent weeks.\nWages, though, are not keeping pace. City economists predict that Wednesday’s labour market statistics will show that average earnings, excluding bonuses, rose by 2.2% per year in the three months to July. This would be an improvement on the 2.1% recorded a month ago, but still means that real wages are falling.\nAnalysts at Investec predict the UK unemployment rate could drop to 4.3%, the lowest in over four decades. But they caution that there are still no sign that wage growth is taking off.\nBusiness advisers BDO have warned that the rise in employment has not yet delivered higher productivity either.\nPeter Hemington, a partner at BDO, explained: “UK employment law is sufficiently elastic to give employers the comfort that they can flex workforces quickly as market conditions change.\nUnion leaders will renew their calls for the government to lift the 1% pay cap on public sector workers, when they gather for the Trades Union Congress in Brighton.\nThe Unison general secretary, Dave Prentis, said Theresa May’s administration was “out of step” with the national mood.\n“After seven long years of pay freezes and limits on their wages, ambulance workers, school meals staff, police and community support officers and other public service employees all deserve so much better,” Prentis said."
  },
  {
    "text": "Chicago is up next in our Team Talk series, this one also written by Adam Filadelfo. Follow him on Twitter: @Frostt24.\nAlways a potential to be a breakout offense, Da Bears seem to fall just a bit short. If this is the year they put it all together, you are going to want to own some of these players to help bring you a fantasy football championship.\nJay Cutler - Let me start off by saying Cutler has the tools to be an elite level quarterback. Now let me say that he isn't an elite level quarterback. Maybe it's his approach to the game or maybe it's his attitude, but something is holding him back. He has a great arm and sometimes looks like he's turned the corner, but just when it seems like he's put it all together he goes and throws an ill-advised pass that gets picked off. Maybe he thinks his big arm is all he needs. There were just too many games (last year especially) that Cutler either failed to show up or threw more interceptions than touchdowns. At this point, he's probably best suited as a backup fantasy quarterback.\nMatt Forte - Forte is more valuable in PPR formats simply because he is an important part of the passing game. But what hurts him most is his lack of scoring touchdowns. No matter what format you may play in, nothing is more valuable than touchdowns. That may be the only department Forte is at a disadvantage, and he certainly has room for improvement there. He's currently going in the second round of drafts and in a new system with new head coach Marc Trestman he could see a boost in touchdowns scored.\nBrandon Marshall - One word comes to mind when describing Marshall. Beast. Not only is he a weapon downfield, he's a strong red zone threat as well. Brandon is a physically gifted athlete with the ability to make outstanding plays but may need another wide receiver opposite him to reach his full potential.\nAlshon Jeffery - He showed signs of breaking out last season but never quite took that next step. Some are predicting this could be the year but I'm tempering my expectations. Marshall is clearly Cutler's favorite target and it sometimes seems Cutler only sees Marshall on the field. That could hurt the value of Jeffery even more. Until he shows he can do more than just flash signs of ability, I'd stay away. Unfulfilled promise makes him worthy of a late round flier in your drafts.\nMartellus Bennett - Bennett could have a really good year in Chicago. He's a legitimate red zone option in a season where tight end seems at a premium. He also gives Cutler another option at the goal line. He's an every week starter at his position that could very well help a Bears offense that had to settle for far too many field goals last season. Keep in mind that Marc Trestman is known for being an offensive minded coach so that could help boost Bennett's value.\nMichael Bush - He won't see much work as long as Matt Forte is healthy. That being said, there's a good chance Forte doesn't stay healthy for the entire season. If the Bears need him, Bush can produce. Even with Forte in there, Bush has been more of the goal line back and could be valuable by means of scoring touchdowns. Only problem with that is it's almost impossible to predict touchdowns. I think right now, Bush is worth drafting as the clear cut handcuff for Forte owners. He probably won't hold much value for any other fantasy owner.\nDevin Hester - Let's get this out of the way right now: The Devin Hester as a receiver experiment has failed. However, in fantasy leagues where owners are rewarded for return yards, Hester could still hold some value. Hester is one of the most electrifying return specialists to play in the NFL in quite some time. Any time he has the ball in his hands, there's a good chance he can take it to the house. In most leagues if you want to get the benefit of Hester's return ability, you're going to want to draft the Bears defense and special teams.\nD/ST - Make no mistake about it, the Bears defense will be one of the first defenses off the board come draft day. Only problem with defenses is an elite defense one year isn't necessarily that the following year. What made the Chicago defense so great to own in 2012 was their penchant for getting turnovers. You can't count on that happening again, but the potential remains. Regardless of that though, you should be confident using the Bears defense in most matchups."
  },
  {
    "text": "You must be looking for male puppy names with meaning because you are about to welcome a lovely new dog into your home. That is very exciting, congratulations! Now of course this lovely new puppy deserves a beautiful name. On 123Tinki.com we have a database of over 40.000 dog names which does not only include boy puppy names and meanings. You can also find names in categories like these; Tibetan puppy names, Native American dog names, Disney dog names, cool dog names and so much more! Keep sniffing and you will eventually find that one perfect name.\nIn order to help you find the perfect name for your new dog you of course would like to use some handy tools. Since our database of dog names is so big, you want a tool that helps you create some clarity. Our dog name generator is something that can definitely help. It gives you access to our database and once inside you will find a panel with filters on the side. With these filters you can select the things you like and this way the generator knows which names to show you.\nNow you have a clear and personal list of suitable boy puppy names with meanings! When deciding on a name please remember that it is completely okay to take your time. You really don’t have to rush this decision. Think it through and eventually you will find that one perfect name that you absolutely love!"
  },
  {
    "text": "Hi there lovelies, long time no see. I have been testing quite a number of products the past few weeks, and since COSRX has been gaining quite a bit of attention recently, I decided to do a review focusing on this brand itself. Many followers on Instagram also asked for my opinions regarding COSRX products. Today I will share with you my opinions on the product that I have been tested for approximately 2 months now: COSRX AHA 7 Whitehead Power Liquid. Stay tuned for my future review for BHA Blackhead Power Liquid, and Advanced Snail 96 Mucin Power Essence.\nBefore we started, I have a confession: I am absolutely in love with COSRX as a brand. Their ingredients list is relatively short and pretty straight forwards. Products is fragrance free, paraben free and coloring free, which is a huge plus for sensitive and acne-prone skin like mine. After using their products for a while now, I am confident to say that my skin has been greatly strengthened and healing process happens much faster for the aftermath of my acne fighting, scars fade faster, skin texture is less bumpy and I am indeed a much happier girl 🙂 My goal is to finish the rest of my skincare and convert all my products to COSRX and COSRX only. Yup, I am absolutely in love. Now I shall share in details about the product that I have been tested.\nAHA 7 Whitehead Power Liquid clears away old dead skin cells trapped inside the pores. Works alongside vitamins, whiteners and natural moisturizer treatments. Managing dead skin cells without unnecessary stimulation. Helping skin management while creating healthier skin with more vitality. Star ingredients Pyrus Malus (Apple) Fruit Water: An alpha-hydroxy acid naturally-occurring found in sugar cane and malic acid, derived from apples, which will help to exfoliate dead skin cells, reduce the appearance of fine lines, sun damage and hyper-pigmentation, diminish the appearance of large pores and acne scarring. A great ingredient for reducing blackheads, whiteheads and troubles on skin. It even moisturizes the skin at same time as removing dead skin cells. You will find your skin is smooth, soft, and comfortable.\n1) Moisture, pore control, and brightening. It immediately purifies and tones up your skin leaving is clearer and more bright.\n2) Whitehead clearance. No more difficulty removing whiteheads and sebum !\n3) AHA product with hyaluronic acid. It controls excessive sebum and achieves excellent moisture retention in combination with hyaluronic acid.\n4) AHA for repairing skin damage. Works well for sun damaged skin. Also it is good for spots, dryness and trouble.\nThe product is packaged in a very simple and straightforward packaging, just like the formula itself. Even though it might deemed to be a little bit bland for my aesthetics, I honestly do not mind it that much. The functional aspects of the packaging is strong, with sturdy packaging, excellent quality pumps that is designed nicely. One pump is enough for my entire face.\nEven though the product claims to have Apple Fruit Water as the first and start ingredients, I was so put off with the smell at first. The smell was so pungent and strong and definitely does not smell anything like apple. Overtime I get used to the smell a little bit, but I can’t help but stop inhaling whenever I apply this product all over my face.\n5) AHA 7 Whitehead Power Liquid is high concentrated product. Please use a small amount on areas with whiteheads and dead skin cells. Begin with using only once a week, and after skin has adjusted, use 2 to 3 times a week to maintain clear skin without dead skin cells, sebum and whiteheads.\n6) When you use AHA 7 Whitehead Power Liquid, do not use other exfoliating products on same day.\nI did not want to mess with the caution, so I use this on alternate with the Blackhead Power Liquid, and notice great results. I normally use this after my toner step, when my skin is perfectly cleansed and balanced. After waiting for 20-30 mins, I move on with a hydrating essence/serum, followed by sheet mask, light gel cream and sleeping pack. It is important that other products following your acid treatment step are all hydrating to help sooth the skin after the treatment.\nIt is an extremely light-weight texture that is as runny as water. The liquid absorbed onto my skin with minimal efforts, a little bit of tapping with help it absorbs much faster.\nThis using in conjunction with the Blackhead Power Liquid improved my skin significantly over the past 2 months. I must say, my skin has never do so well for the longest time ever. All my acnes and pimples are in control, scars are fading quick and most importantly, those funny bumpy texture on my skin is gone. Now since I use this together with the Blackhead Power Liquid, it is hard to identify which problems is solved by which products, but I believe this controls stuffs that happen more on the surface of your skin.\nYes I will, together with Blackhead Power Liquid as a duo as these are the best treatment I have found in years.\nThanks for your review I really love it ❤️ But I want to ask you this to make sure 🙂 I currently order 3 products : 1/klair vitamin c , 2/Cosrx aha 7 power liquid , 3/Cosrx bha power liquid. As you say that you use it alternately so I want to know that can I use it like this ? Ex: on Monday I use aha and Tuesday I use klair vitamin c and Wednesday bha. Is it okay to use it like?\nIf I use them for the first time I only use them once a week first right?"
  },
  {
    "text": "any circumstance ~ no risk, but it holds a spot for you!\nwell as schedule a Coosa Creek \"puppy visit!\"\nand of course, the PUPLETS!\nCoosa Creek, LLC. All rights reserved; 2010."
  },
  {
    "text": "You only get one chance to make a first impression, which is why a good introduction goes a long way. With this in mind, we’re excited to debut a new Welcome Email option to help administrators introduce TigerText to new users.\nWe aimed to keep the content simple and visual. There’s a space where each organization can write a welcome message for new users, and Admins can customize the header, for example by adding their organization’s logo. The email is formatted to look good on both desktop and mobile. The Get Started button guides mobile users to the Google Play Store or Apple App Store, while sending desktop users to the TigerText web console.\nAdmins can set the Welcome Email to be automatic for newly added users or leave it manual for more control of who receives the message and when. To help admins track progress toward adoption, we’ve also added an Activation Status column in the Users Tab to show whether a user has received a Welcome Email and when they activate their account.\nWe designed this feature to help organizations encourage staff to use TigerText sooner. Because everyone benefits when more coworkers join the conversation in less time: organizations protect more information, staff members save more time and enjoy simpler collaboration, and overall the workplace makes decisions faster. We think that’s a welcome outcome.\nHow to access this feature:Admins can customize and send the new Welcome Email from the Org Settings Tab."
  },
  {
    "text": "Here at Rush Flyers, we strive to be your online printing experts. With a careful eye for quality and a dedication to our craft, we’ve worked to lead a rapidly changing industry for over 15 years. As we have grown, the online printing services we offer have grown with us. While we primarily offer custom online printing services, our free print templates have been carefully designed to provide a platform of creation for a wide variety of purposes.\nCreating your own design can sometimes be challenging. Editing and design programs are costly and can be quite complicated. They often require years of experience and in-depth understanding to be utilized to the maximum potential. For most of our customers, these programs are an unnecessary expense and a burden on their busy lives. As an online printing company, these programs are part of our every day. By sharing our expertise and our templates, we hope to make your lives just a bit easier.\nSimple, elegant, and refined, these templates provide a starting point for expression and communication that’s perfect for any presentation large or small. Whether you’re interested in a banner, a program for a student play, or window decals for your next business venture, our templates are sure to help you get your message where it needs to be."
  },
  {
    "text": "This Disability Law Handbook is a 50-page guide to the basics of the Americans with Disabilities Act and other disability related laws. Written in an FAQ format, The Disability Law Handbook answers questions about the Americans with Disabilities Act, the ADA Amendments Act, the Rehabilitation Act, Social Security, the Air Carrier Access Act, the Individuals with Disabilities Education Act, the Civil Rights of Institutionalized Persons Act, and the Fair Housing Act Amendments.\nMayo Clinic: Guide for Employers - Understanding Brain InjuriesThe Mayo Clinic has prepared a 28-page booklet to assist employers in this process."
  },
  {
    "text": "Joins us for our 8th annual fundraiser! The evening will include food and drinks, performances from our students,activities for kids, and plenty of raffle baskets! This event is fun for the whole family. Tickets are $25 for 1, $45 for 2, all kids $10."
  },
  {
    "text": "We, at Transcription Now offer Certified Transcription Services (starting at $0.70/min). We are an ISO 9001:2015 Standards offering all types of transcription services to our online clients, with the best turnaround time of 24 hours. We provide 10% discount for all non profit organizations.\nWe provide our services worldwide to all major countries including US, UK, Canada, Australia and more. Our transcribers’ team strives to serve our clients in best manner. Transcription Now take the effort in offering all types of certified transcription services, based on the demands of the customer.\nWe offer a wide range of certified audio transcription, in addition to which we also provide Digital Transcription, Voice Transcription, YouTube Audio Transcription, Verbatim Transcription, Business Transcription, Dictation, Transcription, podcast transcription, Academic Transcription, court transcription, Speech Transcription, Sermon Transcription, Focus Group Transcription, Time Code Transcription and more.\nFor more information about our Certified Transcription services contact immediately through ONLINE CHAT or request a FREE QUOTE .\nOur WAV transcription rates are the other highlighting factor that has made us get a huge client base across the world. We provide the services at best rate which is very reasonable and affordable rate starting at $0.70/min.\nWe provide digital wav transcription and accept all formats of files for transcription such as, MP3, MP4, WAV, AIFF, micro cassettes, audio / video cassette, DVD, MiniDisc and many more.\nWe provide transcription and translation in all languages including English, Arabic, French, German, Spanish, Farsi, Portuguese, Japanese and more.\nWell, look no further, our agency got you covered for all your transcription needs with just a click of a button you can reach us online 24/7.\nFor our transcription services, we charge just $ 3.99 per minute and you can trust our team to deliver quality work on time.\nOur agency puts clients’ privacy and confidentiality above everything else. Any document or information you entrust us with is safe and their contents are confidential. We sign NDAs upon request by our clients.\nOur agency supports various industries like the entertainment industry, legal sector, financial sector, education sector among other industries. For the audio files, our agency provides for all audio type transcription which are supported in all formats required and handled by the best transcribers."
  },
  {
    "text": "Mrs. Sarah Peterkin departed this life Sunday, August 19, 2018 at her residence.\nA funeral service will be held Saturday, August 25, 2018 at 2pm at Fletcher Grove Baptist Church. Interment will follow in the Hillside Memorial Park in Laurinburg, NC.\nThe family is receiving friends at 4221 Myra Street, Gibson, NC."
  },
  {
    "text": "We currently accept payment via Visa (Credit, Debit and Electron), Maestro, Mastercard and American Express. We are no longer able to accept Solo or Switch cards, as these payment methods are now deprecated.\nWe can also accept orders by west union and moneygram; please contact us if you would like to place an order by these ways.\nWhen you're happy with the items in your basket and are ready to proceed to checkout, click 'View Basket and Checkout' at the top of your screen. You will be guided through our checkout process and invited to provide details of your delivery and billing addresses, as well as ways in which we can contact you (in case we need to get in touch, and in order for us to confirm your order).\nOnce you have provided this information, you'll be redirected to our secure payment server (provided by Sagepay). Select your preferred payment method (i.e. card type or Paypal) from the icons available and input card details on the following screen if applicable.\nYou may be asked to input your 3D Secure code if you use the Verified by Visa or Mastercard service. When your payment has been accepted, you'll be redirected back to The Sporting Lodge website, and your order will be confirmed. You'll shortly receive email confirmation.\nWe offer FREE WORLDWIDE DELIVERY on all orders over $99. Goods are dispatched on receipt of payment and the parcel is trackable.\nUS & UK orders are dispatched using Tracked 48 Delivery via Royal Mail.\nEurope and Worldwide sales are dispatched on receipt of payment by Royal Mail International Signed For and the parcel is trackable until it reaches your country (you will be provided with your tracking number when we dispatch your order). The order usually arrives in your country in 5-7 days and is handled by your national postal service. A signature is required upon arrival. All parcels are fully insured. Customs labels are attached to the front of non-EU parcels to provide speedy passage in your country. They are also dated on day of dispatch. We email all customers on dispatch of orders."
  },
  {
    "text": "In this BSc in Medical Sciences with Anaesthesia and Critical Care, you will address the major issues within Intensive Care and anaesthesia, within some of the most research active departments in the U.K. In the first module you will explore the mechanisms by which both anaesthesia and critical illness produce profound derangements in physiology and how the immune response drives these changes. You will explore how our scientific knowledge relates to clinical practice pertaining to current peri-operative and critical care standards and guidelines.\nThe second module focuses on the fundamentals of the research process and the skills required to undertake research activities. Specialism-specific knowledge will be the vehicle for practising these skills, whilst gaining an in-depth knowledge in a specific field.\nThe third and final module aims to provide you with an introduction to the research process, prior to your research project. You will be exposed to each step of the process, building your research knowledge and skills alongside acquiring an in-depth knowledge of the specialism. The assessments utilise typical research skills, whilst probing depth of specialism-specific knowledge.\nExplain the mechanisms by which normal physiological function is disrupted by anaesthesia and during critical illness.\nDiscuss the mechanisms of action of anaesthetic and analgesic agents and their potential to influence pathological processes.\nRelate scientific knowledge to clinical practice pertaining to current peri-operative and critical care standards and guidelines.\nExplore how novel methodologies, such as omics data and machine learning, can improve the management of critically ill patients through personalised medicine.\nCritically appraise literature, synthesise current evidence and opinion, and identify evidence gaps."
  },
  {
    "text": "There are various tactics that auditees can use to slow down or stop the audit process. For you, the auditor, this can be extremely frustrating. The key is to be one step ahead by either implementing your own tactics to avoid the delays in the first place, or knowing how to handle them.\nThe purpose of this article is to educate auditors on how to successfully navigate obstacles and roadblocks, that can cause delays to the audit process."
  },
  {
    "text": "For a night of romantic bliss, you can't go wrong with a fine dining dinner at Rockafellas Café, coupled with an indulgent overnight stay in a two-bedroom penthouse apartment.\nCelestial Gift Experiences brings you this luxurious package, based at the Rockwell Hotel in Cape Town.\nThe Rockafellas Café with its exquisitely light, airy and opulent design offers a modern menu with options ranging from breakfast, to lunch and dinner and a variety of light yet delectable options for in between. Now you can enjoy a private chef experience in the comfort of your two-bedroom penthouse apartment. An executive chef from Rockafellas Café will come up to your apartment and prepare the meal while you relax and enjoy your partner's company.\nLocated on the top floor of the Rockwell Hotel, the penthouse apartments boast breath-taking views of some of Cape Town's most spectacular attractions, including V&A Waterfront, Signal Hill and Table Mountain. Each of the two en-suite rooms is fully equipped and the apartment offers a spacious open-plan dining room, lounge and separate fully equipped kitchen.\nWant to stay in in style? Look no further than a night of fine dining and an overnight stay in the Rockwell Hotel, and be sure to include a private chef experience too.\nMenu options provided at time of booking."
  },
  {
    "text": "The farmers market and my gardens make me so very happy. Right now the weather is outstanding for this time of year! I’m honestly sadder than normal this year about the thought of this beautiful bounty of green and colorful goodness being gone soon. I’ve been chopping and freezing and harvesting and storing away a lot of veggie goodness to cook with and get me through the winter. I keep hearing it’s going to be a doozy. Lucky for me, I’ve already paid the driveway plow guy!\nAwesome veggie harvest. Kale, swiss chard, yellow tomatoes, carrots, and a broccoli sprig.\nFreshie fresh coleslaw from the market, and my garden. The annual growing of the mini red cabbage always yields a fall batch of awesome.\nYesterday evenings garden harvest. Lots of lovely little leeks, an amazing amount of fennel seed, and a couple peppers. Lots more out there still.\nLeek soup ala my garden and the farmers market in the crock pot.\nWell, I’ve been planning this one for awhile, well at least the vintage tablecloth part. Earlier this summer I found this amazing vintage tablecloth-pink roses and spider webs! Perfect for the month of Halloween. Super cute and slightly creepy all at the same time, yes please, this tablecloth is going into my personal collection for now.\nFave items: wonderful vintage tea towel (sidenote-I have a matching green tablecloth) Kitchen Caddy, teeny eeny speckled pink Imperial Ware melmac bowls! pig shot glasses, Easter chic Japan, pink leaf glasses, play iron, jello cups, and I adore the decal on that glass jar. LOTS of awesome vintage pink!\nFave items: Of course, the spider web rose vintage tablecloth! Pink melmac, darling pink napkins, Glamalite glitter pink glasses, adorable tiny doily, and a rose blooming from my garden in OCT! What a table setting indeed!"
  },
  {
    "text": "The powerful earthquake that hit the island of Zakynthos with 6.8R in the early morning hours of Friday had surprisingly few damages. Despite its force, there were no casualties and “no injuries” as the mayor told media Friday noon, several hours after the earthquake.\nSome old uninhabited houses and buildings collapsed, slopes came down a damage on the port of the island. But no casualties, not even injuries.\nScientists estimate that had this earthquake hit another area in Greece the damages and casualties would be disastrous.\nHow comes that the island of Zakynthos survived the earthquake, one of the most powerful ever occurred in Greece, with relatively minor damages?\nIt was because of the 6.8R earthquake in 1953 and …a bit of luck.\nVideo: The earthquake stroke on 12. August 1953 between Kefalonia and Zakynthos. It was so powerful that it raised up the whole island of Kefalonia by 60 cm and caused widespread damage throughout the two islands. 480 people died, more than 2,000 were injured.\nIn the capital of Zakynthos of the same name, only two buildings survived the earthquake. The capital of Kefalonia, Argostoli, suffered substantial damage and all of Kefalonia’s buildings were flattened except for those in Fiskardo in the far north.\nEven since 1953, all public buildings and private houses in the Ionian Sea follow strict anti-seismic regulations. It was because of that earthquake that Greece adopted anti-seismic regulations in the construction. Regulations went into effect in 1959, modifications were added in 1984 and 1985, notes in.gr.\nOf course, it should be questioned how strictly the anti-seismic regulations in construction are being followed, because the earthquake in Kefalonia with 5.9R on 24. January 2014 caused pretty much damaged.\nThe second reason was that the fault line is not directed towards Greece but to Italy. The seismic energy moved towards the Adriatic and not to Ionian Sea and West Greece.\nThird reason is the epicenter and the focal depth prevented major disaster. The epicenter was 34km NW of Zakynthos near the junction of The Greek Arc, the focal depth at 10 km.\nAs the seismic activity continues with dozens of tremors 12 hours after the major earthquake at 1.54 a.m. and seismologists warn that another strong earthquake may occur, many locals do not dare to return to their homes, Greek media report."
  },
  {
    "text": "Counsel to C&J Energy Services, a leading provider of well construction, well completion, well support and other oilfield services in its chapter 11 cases. The plan, which was confirmed in just six months, discharged $1.4 billion in prepetition debt. Postconfirmation, acted as lead counsel on successful claim resolution process involving approximately 5,000 claims, discharge enforcement efforts and other steps to position to company for post-emergence success."
  },
  {
    "text": "Washington State University and a Seattle-based biotech firm are suing each other over the right to grow and sell the highly anticipated Cosmic Crisp apple variety, which is expected to appear on store shelves early next year.\nThe legal dispute will determine whether Phytelligence – a company founded by a WSU professor that is partly owned by the university – can use its “cutting-edge science” to grow Cosmic Crisp buds and sell them to commercial apple producers.\nBut with millions of trees already planted across the state, the outcome of the dueling lawsuits seems unlikely to affect consumer availability of the Cosmic Crisp, a flavor-packed hybrid of the Honeycrisp and Enterprise varieties.\nBrandt said the Cosmic Crisp has the potential to displace other popular varieties in Washington’s $2.4 billion apple industry, which accounts for roughly 70 percent of U.S. production. And he said no other variety has been introduced to the market so rapidly. Producers typically plant new apples a little at a time to test consumer demand, but the Cosmic Crisp, which is said to have excellent sweetness and a remarkable shelf life, promises to be a hit.\nWSU researcher Bruce Barritt began developing the Cosmic Crisp about two decades ago. Until 2012, the year he filed for a patent, the tree was known only as WA 38.\nWSU professor Amit Dhingra founded Phytelligence in 2011 to commercialize a method of growing trees from tissue cultures rather than soil, which enables them to reach maturity and bear fruit in less time. Dhingra remains a WSU professor and the company’s chief science officer.\nIn 2012, Phytelligence entered into a “propagation agreement” with the university that allowed the company to cultivate WA 38 plants for research purposes. The agreement did not grant Phytelligence rights to the trademarked name Cosmic Crisp, but it did include an “option to participate as a provider and/or seller” once the apple went to market.\nIn February, Phytelligence filed suit in King County Superior Court, claiming the university had violated the agreement by refusing to issue a commercial license.\nWSU responded last month, claiming Phytelligence had not met clear requirements for obtaining a license and alleging the company had illegally sold 135,000 Cosmic Crisp trees to a grower near Yakima. The university also filed a patent-infringement claim in federal court.\nPhil Weiler, WSU’s vice president for marketing and communications, said the university must protect the “significant financial investment” it has made to develop the Cosmic Crisp by ensuring that no one grows the apple without proper licensing and quality-control measures in place.\n“The investments made by growers over the past two decades is at risk as well,” Weiler said.\nWSU claims it terminated its agreement with Phytelligence after the company handed over sales orders and invoices showing it sold 135,000 Cosmic Crisp trees to Evans Fruit Co. in April 2016. The university also demanded that Phytelligence destroy any Cosmic Crisp plant materials in its possession.\nPhytelligence has refused to do so.\n“We are not going to destroy the material because we feel it’s within our rights to get the license,” said Ken Hunt, the company’s CEO.\n“We don’t own land, so we used ground over at Evans, in large part because we thought we’d be using some of those buds to service their order,” he said.\nBut he insisted the move did not violate Phytelligence’s agreement with WSU or the university’s patent.\nHunt said Phytelligence has refunded payments to Evans Fruit, and the Cosmic Crisp budwood is back in Phytelligence’s possession.\nAs for the company’s efforts to obtain a license, Hunt said WSU required Phytelligence to become a member of the Northwest Nursery Improvement Institute, a nonprofit association of tree fruit nurseries, but the university would not provide clear requirements for doing so. NNII has the authority to license its members to grow the Cosmic Crisp.\nHunt suggested Phytelligence faced pushback because the company’s scientific approach can generate apples more quickly than the traditional nurseries, but Weiler, the WSU spokesman, said he was not aware of such competitive concerns. Weiler said several other companies managed to obtain commercial licenses without a problem.\n“For whatever reason, (Phytelligence) chose not to follow the path that was laid out in the agreement,” he said.\nThis is not the first time a WSU-bred apple has been the subject of litigation. The university also went to court with a Yakima fruit company that had been selling the WA 2 variety under the brand name Crimson Delight. The apple was recently rebranded as Sunrise Magic.\nIn any case, Weiler said, apple lovers should brace themselves for the Cosmic Crisp. Not only is it sweet and tangy, it can retain its flavor and texture for up to a year in storage, and it’s slow to brown after being sliced, he said."
  },
  {
    "text": "Shiva, the Limitless and His tranquil Trimbakeshwar!\nAsk me what intrigues me the most. My prompt reply would be ‘the transformer, the supreme concept of Lord Shiva‘. I feel that Shiva is there but no where. How simple, soft, compassionate, straight-forward and formless and yet so powerful, infinite and fascinating is He? He is an enigma.\nAsk me where I want to go all the time. In my mind there is this ancient stone Shiva temple tucked away in a deep forest and with a river burbling by its side, bringing me a whole lot of tranquility and inner peace taking me far from this tumultuous world. Yet, the question still remains. Can inner peace be achieved only by running away to a serene place? What is the idea of Shiva telling me..to run away or to flow with life? And I think, the answer is this simple – “Sometimes you have to disconnect to stay connected”.\nMy today’s post is about one of my most favourable places on this earth, the ancient Hindu Shiva Temple and one of the 12 Jyothirlingas, Trimbakeshwar.\nJyothirlinga, the infinite pillar of light means ‘The Radiant Sign of The Almighty Shiva‘. Trimbakeshwar is surrounded by three hills namely Brahmagiri, Nilagiri and Kalagiri. River Godavari originated in these hills and can be seen distantly from the Lord’s abode. A very serene place, it gets more verdant during monsoons. About the temple, read more here on wiki.\nIt is a very positive experience visiting Trimbakeshwar. You will be given yourself after the visit. You will be left with some new questions in mind and you will get some answers too. You will be left in a unique peaceful state of mind to continue your quest for the light. The simplicity and stillness of the place combined with the aura and holiness of the formless Jyothirlinga radiates good vibes and shows you the right direction.\nLet me be frank. I don’t get it when people say what’s in Grand Canyon except for the rock. Personally, I get very philosophical every time I visit it or think about it. May be it’s just me, as it is said ‘Beauty is in the eye of the beholder‘. So, here is my little ode to this magnificent natural wonder that awe-inspires me every single time I visit it.\nStanding royal, the Grand Canyon reiterates the power of nature to us. Every glance at its dimensions takes our breath away and each attempt to peruse it reminds us how tiny we are in this Universe. It inspires us to be undeterred by the trivial problems of life and to stand sentinel to protect ourselves and those who trust in us. Here is my Grand Salute, to The Grand Canyon!\nDo share links of your blogs on Grand Canyon, I would love to read!\nA happy day with the Arts People!\nLast weekend, as the sun shone bright, I reached the venue where I was supposed to volunteer as a Vendor Relief, and was so looking forward to it. With not many expectations in mind, I checked in to the Phoenix Festival of the Arts and took my badge and t-shirt.\nSpotting this mom-dotty duo who were volunteering at the entrance welcoming guests and just began to have their lunch, I took a quick chance to approach them and ask for their company as I was already starving. So, that’s how my day began, with very pleasant and welcoming lunch partners. Is this how life feels in a strange land, with strange people? Yeah, I think being in the company of total strangers is one of the nicest feelings in this world. No prejudices, no barriers, no opinions, no distances and no strings attached. We enjoyed lunch together while we spoke about what and why the volunteering, etc. Also, I got to see this Christmas Parade by some pretty children in the Fair Grounds.\nMy next stop was the beginning of my volunteering. So, this event was an Art Festival held by the Phoenix center for the Arts every year.\nFirst things first. Dressing up to the occasion. Well, it is definitely a choice, if you don’t want to. But, dressing appropriately to an occasion connects you to the event, puts you in the right mood and also changes the way people look at you which is important if you want to ‘connect’.\nSince it was an Art Festival, I decided to give an Ethnic touch to my ensemble by wearing a Red Cotton high-low kurti with white printed designs on it that I got in India paired with blue jeans. Wearing an Indian Kurti, when you are in an Art Festival on a Foreign land is for sure trendy and classy, and makes it look unique. I paired this attire with big cream colored Stone ear-hangings, and a knitted scarf to beat the cold in case. But, tee hee..once I got the volunteer t-shirt, I had to layer myself up with it that’s a different story though 😉 To perfectly complement the outfit, I carried my favorite Fossil Explorer Straw Cross Body Bag and wore my perfect colorful Mojdis bought in a craft expo in Hyderabad, India, though replaced them later with my comfy Crocs as my walking time increased. Ta da! Didnt I pretty much nail the outfit?\nMy first stop was this booth where a lady was exhibiting her hand made jewelry. Call it an act of Universe or not, a particular blue resin pendant caught my attention and it had etched on it, Dancing Ganesha with eight arms. I am a Hindu, and all our prayers and Pujas first begin with praying to Lord Ganesh. You can read more about the significance here. Isn’t it interesting that you are alone on a strange land, with complete strangers around you and how the Universe makes you feel that you are still connected and belonged. I asked her if she needed a reliever, to which she said No and then we had a brief conversation about her beautiful jewelry creations. It was a fun start!\nMoving on further, I found this very creative artist Kelly, who is a graphic designer and also creates her own designs and prints. Her designs were beautiful and after discussing about both of our interests and goals in life, what and how etc, I watched her booth for a while and she took a quick break. This meeting is so special to me because of late I was looking for some answers regarding Graphic Design and related fields, and voila I get to meet with this awesome artist specialized in the same field! Visit her website here to know more about her works.\nAs I kept walking further down the aisles, the talent and creativity of the various artists and artisans enthralled me and the variety of stalls that lined up amazed me. The diversity of arts included Pottery, Canvas Paintings, Glass Art, Hand Made Jewelry, Homemade Bath and Body Products, Arts and crafts made of Recycled metal, Handmade bags, Custom Printed T-shirts, Pashmina Scarves, and what not! There was live music and food trucks served up delicious warm food. Kids played around in merriment. It was a fun-filled warm sunny Saturday.\nIn another brief meeting, I met this lovely couple from Berrie Creative who were selling their unique and creative vibrant colored lampshades made of glass and wire. And I did not know that a small conversation with them would give me a hope for a life-time! They told me how to never give up on an interest and keep experimenting. Trust me, I have never seen such creative glass art in my life. The lamp shades were mesmerizing.\nLater, I relieved a couple of artists so that they have their lunch. They were very kind and appreciated me for helping them out. Isn’t is wonderful when people realize your effort and good intentions and respond back to you positively. Ohh, what would I do without all these beautiful people in my life!\nMy next stop was Reflections in Metal, a unique art handcrafted out of rolled steel. Their display had amazing pieces of art and in quite large numbers. The vendors were so welcoming and were explaining well about their art to the guests. I couldn’t remember their names, but after talking about their work I took a photograph with them which made them very happy. And when I waved them Goodbye and Merry Christmas, the eldest gentleman of the two stopped me and gifted me a Metal Cross that was among the items being sold! Wow! What was that! Does affection and appreciation has any bounds? I was so elated, particularly when someone fondly gifted me a Cross, and that too during Christmas season…like I always believe, connections don’t happen without a reason. Now, this Cross is in my Puja room along with the other Gods. I am Hindu, and what Hinduism teaches is Vasudhaiva Kutumbakam. It is a Sanskrit phrase found in Hindu texts such as the Maha Upanishad, which means “The world is one family”, and I believe in it.\nA special mention is needed about ‘Paintings by the disabled’ stall. All the paintings were unbelievably lively and excellent! We bought a miniature Canvas Painting of the Prickly Pear Cactus.\nTowards the end, my family joined me in the festival. They enjoyed live music and chilled out on the lawn watching Muralists painting murals under the warm winter sun. The whole environment was fun and frolic lifting up spirits.\nAnd then while finishing up my shift, I met Amelie. With a calm face and a gorgeous smile, she invited me to her booth. Her paintings were so full of life, spirituality and love. I am so glad I got to know her and could make friends with her. Visit her website here to see more of her brilliant and life-changing artwork.\nFinally, I wrapped up my evening at the festival by taking my family around. My son goofed around all the while and really enjoyed each and every aspect of it. There were these folks from circus entertaining kids and adults alike, walking around the place.\nWe came back home after purchasing a lamp shade and a face balm from Flower Song Soaps.The lampshade now lights up our Puja/Meditation room. Every time I see the lamp, I remember that lovely couple, their smiles and the encouragement they gave me. I am using the face balm daily post scrubbing my face, and it gives me the perfect moisturizing for Arizonan winters along with an exquisite fragrance.\nSo whenever I say I believe in Fairy tales, I mean it. Look what all this love gave me in the middle of an ordinary life – in deed a Fairy tale!\nThank you Phoenix Festival of the Arts for having me and thank you for everything. These moments will be cherished forever.\nOn a final note, I would like to appeal to you, please encourage and appreciate handcrafts and local made.\nDochu La & Chele La – Bhutan’s sacred mountain passes!\nBhutan’s Thimpu and Bhutan’s Paro.\nIn this post, I am going to brief about our trip to Bhutan’s sacred mountain passes, Dochu La and Chele La.\nWhen mountains call you, there are no excuses. There is a reason behind it, a purpose behind it. And what do the mountains tell us? To stand still and strong against the blustering winds. Mountains are unyielding protectors, they show us the righteous way of life. They inspire us with their patience and perseverance. They are unconquerable, but they leave the passes for us, humans to go closer to them, and reach them for the fillip. I witnessed the same kind of spirit going closer to the holy Himalayas during our Bhutan trip! We visited Dochu La and Chele La, the two mountains passes in the Himalayas of Bhutan.\nLocated at an elevation of 3,100 metres, Dochu La is located on the road from Thimpu to Punakha. To the east of the pass, the snow clad mountain peaks of the Himalayas are seen prominently and among them is the Mt. Masanggang at 7,158 metres (23,484 ft) which is the highest peak in Bhutan, known in local language as the Mt. Gangkar Puensum. The road further runs into the scenic Punakha valley.\nThe environment is calm and religious, with 108 memorial chortens called the Druk Wangyal Chortens built by Ashi Dorji Wangmo Wangchuk, the eldest Queen Mother. There is a monastery called the Druk Wangyal Lhakhang (temple), built in honor of the fourth King, Jigme Singye Wangchuck. Also, there is the country’s first Royal Botanical Park located adjacent to the chortens. While this whole scene on the pass is a colorful feast to the eyes, the backdrop is often claded with a moving blanket of fog obscuring and revealing the Himalayas along with the near-by verdant greens leaving your mind and soul in tranquility.\nIt is an indelible experience for me to meditate inside and outside the Lhakhang overlooking the Himalayas.\nChele La Pass is one of the highest motorable passes in Bhutan. It is the highest point with an altitude of 3988 metres. The road to Chele La is flanked by dense forests, and the trip to reach the pass takes you on a non-stop jaunt. Chele La, unlike Dochu La is very jagged and is surrounded by hilly terrains covered with vegetation that changes colors with seasons. The pass roughened by the cold gusts signifies a different side of Mother nature. Colorful prayer flags can be seen fluttering on the rough slopes making the view bright and pleasant. On a clear day, there are spectacular views of Mt. Jumolhari, Jichu Drake and adjoining peaks to the North West, as well as the view of the beautiful Haa and Paro valley.\n‘The best dreams happen when you are awake’! And yes, my dream to feel closer to the Himalayas came true this way. I will await to witness this heavenly experience once again in my lifetime.\nSo, did the mountains ever call you? If yes, please leave a comment and tell me all about it. I would love to connect with like-minds.\nThank you for reading. More on our interactions and conversations with folks in Bhutan, and why I think Bhutan qualifies for a happy country in the upcoming posts. Stay tuned, and stay connected. See you later!\nBhutan – The Kingdom of Happiness. (Part 2) In and around Paro!\nI hope you have read about our Bhutan travel experiences in my previous blog here. Now, I am going to share with you more details of our itinerary.\nAfter spending in and around the charming Capital city of Bhutan, Thimpu, we moved to Paro for a two day tour. Along with being a picturesque city, Paro is a historic town with structures with traditional architecture. It is also home for Bhutan’s only international airport, Paro Airport.\nThe main attractions in the city tour of Paro are Rinpung Dzong, Paro Taktsang, Kyichu Lhakhang, National Museum of Bhutan, Paro Airport bird’s eye view and the shopping streets of Paro.\nWith history beginning in the 15th century, Rinpung Dzong is a large Buddhist Monastery and a fortress that now has various administrative offices of Paro within it. Outside of the Dzong is the Deyangkha Temple and inside are fourteen shrines and chapels. It is quite interesting to go around the Dzong and to soak in all the historical and cultural significance. Below are a few photographs taken in the Dzong.\nParo Taktsang, the very famous Himalayan sacred monastery is perched on the cliffs of upper Paro Valley. It can be reached either through a trek, or a horseback ride. Guru Padmasambhava who brought Buddhism to Bhutan is believed to have meditated there for three years, three months, three weeks, three days and three hours in the 8th century. The monastery has a rich and very significant history related to Bhutan and Buddhism. Read more about the world famous heritage site here.\nThe Jowo Temple of Kyichu is one of the oldest temples in Bhutan, originally built in the 7th century by the Tibetan Emperor Songtsän Gampo. Read more about it on wiki here.\nThe museum of Bhutan documents the cultural dances, flora and fauna, and other historical facts of Bhutan. There is a video played in the museum showcasing the different Bhutanese dances and festivals and their significance. It is quite fascinating to go round the museum. Aerial view of Paro valley from the museum offers breath-taking vistas. Photograph below.\nParo Airport is undoubtedly one of the world’s very scenic airports. Nestled in a gorgeous panorama and in a deep valley is the airport adjacent to the banks of River Paro Chhu. The whole scene is fabulous and it stays with you forever.\nLast but not the least, shopping! What fun is it when you do world travel and not collect souvenirs? Here is my Bhutan travel haul. I bought most of these things on the street bazaar of Paro. They are going to keep all the memories alive to me.\nBhutan – The Kingdom of Happiness (Part 1). In and around Thimpu!\nA few years ago, the topics during a tea-time confab were Gross Happiness Index, Bhutan, Himalayas and Taktsang Monastery. Like a seed planted grows into a tree, this discussion intrigued me a lot and my fascination to witness the Bhutanese way of living increased by the day. All the enthralling aspects of Bhutan and my all time obsession with nature, and mountains in particular, I added Bhutan travel to my bucket list.\nCome 2016, life showed a direction towards pursuing my travel dream. And yes, I visited Bhutan, the Kingdom of Happiness.\nPristine landscapes, spectacular views, amicable people and their spiritual way of life, rich heritage, comforting food, and everything else so heavenly qualify Bhutan for a Utopia. Nestled in the Eastern Himalayas, Bhutan is full of never-ending range of hills, verdant plains, meandering perennial rivers, meditative sounds of the Buddhist chants and colorful prayer flags tied everywhere reminding us that nature and spirituality are inseparable.\nThough the pictures don’t do justice to the real beauty of this paradise, and my words can’t describe the magical experience, I shall try my best to give a brief of how and what it was. Our tour was of four days covering the two major cities of Bhutan, Thimpu and Paro. A further long stay will give you much time and opportunity to explore the country better.\nThe Memorial Chorten or Memorial Stupa was built in the honor of the third King of Bhutan Jigme Dorji Wangchuck. It does not contain human remains, but just a photograph of the King. It is circumambulated in clockwise direction like other religious structures. We spent about an hour in the Chorten witnessing the annual recitation of ‘Seven Line Prayer’ to Guru Rinpochhe. The whole milieu was sacred and ingenuous.\nWe later visited the Great Buddha Dordenma, a 169ft gigantic Buddha statue and the Takin Preserve. Takin is the national animal of Bhutan.\nRest of city tour had viewing gorgeous vistas and visiting the important places of interest like Changlimithing multi-purpose national stadium, National Institute for Zorig Chusum (Arts and Crafts school), Authentic Bhutanese Crafts Bazaar, National Library of Bhutan etc.\nNational Institute for Zorig Chusum trains the Bhutanese youth in 13 native and traditional Bhutanese arts like wood carving, statue-making, painting, weaving, tailoring, embroidery etc. Some of the finished products are also sold for good prices.\nThe shops had a unique collection of handcrafted house decors, clothes, book marks, key chains, Bhutanese masks, Bhutanese musical instruments, hand bags, jewelry and many more. The place was a kaleidoscope of colors.\nTashichhoedzong build by the first Dharma Raja, is a Buddhist monastery and fortress on the banks of Wang Chu River. There are thirty temples, chapels and shrines within it. It is the office of Bhutan’s civil government and Kingship together. A few kms near the Dzong is the King’s palace, the Dechencholing Palace. The photograph below is an aerial view of the Dzong and its surroundings.\nComing to cuisine, red rice and buckwheat are Bhutan’s two main foods. Red rice in Bhutan has an earthy flavor. The Bhutanese make soups and stews out of various vegetables and meats (yak meat being a specialty). Ema datshi, which is their national dish, is spicy made with large, green chili peppers in a cheesy sauce. It is one of their major comforting and widely made dishes. Momos (dumplings) are also quite famous. Butter Tea (also called Suja) is made of the Bhutanese Tea Leaves, Water, Butter and salt. The Bhutanese also include various spices like ginger, garlic, turmeric, caraway etc in their cooking.\nThe National game of Bhutan is Dha or Archery. We made sure we wore the traditional dresses of Bhutan (Gho for men and Kira for women) and played archery amidst the serene hilly terrains.\nTraditional Architecture remains prevalent in Bhutan. Throughout its history, Bhutan has mainly followed the Tibetan tradition of Buddhist architecture. Any new structure construction is supposed to abide the rules. Read more on the Architecture of Bhutan in wiki here.\nTouring Bhutan is not only a way to escape in the tranquility of nature, but also a fun trip getting to know their unique culture and tradition. It opens your heart to simplicity, variety and spirituality.\nRevive your body and awaken your soul, go visit this magical Kingdom.\nMore on the remaining itinerary in next blogs. I will take through our Paro city tour and the sacred mountainous passes.\nMonsoons remind me of Visakhaptnam aka Vizag, my home town. I have lived all my childhood waking up to a kaleidoscope of greens, thanks to my dad, an ardent nature lover who thought we should live as close to nature as possible.\nMonsoons in Vizag bring a burst of vibrancy and a splash of lush green to an already verdant view. Our home being at foot hill of the Eastern Ghats and a bit sloped, we experience lovely and fresh water streams gushing on a heavy rainfall day. The sight of monsoon clouds hovering over the majestic hills shrouding and revealing them is in deed salubrious.\nAnd oh, not to forget the tiny pools of water collected on our terrace top, I remember jumping into them and splashing water all over myself. All those little birdies singing at the top of their voice and, freshest flowers and leaves with rain droplets raise your spirits high and make you live in the moment.\nOver time I have captured these scenes in my camera and though they don’t do justice to the beauty of this rainy paradise, they keep these special memories alive. So well, I have a lot of rainy tales to tell, but for now please enjoy viewing these photographs."
  },
  {
    "text": "Royal Kindergarten Gowns. We at Bestbuttman offer cheap kindergarten gowns at superior quality suitable for all young kindergarten graduates. The shiny royal blue gown is made from best quality tricot fabric. We offer a variety of sizes for kindergarten ages and the graduation gown is designed with a front zip fastening and stylish yoke. When placing your order you may want to checkout the matching cheap kindergarten caps and tassels offered by Bestbuttman online."
  },
  {
    "text": "Today started out differently than the rest I was looking forward to school. I wanted to see the girl again. Today I wanted to find out her name. I had a smirk on my face today. I walked in class and didn't see her. All possibility of me being happy that day was gone in an instant. I at down and put my head down. And class started but I didn't care. I just kept my head down and zoned out. And suddenly I felt the slightest touch run across my shoulder and down my back. I looked up to see her the girl and a smile came upon my face. I was over joyed. Now all I wanted was for lunch to come. Fourth period couldn't have been any longer. Lunch had finally come and I saw her at the table I sat down and looked at her I saw the cutest smile. And I said hi she said hello I asked her what's your name Ashely. I told her mine and she smiled. We talked and everyday at lunch. I was so happy being friends with her until one say when in she walked on my bus and sat next to me I said what are you doing she said I thought we could chill after school today. I only I can find a way out to stay away from home."
  },
  {
    "text": "HARTFORD, MICHIGAN (July 28, 2017) – After a tough visit to Canada, the JJR Marshall Racing #41 team trekked back into the State as they found themselves in Michigan for the next scheduled event on the World of Outlaws Craftsman Sprint Car Series event at Hartford Speedway. There were 27 speed competitors lined up in the pit area at the half-mile oval where Shane Stewart waved the checkered flag last year when the tour starts visited for the Battle of Michigan.\nJeremy Schultz, from Beaver Dam, Wisconsin, kicked off time trials as he revved his engine and turned in two good laps around the surface at Hartford. Jason Johnson was already ready in the staging area as he would be the fifth car to push off in time trials aboard the Fischer Body Shop/Kenny’s Components #41 Maxim. David Gravel had raised the bar with a lap of 13.731 seconds, so the Ragin’ Cajun summoned the horses from his Kistler Engines powerplant to get going. The ponies were at full gallop when he took the green flag and his first lap was a good one at 13.855 seconds, which was second quick. He stayed on the hammer and turned in a consistent, but slightly slower, second lap coming in at 13.863 seconds. As he patiently waited for the remaining 22 drivers to complete their laps, the forty-one remained on the board as the second quickest when the final checker flag flew.\nEarning the pole position in the second heat race, Philip and the JJR Marshall Racing team went to work to ready the Maxim Racing machine for battle in the eight lap races where the top two go to the Craftsman Club Dash and four more lock into the A-Main. The cars lined up in their traditional two-by-two order with Jeremy Schultz sharing the front row with the Ragin’ Cajun as Brad Sweet, Logan Schuchart, Joe Swanson, Ryan Ruhl, Chad Blonde, Max McGhee and Jason Steinebach rounding out the starting order, When the green flag dropped Jason drove into the lead in his Dissolvalloy Downhole Revolution/Weld Racing entry with Brad Sweet pressing him for the position. Sweet would eventually wrestle it away as Jason was now giving chase with Schuchart running in the show position. Sweet would take the win with Jason coming home second to earn the two spots in the Craftsman Club Dash as Schuchart, Schultz, Ruhl and Blonde secured the final four transfer spots to the feature.\nThere were six drivers who earned a spot in the 6-lap Craftsman Club Dash at Harford Speedway and Jason Johnson was one of them along with heat race winners David Gravel, Brad Sweet, and Shane Stewart and fellow runner-up finishers Paul McMahan and Jason Sides. An inversion pill of four was pulled which put the driver of the forty-one in the Priority Aviation Services, LLC/Valvoline machine on the inside of row three in the fifth starting position with Jason Sides to the right side of his nerf bar. Polesitter Paul McMahan and fellow front row starter Shane Stewart brought the field to the green with Stewart getting to the clean air first. Jason was running sixth as the dirty air churned with Stewart collecting the win over Sweet, Gravel, Sides and McMahan with Jason claiming the final spot.\nThere were 30 laps left to race on this night as the track was slicking off and becoming a very technical and tactical surface for the competitors. After the WoO traditional four wide salute to the fans it was time to go racing in Jakob Weaver’s home state of Michigan. Brad Sweet jumped into the lead, but here came the Ragin’ Cajun using what he could find on the topside of the track. He made his way all the way up to second before the traction wore away and he started to get shuffled back in the running order. He ran in the top five for the first third of the race and was just outside looking in over the next ten laps. Enduring numerous cautions and one red flag stoppage the teams were searching for ways to get a hold of the track while positioning themselves to make a passed versus being passed. If you gave up the bottom line you were exposed. Gravel briefly took the lead from Sweet on laps 9 and 10 before Sweet drove the NAPA Auto Parts #49 back into the top spot. Gravel would reclaim the lead on lap 28 and collect the win over Sweet, Schuchart, and Brent Marks with Kraig Kinser driving home fourth. Jason hung on to gather an eleventh-place finish in the Waco Metal/Jonestown KOA #41, his 43rd Top 15 finish of the season – an impressive 72.88% success rate, as the team will now head to Wilmot Raceway for action on Saturday night."
  },
  {
    "text": "Hi new folks! We recommend doing an #introductions post and putting your neighborhood in your profile (if you&apos;re comfortable). Welcome!\n@alex that's so cool!! a chicago instance!!!"
  },
  {
    "text": "(dont ask about the thumbnail. I needed one and decided on a screenshot I took of a galaxy drawing I made on Fire Alpaca) Basically, this rp takes place in a giant city where people can have powers, tech has advanced very far, etc.\n-please tolerate all sexualities, genders, and races. if you have any problem with this, leave the studio without saying anything.\n-feel free to make a character based off a movie character/book character/TV show character/real life person.\n-you can rp as soon as you make a bio. don't worry about having to be accepted!\n-keep violence and romance to a limit."
  },
  {
    "text": "This project was made for a Creativity in Advertising class in Fall 2018. The challenge was to name and create an advertising campaign for a new non-toxic and non allergenic liquid fragrance that can be sprayed onto any surface (fabric, wood, counter-tops) or into the air and it will completely eliminate any form of odor. My fragrance comes in two flavors; Rose Garden and Tea Tree.\nI designed the logo for the product with Adobe Illustrator, composed all headline and body copy for an AD and social media campaign and designed a print ad that introduces the product and helps to sell it. The colors used for this products are #DD525C #DA4290 #EFAA58. For the logo, I wanted to portray the effect of the liquid fusing with the air to eliminate odor.\nJWU Italian Cuisine & Culture."
  },
  {
    "text": "EXPERIENCE Practicing public accounting since 1983. Have been the Managing Shareholder for my Certified Public Accounting firm since 1994. Practice is devoted exclusively to community associations. Perform independent audits and reviews; prepare corporate income tax returns; offer recommendations for operational enhancement and development of stronger internal controls to better safeguard Association assets.Former shareholder of a Florida CPA firm which also exclusively served condominiums, homeowner associations, timeshares and rental properties.\nExtensive knowledge of the Minnesota Common Interest Ownership Act, the law governing community associations.\nAuthor of several articles concerning the Minnesota Common Interest Ownership Act that were published in professional journals and client newsletters.\nConducted numerous educational seminars on accounting rules and tax laws relative to community associations.\nInstructor for Conviser Duffy, national CPA Exam review courses. Minneapolis and St. Paul, Minnesota.\nAdjunct professor of accounting for ten years; teaching principles, intermediate, advanced, fund, cost and tax accounting courses at colleges in Indiana and Florida.\nBearded Oaks Homeowners Association – Past President, Vice President & Treasurer."
  },
  {
    "text": "When the Indian Mutiny broke out in May 1857, Hall was on HMS Shannon en route to China. She was intercepted and ordered to Calcutta (since renamed Kolkata). A Shannon Brigade was formed of several gunners, sailors, and marines, under Captain William Peel. The ship was towed over 600 miles up the Ganges River to Allahabad. Then the force fought across country to Campbell’s headquarters at Cawnpore and were in time to take part in the Siege of Lucknow.\nLieutenant (now Commander) Young, late Gunnery Officer of Her Majesty’s ship ” Shannon,” and William Hall, “Captain of the Foretop,” of that Vessel, were recommended by the late Captain Peel for the Victoria Cross, for their gallant conduct at a 24-Pounder Gun, brought up to the angle of the Shah Nujeff, at Lucknow, on the 16th of November, 1857.\nWilliam Edward Hall was born at Summerville, Nova Scotia, in 1827 as the son of Jacob and Lucy Hall, who had escaped American slave owners in Maryland during the War of 1812 and were brought to freedom in Nova Scotia by the British Royal Navy as part of the Black Refugee movement. The Halls first lived in Summerville, NS where Jacob worked in a shipyard operated by Abraham Cunard until they bought a farm across the Avon River at Horton Bluff. Hall first worked in shipyards at nearby Hantsport, Nova Scotia, before going to sea at the age of seventeen. He sailed first on merchant ships based out of the Minas Basin including the barque Kent of Kentville, Nova Scotia.\nHall is buried in Hantsport, Nova Scotia where his grave is marked by a monument at the Baptist church. The Royal Canadian Legion in Hantsport is named “The Lucknow Branch” in honour of his Victoria Cross action. Hall’s Victoria Cross was repatriated from Britain in 1967 by the government of Nova Scotia and is on permanent display at the Maritime Museum of the Atlantic in Halifax. Hall is also featured in exhibits at the Halifax Citadel and at the Black Cultural Centre for Nova Scotia.\n?Canada Post commemorated William Hall on a stamp, first issued on February 1, 2010 in Hantsport, Nova Scotia and officially launched at the Black Cultural Centre on February 2, 2010. Hall was designated a Nationally Historic Person by the Canadian Historic Sites and Monuments Board at Hantsport on October 8, 2010 and a new plaque was unveiled in his honour."
  },
  {
    "text": "Could a chatbot solve the retirement savings problem?\nBut according to a paper by behavioral economist Schlomo Benartzi, a Professor of Behavioral Decision Making at UCLA Anderson School of Management and a senior academic advisor to the Voya Institute for Behavioral Finance Innovation, when a chatbot and text messages, as well as targeted e-mails, are combined with the principles of behavioral economics—specifically, nudging people into certain actions—the effects on retirement savings can be substantial.\nDigital nudging has two advantages over conventional methods of encouraging people to change their behavior.\nFirst, research can be conducted far faster in the digital space, which helps to identify successful strategies more quickly.\nAnd second, the scale of a digital program can be immense, which results in far more people being affected in a cost-effective manner.\nThey also looked at robo-savings apps as a means of counteracting how easy it is to spend money online via one-click checkouts and apps like Apple Pay by helping people to save money just as easily.\nOne method that sought to increase enrollment in an auto-deposit program posed the question to users of whether they’d prefer to save $5 per day, $35 per week or $150 per month.\nWhile just 7 percent opted to save $150 per month, which is essentially the same as $5 per day or $35 per week, a full 30 percent opted for the smaller-sounding, easier-sounding $5 per day.\nThen there’s mobile feedback. Testing a mobile app that provides a dashboard showing people “how much you spend at clothing stores and the percentage of income that’s devoted to paying off the mortgage” while they’re actually out spending money “turned out to have a huge impact,” particularly on discretionary spending, “with the average user decreasing their monthly spending by 15.7 percent”—nearly all of which was discretionary spending, such as eating out.\nSo as research progresses in both behavioral economics and tech tools that can help people better manage their money, retirement savings may come out a winner in the end.\nThis article was written by BenefitsPro and was legally licensed through the NewsCred publisher network."
  },
  {
    "text": "What did we do before social media? Well I know what we did, of course and what we didn’t do. We didn’t know our friends and acquaintances every move, thought, or action punctuated by a thumbs up or a heart emoji. We never saw thousands of photos capturing life in real time, sharing public and private moments that our friend circle and beyond have shared and shared and shared yet again. Snapchats and Instagram exposes life in instant time. And yet the great irony is that with all of this isolating technology, we do feel connected.\nI do know what we did back then although I cringe to hear myself refer to the past as if I were withered with age. Life was just a bit quieter and moved at a slower pace although that just seems so in hindsight. At the time, I felt like life was fast.\nPrevious articleRemember the difficulties of trading without the single market?\nTina Celentano writes about love, life and lessons from the empty nest. She is a Today Parenting and Red Tricycle contributor and is published in the anthology Once Upon An Expat. In no particular order, she is a friend, mom, film buff, book aficionado, music lover, wife, sister, writer and traveler."
  },
  {
    "text": "I enjoyed this book. The descriptions were fantastic. I actually listened to the story as an audiobook narrated by Steve West. I would recommend it to anyone looking for a fantasy novel in young adult genres that have a bit of an in-depth love story to the plot. Steve West was also an amazing narrator so I would definitely recommend any audiobooks by him.\nThe author Laini Taylor was amazing at descriptors. The way the scenes and characters were illustrated through her creative writing artistry added so much richness and depth. The imagery was where she was able to shine through her writing talents. They were really the heart and soul of the story. Some descriptions seemed to be taken right out of the book of Revelation which was interesting. There was flowery prose that added value and appeal to the beauty of the writing. I don’t know how it would read though because there were quite a few characters to keep track of with similar pursuits and agendas that would probably be slow and boring to read about, so I’d definitely recommend the audiobook book by Steve West because his ability to bring diversity and life to each character.\nI enjoyed the first third of the book the most. After about chapter 18-22, the focus was more on relational development, as in sensual romance that I felt was more about dialectical tensions through a less flowery dialogue between the main characters with glorification of over-the-top eroticism and ‘imperfect situations.’ The very definition of insta-love that is found in a lot of YA fiction. And later there was an introduction of other antagonists and sub characters that also fell in similar circumstance and persona that felt a bit repetitive rather than supportive for the main plot. Basically I just wanted to live in the first third because it was my favorite part.\n“In the western outposts of the Elmuthaleth-Alkonost and others-they watched for the heat-distorted silhouettes of camel trains to energy from the emptiness as they always had, but they did not."
  },
  {
    "text": "An actual estate license can provide the investor and even an industry agent with great advantages. Just like the salesperson examination, dealer candidates must register on the Department of State website and arrange an account with EAccessNY This is the DOS online management system. The state examination consists of a hundred questions damaged up into 45 questions of Actual Property Legislation, forty five questions of Actual Estate Rules and 10 questions of Real Estate Math. Real estate licensure candidates who’re denied a license have the fitting to file an attraction with the DOS. On the Albany Center , I am the net instructor and maintain the required CDEI Certification to teach the programs.\nThere are multiple-choice quizzes for every session and classroom workouts to permit the coed to display mastery of this real estate course materials. Brokers licensed after January 1, 2001 should complete one hundred-twenty (120) further hours of Fee accredited education earlier than the third anniversary of their broker license. Contact IREC staff for assistance in case you have ever had a felony or knowledgeable license revoked. You’ll receive the all-inclusive courses and supplies to construct your actual estate data and expertise.\nPrograms must be accomplished at an establishment of higher learning accredited by the Western Association of Schools and Colleges or by a comparable regional accrediting agency recognized by the United States Division of Training, or by a personal real estate college which has had its courses accredited by the California Actual Property Commissioner.\nI’m also proprietor of Cram for , a website that provides observe actual estate exams for New York and New Jersey. Our employees features a team of workers which can be devoted to the success of all of our college students in each Allied real estate online programs. At Climer College of Actual Estate, we advise that, earlier than you enroll in actual estate faculty, apply to your Florida actual property license. This 6-course Actual Estate + Prep + Enterprise Etiquette Program is complete with the 6 TREC necessary programs needed for pre-licensing, state examination prep with flashcards, and our 2-day Enterprise Etiquette Program. The actual property standards of observe and code of ethics is emphasised all through every section of business. Larson Educational Providers provides the very best high quality actual estate schooling obtainable.\nYou need a professional web presence that conveys to the market the standard of your enterprise, whereas allowing you to market your properties merely and to their finest potential. CitiLights is a modern and stylish actual estate theme that may give your website a contemporary and up to date feel. We pleasure ourselves in being reliable partners in your actual property advertising and work to supply only the best to our clients. Responsive websites additionally result in elevated WEBSITE POSITIONING, which will help potential customers discover your small business. Primarily we sweep MLS feeds in lots of areas of the country, present college and neighborhood data, develop web sites and real estate instruments for the actual estate trade.\nDreamVilla is a powerful and resourceful, engaging and visually interesting, straightforward to use and very responsive WordPress single property real property web site theme. This revealed categorised list of high a hundred free categorised promoting websites is compiled by means of guide choice of very good advert websites for Indian as well as international visitors and advertisers alike. If you are a real property agent that is seeking to improve your web presence, lead technology techniques, content material marketing marketing campaign, or inbound advertising and marketing funnel then you must join us. Your Dealer Web site Should Outline You as A Legitimate Actual Property Professional.\nHouzez, Actual Locations and WP Pro Real Estate 7” are my favourite themes to create actual property itemizing portal. Real Estate Advertising 360® is the #1 actual estate advertising platform on this planet. Domestic Sale is a website like Craigslist that aims to remove junk entries allowing your professional categorized advertisements to thrive and never get buried under junk. There is a motive why most FSBO’s find yourself working with Realtors after wasting time, vitality, and cash making an attempt the For Sale By Proprietor route. Real Knowledgeable is a premium WordPress theme for actual property or property listing web sites. The XML demo content bundled on this theme allows you to arrange an actual estate website with just few clicks. Also, pop-up home windows are probably the most misused features on actual property websites.\nRemember, as a on the market by owner, you should not have a Realtor to be the facilitator and guide you thru the house inspection, radon inspection, termite inspection, appraisal process, underwriting process, and coping with the escrow company to close.\nWe are in search of knowledgeable real property agent to be an intermediary between sellers and consumers. The word REALTOR® is a federally registered collective membership mark that identifies a real property skilled who’s member of the NATIONAL AFFILIATION OF REALTORS® and subscribes to its strict Code of Ethics. This situation can get murky actually fast, so we have put collectively this text on the whole lot essential you’ll want to know about actual estate agents before making the transfer.\nThere are important variations between the actions, powers, obligations and liabilities of brokers and estate brokers in every country. These agents have completed additional education beyond that required of brokers and have handed the dealer’s license exam in your state. So the buyer’s agent effectively works for the buyer fee free, so far as the buyer is worried.\nSome state Real Property Commissions – notably Florida’s 4 after 1992 (and extended in 2003) and Colorado’s 5 after 1994 (with modifications in 2003) – created the choice of getting no agency or fiduciary relationship between brokers and sellers or buyers.\nSome other states have recently eliminated the salesperson’s license and instead all licensees in those states mechanically earn their dealer’s license. Real estate appraisal — in most states, provided that the dealer is also licensed as an appraiser. Often times the seller’s dealer will split the commission with the customer’s dealer.\nFind out what utilities can be found to your property, or located close by. In addition, as a result of the true property section of the national papers has articles on market circumstances, ideas for patrons and sellers plus detailed lists of latest sales and auction outcomes, patrons are drawn to the property elevate out also as a research useful resource.\nWhether or not you’re using the seven Ps or original 4 Ps, your advertising mix plan plays an important function in ensuring your products reach the appropriate audiences. By way of hard work and keenness for what we do, Photoplan has evolved and organically grown since its inception in 2004 and we are actually one of the UK’s leading property marketing firms.\nBy constantly adding value to the content material you share with your audience, they may want to hold hearing from you and be very happy to hearken to your provides and new growth announcements as they come. E-mail is one of the most undervalued and important parts of your advertising artillery. We have made a major funding in our property advertising and marketing strategies, increasing volumes of leads and decreasing time-on-market. We work with the top corporations within the property administration industry and rising.\nGreat property-advertising companies do not just recklessly tag random individuals until they get irritated – they make an effort to make your property something share-worthy and viral. Property Amenitites – We work with all of the prime rental listing websites within the trade to provide you probably the most complete record of facilities so as to add to your property. I know that sounds strange being in a discipline which marketing is paramount however that’s my gut reaction and an trustworthy one."
  },
  {
    "text": "ISEKI TG tractors are smart and intelligent machines for new generation.\nTM series is classified into most compact tractor segment.\nTXG237 is the convenient and versatile sub compact tractor.\nIseki Zero -Turn Mower SZ330 Series with enough high power diesel engine provide efficient performance for mowing."
  },
  {
    "text": "Watch video · Apple and General Electric say they are working together to make it easier to write software that can track power plants and jet engines on Apple’s iPhones and …... 10/02/2017 · For the first 2 days, you have access to all the premium benefits of the site. After your 2 day trial, you'll still be able to use the site, you just won't have access to everything.\nUsing PatientTrak allows you to monitor and measure patient feedback, improving operations and your brand. Using both online reviews and surveys we provide a complete picture of patient satisfaction. Using both online reviews and surveys we provide a complete picture of patient satisfaction. how to enable sketch apple watch Scrobble & sync from your media center. Track every TV show & movie you watch, automatically from your favorite media center. We call this scrobbling.\nScrobble & sync from your media center. Track every TV show & movie you watch, automatically from your favorite media center. We call this scrobbling. how to turn on fitbit sleep tracker The GE McKinsey matrix is a nine-box matrix which is used as a strategy tool. It helps multi-business corporations evaluate business portfolios and prioritize investments among different business units in a systematic manner.\nDigital Airlines This Big-Data Firm Wants To Stop Flight Delays And Other Maddening Airline Problems Oct 25, 2017 by Maggie Sieger. The scene plays out on Oct. 15 at New York’s LaGuardia Airport, dull, annoying and all too routine.\nEdmunds has detailed price information for the Used 1997 Geo Tracker. Save money on Used 1997 Geo Tracker models near you. Find detailed gas mileage information, insurance estimates, and more.\nUsing PatientTrak allows you to monitor and measure patient feedback, improving operations and your brand. Using both online reviews and surveys we provide a complete picture of patient satisfaction. Using both online reviews and surveys we provide a complete picture of patient satisfaction."
  },
  {
    "text": "We have recently received a remarkably moving note from Paul Fitzgibbon in connection with his father, Albert, who was killed in Tunisia during February 1943 while serving with the London Irish Rifles.\n“A twisting pathway of discovery has led me to this amazing website.\nA letter dated 20.11.1945 from Edmund O’Sullivan was found quite recently in a battered old brown suitcase, along with letters from my father to my mother, not long before he was killed on 22nd February 1943 near Bou Arada.\nThe final resting place of Albert Fitzgibbon at Medjez-el-Bab CWGC Cemetery.\nBelow, we are privileged to share the letter from RQMS O’Sullivan that was originally sent to an officer based in Egypt, who then passed it onto the Fitzgibbon family.\nCan anyone help with information on what happened to Rifleman Maher injured in the same attack as my father, did he survive after his evacuation? Any details will be much appreciated. Thank you."
  },
  {
    "text": "It was early on a recent Saturday morning, and Michael Amend had been on the road for hours, picking up players in a church bus in Greensboro and High Point. He hoped the other volunteer drivers weren’t having trouble finding players’ homes, but he didn’t want to talk on the phone while driving.\nThe morning’s route and the games that followed comprised a handful of the 25 hours a week Amend spends organizing and coaching soccer teams for students and alumni of the Doris Henderson Newcomers School in Greensboro. And this year his new team of 11- and 12-year-olds has meant an additional workload.\nElsewhere in Greensboro, Moussa Issifou received texts and emails — inquiries for that evening’s game held at a field near Falkener Elementary. Issifou came to Greensboro from Togo in September 2000. Now he’s a professor at NC A&T University, but in the 17 years since his arrival, he has also worked to bring the international community together through soccer — all while enduring unfamiliar restrictions, costs and predispositions.\nNarayan Khadka spent the same morning using art to teach English and US citizenship at Greensboro’s Glen Haven Community Center — a welcoming space for support and education located among the apartments of dozens of refugee and immigrant families near North Elm Street and Pisgah Church Road. Khadka arrived in Greensboro from Nepal, and in the years since has pursued an education that would help him unite people and resolve differences. He was waiting to hear about a grant from the Community Foundation of Greater Greensboro to revitalize the city’s international soccer league; he was the president during its only season back in 2012. There had been many inquiries by those who want it back — people who said they needed it.\nThese three organizers of immigrant and refugee soccer matches in Greensboro strive to maintain traditions, to do their part for something that endures so strongly in themselves and those they care for, but that the world around them endangers.\nThey want to provide something hard to define, but for many of the participants, it’s something akin to feeling wholly alive. Their players seek respite, connection, tradition, home. They find it in soccer.\nThese are the local stewards of the beautiful game.\nAs the sun went down on April 4, it cast an amber light on the Bennett College soccer field that borders Gate City Boulevard. Almost 20 players had arrived, but the field was empty. Puddles of that morning’s rain kept them off.\nInstead, the young men in their late teens kicked soccer balls around on a basketball court next to the soggy field. The hoops and backboards have been removed, leaving only the metal posts — monuments to past play.\nMost of the players wore no shoes, not wanting to ruin cleats on the court’s hard surface. Playing barefoot was nothing new; it’s how many of them learned the game in their home countries from a young age, sometimes playing for five or six hours a day. Without cleats on, they still showed incredible finesse.\nCoach Michael Amend watched the players, who make up the Greensboro United Soccer Association’s Global team. They are alumni of the Newcomers School, a magnet for first-year immigrants and refugees. Students remain at the Newcomers School for one year, then transition to various schools in the district.\nAs the players scrimmaged in two separate games in teams of three or four, Anas Quashie limped off the court, the sole of his foot bleeding onto the asphalt. He found one of his socks and wrapped it tightly around the wound.\nAfter the practice, as players waited for city buses or rides home from Amend and one another, Quashie’s peers chided him.\n“You must not be from Africa, bro!” one kidded in good nature, showing the group the callous bottom of his right foot.\nQuashie is from Africa. He used to play what he calls “street soccer” in the dirt roads of Togo. His feet have softened, adapted since he moved to Greensboro in February 2016.\nOf the many challenges that a young refugee faces in the United States, the ones related to changes in soccer are often no less significant than ones off the field. Playing soccer sustains many of these young men: The game transcends to become symbolic — a connection to a new home and the reminder of an old one.\nQuashie said the hardest adjustment in his soccer life has been the difference between the dirt streets of Togo and the large grass fields in Greensboro. The game itself has changed.\nSoccer encompasses the cultural differences that all of the young men face. They’ve come from other traditions in Egypt, Congo, El Salvador, Liberia, Iraq and various other countries around the world.\nQuashie’s teammate Makryous Kori misses the sand pitches in Sudan, where he grew up. He misses using rocks to mark the goals, and he misses his friends who he occasionally talks with on the phone, who ask him when he’s coming home.\nBut there are greater differences than a change in the playing surface, and a new prerequisite toward practices and matches might be the most challenging.\n“You have to call people in the US to [arrange a time] to play,” Kori explained. In Sudan, he said, everyone played in the streets all day long. Pickup soccer was as much a part of life as anything else.\nAs refugees acclimate to life in Greensboro, to fresh traditions at the Newcomers School and beyond, changes are inevitable.\nThe weekly pickup game began before Moussa Issifou arrived, but he was by no means lost or out of luck. His group formed these sides often, and he knew the rule: If you’re married, you’re on one team; if not, you’re on the other.\nThe division might not have been followed precisely, and the teams were already unbalanced — 11 bachelors against 13 espoused, with Issifou joining the latter. But for Issifou, accuracy carried less importance than a greater goal. He didn’t call them married and unmarried. He called them fathers and sons.\nUnderstandably, the sons want to beat their fathers — the adults or elders. But just as importantly for Issifou, they simply want to play.\nSoccer is a tradition — a fact lost to those who don’t include sports in the ranks of language, food, music and dance. Yet like any part of culture, a community’s athletic and sports traditions can falter as the youngest generations of families new to the United States adjust.\nFathers and sons face off at a field near Falkener Elementary in a game Moussa Issifou helped organize.\nAfter the separate sides warmed up — the fathers as a synchronized regiment and the sons in a loose circle of chatter — the sons removed their shirts and the game began.\nPlayers on the field usually range from around 15 to 50. In special circumstances, the fathers allow the even younger kids to join.\nThis wasn’t the case on April 16. As the big game got underway, some of the youngest kids started a miniature match in an unused corner of the field, while others tore around the parking lot on bikes with training wheels or partook in a large box of Bojangles fast food.\nSometimes when Issifou plays, memories of his own younger days appear."
  },
  {
    "text": "A value pack of our most popular Bruiser Blend Junior Dubbings in the lighter colors. A buggy shiny dubbing with some shaggy stiffer fibers for added volume and lifelike movement. A collection of the most popular bright colors for Emergence Dubbing in one easy-to-access dispenser.\nSpectra Dubbing in dispensers A dubbing collection of some of the more popular Arizona Mega Simi Seal dubbing colors. The popular African Goat dubbing in one convenient container. Two color schemes available.\nA collection of the 12 most popular Awesome Possum dubbings from Wapsi 12 of Hareline's most popular \"Dubbin\" colors 12 Compartment dubbing organizer box with pre-drilled holes to access dubbing.\nAssortment #1 has the most popular colors of Arizona Simi Seal Assortment #2. Another great assortment of popular Simi colors. A collection of the most popular Beaver Dubbing colors in one easy-to-access dispenser.\nPerfect blend of natural hare's ear fibers and the popular ice dub for some flash Assortment #3. Salmon and Steelhead colors Dry fly tyer's dream. A collection of the most popular Fine Natural Dubbing colors in one easy-to-access dispenser."
  },
  {
    "text": "If you are in the market for a spacious, fuel efficient, and stylish crossover SUV, there are few options as impressive as the 2016 Volkswagen Tiguan. It's got seating for five and a sporty exterior that makes it stand out from the other crossover vehicles on the road. The 2016 Volkswagen Tiguan is a vehicle unlike any other and we are here to share the incredible design and technology features that make it such a great choice for families and adventurous drivers.\nThe athletic exterior of the 2016 Volkswagen Tiguan stands as a shining example of the skill and impressive design that Volkswagen has to offer. Clean horizontal lines and a sloping rear end makes this vehicle feel and look aerodynamic and efficient. Under the hood, the standard 2.0-liter four-cylinder engine puts down an impressive 200 horsepower, despite its small size. Modern engineering makes it possible for an engine that gets up to 26 miles per gallon on the highway, to tow up to 2,200 lbs of maximum trailer weight. Versatility comes standard on this crossover SUV that offers more without sacrificing efficiency or power.\nTest Drive the 2016 Volkswagen Tiguan In Paterson NJ Today!\nSitting inside the 2016 Tiguan, you are sure to love the convenient design and luxuriously comfortable seating for up to five adults. Rear folding seats make room for extra cargo, and leatherette seating trim adds to the appeal of sitting inside. Driving becomes more convenient and high-tech than ever before inside the 2016 Tiguan with a first-row LCD screen powered by the all-new MIB II infotainment system. This infotainment system offers easier connectivity for smartphone devices through Apple CarPlay and Android Auto. Combined with the eight-speaker audio system and the Bluetooth connectivity, the 2016 Tiguan is a crossover SUV with more than enough convenience and versatility.\nIf you are interested in taking a closer look at the 2016 Volkswagen Tiguan, give us a call here at Joe Heidt Motors. You can also schedule your test drive appointment online and use our free online tools for a quicker financing process. Our experienced team would love to answer any questions you have during your car shopping process. We look forward to hearing from you soon!"
  },
  {
    "text": "Leussink Engineering has defied “gloom and doom” forecasts for manufacturing in the NSW industrial region of Illawarra and is increasing its apprenticeship quota this year.\nThe company firmly believes that by training its own staff it will open even greater market opportunities in mining, rail, construction, shipbuilding, energy, materials handling, transport and general manufacturing.\nFurther, as it has already demonstrated over the last 28 years in apprentice training, by developing a highly technical in-house team it throws open the doors for import replacement deals with large companies desperate for fast turnaround on time-critical jobs and component emergencies.\nCompany director Jason Leussink strongly believes it is this platform, based on the strength of skilled apprentices, that has protected Leussink’s markets through indifferent times.\nHe now sees the company expanding into new markets as a provider to some of the biggest companies in industrial Australia.\n“We are always bringing through a group of fresh youngsters that are learning new manual skills from ground level before moving onto CNC training,” says Mr Leussink.\n“Our apprentice uptake ratio has always been very high. This year, however, we have increased the quota as there are six apprentices to be taken on. In a workforce of 45 employees that is a very high percentage.\n“We normally have about eight apprentices on the production floor at the same time. As of 2012 we will have 14. In 1995 we first appointed a dedicated trainer for apprentices and that is all this one particular supervisor does.\n“His supervision range is very high because our boys progress quite rapidly and training is intense because most of our equipment is CNC rather than manual.\nLeussink Engineering’s business is fairly unique as it is focused on quite small batch quantities – often as small as a single item.\nAttention to scheduling and inventory combined with highly trained apprentices ensures these cost effective tiny runs are viable for clients.\n“With a plethora of highly trained CNC-savvy young staff on the production floor, we have that solid background to produce these once-off items for a good price and quality because we do it all the time and are very good at it,” says Mr Leussink.\n“We have made a lot of refinement to the apprentice selection process over the last five years and over that time we’ve had about 80-100 applicants per intake.\n“Our record is excellent, Mr Leussink says. “We retain about 90% of our trained apprentices and our employee age profile is very young. We see these as very strong signs for not just our company but Australian industry in general."
  },
  {
    "text": "Absolutely. The government has really cracked down on my ability to harm myself - I am left with illegal drugs and riding a unicycle without a helmet around and around the house. My father-in-law said the other day, in reference I think to the warning on the inside of our car door that tells you you might hit your head on it, that 'there is a dangerous trend towards safety'. We had one child (and yes, sad) die on a school trip in a swimming pool when my youngest was in grade 5 - not at our school, or even from our home city, or in our province - and the principal of our school made a rule that no kid could go within 60 feet of the edge of any water. Made our trip to Pioneer Village on the St Lawrence a real hoot. 10's of thousands of kids from Ontario go to Quebec for school trips, and vice versa (because nous parlons le francais, le bas) and they all swim in pools every year. My kid skate boards - and I hate this - he simply won't wear a helmet. Now I could 'make' him, and then he would take it off once he was around the corner. I could take away his skate board - yeah - that would really help him - he lives to snowboard and skateboard - and his marks are great. I could take away his skateboard and he could get hit by an asteroid. When they made better hockey equipment the game got more vicious as well - so minimizing risk maximizes risky behaviour - always a trade off.\nso... what's up with all those red candle sticks on the metal charts?\ndoes the EE know that I'll have lots of cash coming in next week? Again.. thank you, dear EE, for giving us so much more time to stack!\nFood must not be eaten?\nNow that is a warning I did not need! We used to practice getting under our desks in grade school - but they forgot to tell us not to snack! We could all have been killed - but at least we wouldn't have been hungry as we were immolated.\nDarn! I was waitin' too!\nOff to support the corporate giants. Costco ho - just really for chicken strips for the puppy-pie. And to get some snacks for the nuclear attack - I love nothing better than being a scoff-law! Now where is my Iolite?\nNothing is at it seems. You really think that TPTB dont know that this is all happening? do you really think that the system is going to actually crash?? come on, they know whats going on, they created it!!!! this is all planned to crash, and then the new system (which they have already created) will be slid right into place. they wrote the book, its their game. gold and silver arent shooting to the moon unless they allow it to or want it to. Dont you all realize that this is all planned??\n...that Vietnam is still separated by North and South. We're so screwed."
  },
  {
    "text": "This is of the best activity done with the kids ,as it increases their listening skills, concentration. They get to know more of their friends.\nBasically in this they are asked to stand in a circle and one of the child is picked among the group and is blind folded. Then we twist the child in the same place, so that they are not aware of which child sitting in which place.\nThen the fun part begins, the child who’s blind folded hears other children speaking or talking something or calling out the child who’s blind folded name, then they have to guess who’s who. Also we make them touch and feel other children and they are suppose to guess..who’s who."
  },
  {
    "text": "On 9 June 1572, Jeanne d’Albret, the queen of Navarre died.\nNavarre was a small, Pyrenean kingdom, nestled between France and Spain, and fiercely holding on to its independence in the face of these two great powers. Jeanne was born at Saint-Germain-en-Laye in France on 16 November 1528 and was a relation of the French royal family through her mother, the sister of François I. Her husband, Antoine de Bourbon, was a prince of the blood and spent most of his life torn between his conflicting loyalties to France and Navarre.\nJeanne inherited the throne from her father, Henri II in 1555. She had been raised a Huguenot (French Calvinist Protestant) and on her accession, declared Protestantism the official religion of Navarre. She was very clever and a shrewd politician. She was well educated and, taking after her mother, Marguerite of Navarre, she was a writer. Jeanne composed and published numerous poems.\nPious and staunchly Protestant, Jeanne was suspicious when, in 1570, plans were formed to marry her son and heir, Henri de Navarre, to Marguerite de Valois (Margot), the daughter of Henri II of France and Catherine de’ Medici. Catherine hoped to bring peace to France, which was again on the brink of a religious civil war, with the wedding. Jeanne suspected a trap but was keen to see her son make such an advantageous marriage.\nTwo months before the marriage was scheduled to take place, Jeanne died suddenly in Paris. Rumour was rife that Catherine de’ Medici had had her poisoned. Shortly before her death, Jeanne had supposedly received a gift of scented gloves from Catherine’s infamous perfumier, René the Florentine. René was famed for his Italian perfumes and cosmetics, but widely suspected of being the maker of the poisons the queen mother allegedly used to dispatch her enemies.\nThe marriage went ahead on 18 August 1572, with horrific consequences.\nThis entry was posted in Henri de Navarre, Infamous Women, Jeanne d'Albret, Marguerite of Navarre and tagged Catherine de' Medici, France, henri de navarre, history, History of Europe on June 9, 2011 by Gillian.\nOn 5th January 1589, Catherine de’ Medici, the Queen Mother of France died at Blois, possibly of pleurisy. She was 69 years old and had spent the last thirty years fighting to keep the French throne in the hands of her sons, three of whom succeeded their father, Catherine’s husband Henri II, to be king of France.\nCatherine had arrived in France from her native Italy in 1534. Pope Clement VII (who famously refused to give Henry VIII his divorce from Catherine of Aragon), her uncle, had used his wealth and power to arrange a most illustrious marriage for her. She was descended from the Medici family but though they had been important in Florence, bankers could rarely expect to marry princes. However, Francis I of France had depleted his treasury in the pursuit of land and glory the Italian Wars and the handsome dowry which Clement promised to send with Catherine, along with an alliance with the Pope, meant that Francis was willing to overlook Catherine’s less-than-ideal pedigree.\nThat said, Catherine did have a small amount of royal blood. Her mother, Madeleine was related, fairly distantly, to the French crown. Sadly for Catherine, she never knew Madeleine as she had died only a few days after her daughter’s birth. It is thought that she had contracted syphilis from her womanising husband Lorenzo. Within a couple of weeks, he too succumbed and Catherine was left an orphan.\nThe young girl was raised initially in Florence with relatives and later in Rome, under the care of her uncle the Pope. She was intelligent, witty and lively but never described as a great beauty. Luckily for her, her family wealth and influence would go some way towards making up for such a defect. Many female failings could be compensated for with a heavy enough purse. Various matches were suggested for Catherine but it was the one with Francis I’s second son, Henri Duc d’Orleans, which went to fruition. As the second son, Henri was not expected to become king and so Francis was content to marry him off to the banking heiress.\nAged 14, Catherine set sail for France and was welcomed to Marseilles with great festivity. Soon after her arrival she and Henri married in a lavish ceremony. Henri was a withdrawn youth, scarred by his time as a hostage in Spain. He proved to be a polite and dutiful husband but his affection lay with his long-term mistress, the vampish Diane de Poitiers. Though Henri was distant and disinterested in his plain little wife, Catherine adored him.\nPredictably enough, the marriage was troubled and Catherine and Henri’s lack of heir compounded the problem, especially after Henri’s elder brother died making him next in line to the throne. Catherine was in danger of being repudiated and replaced with a more fertile wife (the assumption being that infertility was the woman’s “fault,” particularly after at least two of Henri’s mistresses gave birth to his children.\nCatherine reputedly tried all manner of superstitious solutions to her infertility. Eventually, after some medical intervention (the exact nature of which is shrouded in mystery), Catherine finally conceived after ten years of fruitless marriage. She went on to produce ten children in the following ten years, of whom three daughters and four sons survived infancy. Of those sons, three would become king of France.\nAs dauphine and then queen, mother to the heirs of France, Catherine still enjoyed all but no influence over her beloved husband. Instead, Henri discussed matters of state with Diane and it was with her that wise courtiers curried favour, not the dowdy foreign queen. Diane even encouraged Henri to visit his wife’s chambers in order to have more children with her but after the delivery of twin girls (both of whom died) in 1556 almost cost Catherine her life, she was advised not to attempt to bear more children. Henri therefore never slept with her again.\nIn 1559 tragedy struck when Henri was injured in a joust. His opponent’s lance shattered on his visor, sending shards through the king’s eye. After several days of agony, Henri died with Catherine at his side. Catherine took her revenge on Diane by barring her from attending to Henri as he lay dying, calling for his mistress. She then ordered that Diane was to return all the jewels that Henri had given her during their long relationship, claiming that they were crown jewels and not Diane’s to keep. She then banished her from court.\nUnfortunately for the queen, her grief (for the rest of her life she rarely wore any colour other than black) and desire to extract a petty revenge caused her to miss the more important opportunity which had presented itself. Her eldest son Francis had acceded to the throne on Henri’s death. As Francis was only fifteen years old, a regent had to be appointed. Typically, the Queen Mother would take on this role however Francis was married to Mary, Queen of Scots, and it was Mary’s uncles who held the real power and Catherine was regent in name only. Francis was crowned at Rheims as was customary but within eighteen months he too was dead after an ear infection led to an abscess in his brain. He was succeeded by his younger brother who became Charles IX.\nCatherine was not to let this opportunity slip through her fingers. The Guises held no particular power over Charles and Catherine took the reins of government on herself, finally able to exercise some power. During Charles’s minority and beyond, Catherine strove to reconcile the Catholics and Huguenots (French Protestants) and avoid civil war. Catherine was pragmatic on matters of religion and hoped to achieve an accord by extending toleration to Protestants while maintaining the support of the powerful Catholic factions. Despite her efforts, antagonism on both sides spiralled out of control and France was torn apart by thirty-six years of on and off civil war.\nThe nadir of Catherine’s period of power was the St Bartholomew’s Day Massacre which began on 23 August 1572 and led to the murder of thousands of Huguenots. The Massacre followed the marriage of Catherine’s daughter Marguerite (known popularly as Margot) to Henri of Navarre, the Protestant king of Navarre. The marriage, of a prominent member of the Catholic ruling family, to Henri, a Prince of the Blood and a Calvinist, had been designed to unite the quarrelling factions and bring about it a lasting peace. It was not to be: another civil war followed.\nCharles IX died only two years after the massacre, reputedly driven almost mad with guilt. He was succeeded by his brother who styled himself Henri III. Although Henri was old enough to rule in his own right, Catherine retained a prominent position at court and Henri left her to deal with the business of ruling which did not interest him, preferring to devote himself to acts of conspicuous piety, such as flagellation.\nThough he married, like his brothers before him, he too failed to produce a male heir. The throne to which Catherine had held on so tightly was slipping from their grasp. When Catherine’s youngest son, the duc d’Alençon, the heir apparent, died before his thirtieth birthday, Henri was forced to name his brother-in-law Henri of Navarre as his successor.\nThe Guises, horrified at the prospect of a Protestant king, rallied their men and took control of Paris. Henri, under Catherine’s advice, fled the city for Blois to regroup. There, he summoned the duc de Guise. It was a trap and on his entrance to the king’s chambers, Guise was set upon by the guard. Catherine knew nothing of Henri’s plan and on discovering what had happened, knew that Henri’s days too were numbered.\nLess than a fortnight later, Catherine herself died at Blois. She did not live to see her favourite son murdered and Henri of Navarre’s eventual succession to the throne as Henri IV. He later divorced Margot and remarried and so none of his successors carried Catherine’s blood, nor that of her beloved Henri. It was Henri IV though who brought about the peace which Catherine had tried so hard to effect.\nThis entry was posted in Catherine de Medicis, Diane de Poitiers, Henri de Navarre, Infamous Women and tagged anniversary, Catherine de' Medici, Diane de Poitiers, France, henri de navarre, history, History of Europe, Loire, mistresses, postaweek2011 on January 5, 2011 by Gillian."
  },
  {
    "text": "MASA is hosting a campus-wide reception to honor academic staff who have been recognized for their contributions to the University of Wisconsin-Madison during the 2006-07 academic year.\nAppetizers will be served and a cash bar will be available. A guided tour of the museum will also be available providing an opportunity to see the 2008 Art Department Faculty Exhibition. Paintings, sculpture, graphics, ceramics, textiles, woodwork, metalwork, glass, prints and photographs, as well as performance, video and computer art, will all be on view.\nPlease RSVP by February 8, 2008 if you plan on attending and if you are interested in taking the tour. The number of attendees assigned to a tour will be limited. We hope you plan to take this opportunity to recognize the contributions made by the academic staff on our campus.\nPlease RSVP by contacting Valli Warren, President-Elect of MASA, at 262-3773 or vdwarren@education.wisc.edu."
  },
  {
    "text": "Imbalances of histone acetyltransferase (Head wear) and deacetylase activity (DAC) that bring about deregulated gene manifestation are commonly seen in leukemias. carcinoma cells and leukemic blasts produced from individuals with AML, it had been found that VPA functions as a DACi . Furthermore, VPA causes selective proteasomal degradation of HDAC2, however, not of various other course I HDACs (i.e., HDAC 1, 3, and 8) . In t(8;21) acute myeloid leukemia (AML), the AML1/ETO fusion proteins promotes leukemogenesis by recruiting course I actually HDAC-containing repressor organic towards the promoter of AML1 focus on genes, seeing that described over. VPA disrupts the physical discussion between AML1/ETO and HDAC1, stimulates the global dissociation from the AML1/ETO-HDAC1 complicated through the promoter of AML1/ETO focus on genes, and induces relocation of both AML1/ETO and HDAC1 protein through the nucleus to Lenalidomide a perinuclear area. Mechanistically, these results are connected with a substantial inhibition Lenalidomide of HDAC activity, histone H3 and H4 hyperacetylation, and recruitment of RNA polymerase II, leading to transcriptional reactivation of focus on genes (i.e., IL-3) in any other case silenced with the AML1/ETO fusion proteins. Eventually, these pharmacological results led to significant antileukemic activity mediated by incomplete cell differentiation and caspase-dependent apoptosis . VPA was lately proven to enhance proliferation and self-renewal of regular hematopoietic stem cells, increasing the chance that VPA could also support development of leukemic progenitor cells (LPC). Certainly, VPA taken care of a considerably higher percentage of Compact disc34(+) LPC and colony developing units in comparison to control civilizations in six AML examples, but selectively decreased leukemic cell amounts in another AML test with appearance of AML1/ETO. These data recommend a differential aftereffect of VPA on the tiny inhabitants of AML progenitor cells and the majority of aberrantly differentiated blasts in nearly all AML samples examined . The brand new hydroxamic acidity derivative, ITF2357, obstructed proliferation and induced apoptosis Lenalidomide in AML1/ETO-positive Kasumi-1 and major blast cells in focus of 0.1?M, whereas AML1/ETO-negative HL60, THP1 and NB4 cell lines were private and then 1?M ITF2357. In Kasumi-1 cells, ITF2357 induced AML1/ETO degradation through a caspase-dependent system and also established DNMT1 efflux from, and p300 influx to, the nucleus. Furthermore, ITF2357 induced regional H4 acetylation and discharge of DNMT1, HDAC1 and AML1/ETO, paralleled by recruitment of p300 towards the IL-3 gene promoter. ITF2357 treatment, nevertheless, did not stimulate re-expression of IL-3 gene. Appropriately, the methylation degree of IL-3 promoter, aswell as of other genes, was unmodified . As VPA and ITF2357 appear to particularly focus on AML1/ETO-driven leukemogenesis, integration of both course I-selective and pan-DACi in book therapeutic techniques for AML1/ETO-positive AML could be beneficial. Single-agent DACi in severe lymphoblastic leukemia The anti-leukemic activity of DACi in every has been analyzed in a small amount of preclinical studies; many of these examined DACi as an individual agent using individual ALL cell lines as versions. An early research compared the consequences from the cyclic tetrapeptide romidepsin (FK228) on individual leukemia/lymphoma cells and cell lines with regular hematopoietic cells . Romidepsin induced G1 arrest and apoptotic cell loss of life at nanomolar concentrations. Scientific samples from sufferers with ALL had been more delicate to romidepsin at medically achievable medication concentrations than either regular peripheral bloodstream or bone tissue marrow mononuclear cells or regular progenitor cells. Manifestation degrees of HDAC-1 and HDAC-3 proteins didn’t correlate using the level of sensitivity to romidepsin. The anti-leukemic activity and setting of action from the hydroxamic acidity derivative, LAQ824 was analyzed using four human being pre-B lymphoblastic cell lines as versions representing different cytogenetic subsets (Sup-B15 and TMD-5, both t(9;22) positive, SEM, t(4;11) positive, and NALM-6 cells). LAQ824 considerably inhibited the proliferation of leukemic lymphoblastic cell lines; this is due to improved apoptosis followed by activation of caspase-3 and caspase-9, cleavage of poly(ADP-ribose)-polymerase (PARP) aswell as by down-regulation of Bcl-2 and disruption from the mitochondrial membrane potential. Remarkably, LAQ824-induced apoptosis was ZC3H13 partly impartial of caspase activation . Panobinostat (LBH589), a broad-spectrum DACi carefully linked to the hydroxamate LAQ824 but with an increase of beneficial pharmacologic properties, potently induced cell-cycle arrest, apoptosis, and histone (H3K9 and H4K8) hyperacetylation in two human being cell line types of Philadelphia chromosome-negative severe lymphoblastic leukemia.\nThis entry was posted in mGlu3 Receptors and tagged Lenalidomide, ZC3H13 on October 27, 2018 by techbizstrategy."
  },
  {
    "text": "Use the law and your employer's complaint procedures to protect yourself from on-the-job harassment.\nIf the harasser ignores your oral requests to stop, or if you are uncomfortable talking to the harasser face to face, write a succinct letter demanding an end to the behavior. Be sure to keep a copy.\nIf you are concerned for your personal safety or are afraid that the harasser might become more hostile when confronted, complain to a supervisor instead.\nAlthough it is often difficult to make a complaint at work, and you may prefer to skip this step, don't. The U.S. Supreme Court has said that employees who fail to use their employer's internal complaint procedure to make the company aware of sexual harassment, and to give the company a chance to stop it, cannot later hold the company liable in a lawsuit. This means that you are quite likely to lose in court, should it come to that, if you don't complain within the company first.\nEven if your company doesn't have a formal complaint procedure, you can put the company on notice of the harassment. You can do this by making a complaint to the human resources department, telling your supervisor (or his or her supervisor) about the problem, or informing a company executive.\nIt is very important to document what is happening to you, and what you are doing to try to stop it, should you ever have to prove your case to a company investigator, a government agency, or a jury.\nStart by collecting as much detailed evidence as possible about the harassment. Be sure to save any offensive letters, photographs, cards, or notes you receive. If you were made to feel uncomfortable because of jokes, pin-ups, or cartoons posted at work, confiscate them -- or at least make copies. An anonymous, obnoxious photo or joke posted on a bulletin board is not anyone else's personal property, so you are free to take it down and keep it as evidence. If that's not possible, photograph the workplace walls. Note the dates the offensive material was posted -- and whether there were hostile reactions when you took it down or asked another person to do so.\nAlso, keep a detailed journal about incidents of harassment. Include the names of everyone involved, what happened, and where and when it took place. If anyone else saw or heard the harassment, note that as well. Be as specific as possible about what was said and done -- and how it affected you, your health, or your job performance. Keep your journal and notes at home or in a secure location outside of the workplace.\nIf your employer has conducted periodic written evaluations of your work, make sure you have copies. In fact, you may want to ask for a copy of your entire personnel file before complaining about a harassing coworker. Your records can be particularly persuasive evidence if your employer retaliates against you for complaining -- which is also illegal. For example, you'll want a copy of your records if you've had positive performance evaluations until you complain, and then your employer tries to transfer, demote, or fire you or claims your job performance is poor.\nIf complaining to your employer doesn’t help, the next step is to go to either the federal agency that enforces Title VII -- the U.S. Equal Employment Opportunity Commission -- or to your state fair employment office. If all investigation and settlement attempts fail to produce satisfactory results, you can file a civil lawsuit for damages under either Title VII or your state fair employment practices statute.\nYou must file a complaint with the EEOC before filing a federal lawsuit. Even if you intend right from the beginning to file a lawsuit, you sometimes must first file a claim with a government agency. For example, an employee pursuing a claim under federal law must first file a claim with the Equal Employment Opportunity Commission (EEOC), and a similar complaint procedure is required under some state laws.\nThe EEOC or state agency may decide to prosecute your case on your behalf, but that happens rarely. More commonly, at some point, the agency will issue you a document referred to as a \"right-to-sue\" letter that allows you to take your case to court with your own lawyer.\nNote, however, that there are time limits for filing claims with government agencies and for filing a lawsuit, so be sure not to miss them."
  },
  {
    "text": "Ice scraper with wiper cleaning profile and extra warm glove - you'll not get frozen hand while cleaning your windscreen.\nKungs is a Finland brand focused on winter products of the highest possible quality. All products are not only tested thoroughly, but due to the rigid nordic winter really explored in challenging everyday conditions. Kungs manufactures its products in its own factory in Finland. This is the best selling brand of scrapers in Scandinavia."
  },
  {
    "text": "You know that snow? Well, our snow, up here on the edge of England, actually slipped over the eaves and slid down all over Scotland. I know that some places had some snow and some places had quite a lot of snow – and then there were the places that had loads of snow. The wind was just bitterly cold in most places but if you where in one of those places with more snow than we had here, the wind did its best and took the snow and piled it in varying sized heaps for you. I suppose you should have left a note out, telling it where you wanted the snow drifted to.\nPersonally, well, let me put it this way. You know how, over this last year or so, everyone has become rather grumpy with climate warming overload? And you know how they picked on the Met Office for trying to push the temperatures up? I suppose there is a possibility that someone in the purchasing department there, didn’t realise that there are a hundred and forty four packs in a carton and that snow comes freeze dried (just add water) and then ordered a thousand cartons when they only meant to order a thousand packs.\nBut it would be easy to think that it wasn’t an accident, wouldn’t it?"
  },
  {
    "text": "Which of Tampa's young controllable starters not named Archer has the most upside?\nWould it be possible to punish the Reds if they knew about the Domestic violence case, but pushed the trade on the Dodgers without telling them? Do they need to disclose that info?\nSo, yeah, the Chapman thing. The Reds were talking about wanting to move him before the winter meetings. Now that sounds like they were trying to get him off their hands before this came out.\nDoes Dave look on in great disappointment while the rest of his staff slams a 24 pack?\nAt what level do pitchers go from being the best hitters on their teams (little-league) to the worst (MLB)?\nHow disappointing is it that we are not getting treated to anything like Preller-mania this year?\nDo you think mikes trout has had less success in stealing bases because he doesn't take a big enough lead?\nalright guys, I've gotta write. thanks for chatting, as always, and sorry for the questions I didn't get to!"
  },
  {
    "text": "Use Google AdWords advertising to make your company grow!\nGoogle introduced new features into its partner program. Besides specializations for Google partners, there a new Google Premier partner badge has been introduced as well. The new badge has been designed to distinguish those partners that manage large portfolios of Google advertising campaigns and achieve excellent results for their clients. To become a Premier partner, a company needs to meet the criteria for additional certificates and it will be enabled to access broader Google support.\nYour company needs Google AdWords? Send us an inquiry."
  },
  {
    "text": "Robertsdale Agnostic Women Dating, Robertsdale Agnostic Women Singles | DATEOLICIOUS!\nWelcome to Dateolicious.com, the fastest and only truly Free Online Dating destination where you can meet agnostic single women in Robertsdale for absolutely free. Dateolicious.com is truly the only destination on the web for agnostic single women that you are looking for. No other place offer what we offer at zero cost to you. join today!!"
  },
  {
    "text": "Background Observing incongruent actions interferes with ongoing action execution. This ‘interference effect’ is larger for observed biological actions than for non-biological actions. The current study used virtual reality to investigate the biological specificity of interference effects of action observation in autism spectrum conditions (ASC).\nMethod High-functioning adults with ASC and age- and IQ-matched healthy controls performed horizontal sinusoidal arm movements whilst observing arm movements conducted by a virtual reality agent with either human or robot form, which moved with either biological motion or at a constant velocity. In another condition, participants made the same arm movements while observing a real human. Observed arm movements were either congruent or incongruent with executed arm movements. An interference effect was calculated as the average variance in the incongruent action dimension during observation of incongruent compared with congruent movements.\nResults Control participants exhibited an interference effect when observing real human and virtual human agent incongruent movements but not when observing virtual robot agent movements. Individuals with ASC differed from controls in that they showed no interference effects for real human, virtual human or virtual robot movements.\nConclusions The current study demonstrates atypical interference effects in ASC."
  },
  {
    "text": "The year is almost over and with just few more days left, it's about time to prepare our year-end list. First in our agenda is featuring the best anime opening of 2018 that made our anime-watching habit lit, and even more exciting and enthralling.\nWe had looked back at some of the best anime opening theme song in every seasonal chart of 2018 and the following entries were the 20 best anime opening of 2018 as per standard of our team at Yu Alexius Anime Portal.\nOfficial Video: Fate/Extra: Last Encore \"Bright Burning Shout\"\nOfficial Video: Black Clover \"Black Rover\"\nOfficial Video: Cells at Work! \"Mission! Ken Kou Dai Ichi\"\nOfficial Video: Wotakoi: Love is Hard for Otaku \"Fiction\"\nOfficial Video: Overlord II \"GO CRY GO\"\nOfficial Video: Golden Kamuy \"Winding Road\"\nOfficial Video: After the Rain \"Nostalgic Rainfall\"\nOfficial Video: Steins;Gate 0 \"Fatima\"\nOfficial Video: My Hero Academia 3 \"Make my Story\"\nSong Title: Iwanai kedo ne.\nFor the scoreboard of our Top 20 Anime Opening list of 2018, please see the image below.\nMeanwhile, we also listed the Top 10 anime openings from the 4 seasonal charts of 2018: Winter, Spring, Summer, and Fall.\nThe anime opening from Winter 2018 seasonal chart were led by the beautifully and astoundingly amazing Violet Evergarden which brought to us a magical experience. Coming on second place is the first opening theme of Seven Deadly Sins season 2 which is a great collaboration between Flow and Granrodeo - two of the most popular bands that provide us some of the biggest anime openings of the decade. The cutesy ambiance of Skilled Teaser Takagi-san, After the Rain, Laid-Back Camp, and A Place Further than the Universe also made it in our top 10 list.\nThe Seven Deadly Sins made a great comeback with Ame ga Furu kara Niji ga Deru from Sky Peace as it hit the skyrocketed 1st place against another great entry this year which is ODD FUTURE from UVERworld of My Hero Academia season 3. Surprisingly, Golden Kamuy reached the 3rd place with its catchy opening from MAN WITH A MISSION. The rest of the entries from Spring 2018 anime lineup were pretty good especially Black Clover's Black Rover - the anime's 3rd anime opening theme and the adorable Tada Never Falls in Love. Tokyo Ghoul:re's ASPHYXIA were also able to secure the 10th place.\nAnother anime with the most epic OST also returned this 2018 and it's no other than Attack on Titan which brought us Guren no Yumiya and Shinzou Sasageyo. My Hero Academia 3 also continue its streak on the 2nd place with a new song titled Make my Story and I seriously believed that it is adorable beyond reason. Followed by a legendary anime title from Steins;Gate franchise while the obnoxiously fun Grand Blue got the 4th place. Overall, Summer 2018 anime seasonal chart we're filled with anime openings for action-packed series.\nIn Fall 2018 seasonal chart, the anime opening list is dominated by Tokyo Ghoul:re's Katharsis by a large margin. Well, it's undeniably addicted afterall coming from TK who also gave us the legendary Unravel 4 years ago. Joining its league are several giant anime titles which opening theme this season we're pretty good such as Sword Art Online III and Fairy Tail Season 9 (Final Season). The romance anime also gave us a delightful surprise with Bloom Into You, Rascal Does Not Dream of Bunny Girl Senpai - both anime having a very cute opening theme.\nFor refresher, you may also check which anime that aired last year was included in our Top 20 Anime Opening of 2017.\nThat ends our list of the best anime openings of 2018. Please let us know which one is your favorite or do you have any other entries that you would like to recommend. Don't forget to leave us a comment for your thoughts."
  },
  {
    "text": "Girl is NOT a 4 Letter Word: \"It Was A Man's World\". The 1970's And Women's Skateboarding.\n\"It Was A Man's World\". The 1970's And Women's Skateboarding.\nWe have been waiting for this book to arrive! Browsing through the just released \"Skateboarding is Not a Fashion\" is like a time capsule of skateboarding and what we wore from the 1950's to 1984. But it's not just about the clothes, it's also about why we chose to wear what we did, how we wore it and how it influnces fashion today.\nThe best part of opening this monster of a book was coming across numerous pages talking about, or featuring the female skaters of the various eras.\nWe are not going to show you all of those pages because we think this book is well worth shelling out $54.00 on Amazon to buy, but we will show you this awesome 2 page spread where pro skateboarder Judi Oyama talks about why she wore what she did back in the 70's and 80's, how she even made skate shorts for her friends, and you can see her customized denim shirt and track jacket on top right of page.\nThere is a full interview with 50's skater Pattie McGee, a 2-page spread of 70's pro skater Vicki Vickers and some smaller shots of Laura Thornhill, Robin Logan and others sprinkled throughout the book.\n\"It was a man's world, and only a few girls could hang in such an environment, not to mention deal with the blows of riding verticle concrete pools. Standout female pro riders of the era include Dogtown's Peggy Oki, Laura Thornhill & Robin Logan of Logan Earth Ski fame, Marina del Rey local Cindy Whitehead, and Judi Oyama from Santa Cruz. The late 1970's competitive female skateboarding circuit was a tight-knit group, rife with heated rivalries.\""
  },
  {
    "text": "What Is iCloud? And How Do I Use It?\nWhat Is iCloud? How Do I Use It?\nThe Cloud. We hear it all the time these days. But what exactly is the cloud and how does it relate to iCloud? At its most basic level, the cloud is the Internet, or more accurately, a piece of the Internet. The underlying metaphor is that the Internet is the sky and that the sky is made up of all of these different clouds, each one of which can provide a different service. The Gmail cloud, for instance, delivers us our mail. The Dropbox cloud stores our files. So where does the iCloud fall into this?\nThese services include iCloud Drive, which is similar to Dropbox and Google Drive, iCloud Photo Library, which is an offshoot of Photo Stream, iTunes Match and even Apple Music. iCloud also provides us with a way to back up our iPad in case we need to restore it at a future point, and while we can download the iWork suite to our iPad from the App Store, we can also run Pages, Numbers, and Keynote on our laptop or desktop PCs through icloud.com.\nSo what is iCloud? It is the name of Apple's cloud-based or Internet-based services, of which there are plenty.\nWhat Can I Get From iCloud? How Can I Use It?\niCloud Backup and Restore. Let's start with the most basic use for the service that everyone should be using. Apple provides 5 GB of free iCloud storage for Apple ID account, which is the account you use to login to the App Store and buy apps. This storage can be used for many purposes including storing photos, but perhaps its best use is for backing up your iPad.\nBy default, every time you plug your iPad into a wall outlet or a computer to charge it, the iPad will attempt to back itself up to iCloud. You can also manually initiate a backup by opening the Settings app and navigating to iCloud > Backup > Back Up Now. You can restore from a backup by following the procedure to reset your iPad to factory default and then choosing to restore from the backup during the setup process of the iPad.\nIf you upgrade to a new iPad, you can also choose to restore from a backup, which makes the upgrade process seamless.\nFind My Device. Another important feature of iCloud is the Find My iPhone/iPad/MacBook service. Not only can you use this feature to track down the whereabouts of your iPad or iPhone, but you can also use it to lock down the iPad if it is lost or even remotely reset it to factory default, which erases all data on the iPad. While it can sound creepy to have your iPad tracked wherever it travels, it also combines with putting a passcode lock on your iPad to make it quite secure.\niCloud Drive. Apple's cloud storage solution isn't quite as smooth as Dropbox, but it ties in well with the iPad, iPhone, and Macs. You can also access iCloud Drive from Windows, so you aren't locked into Apple's ecosystem. So what is iCloud Drive? It is a service that allows apps to store documents on the Internet, which allows you to access those files from multiple devices. In this way, you can create a Numbers spreadsheet on your iPad, access it from your iPhone, pull it up on your Mac to make edits and even use your Windows-based PC to modify it by signing into iCloud.com.\niCloud Photo Library, Shared Photo Albums, and My Photo Stream. Apple has been hard at work delivering a cloud-based photo solution for a few years now and they've ended with a bit of a mess.\nMy Photo Stream is a service that uploads every picture taken to the cloud and downloads it onto every other device signed up for My Photo Stream. This can make for awkward situations, especially if you don't want every photo uploaded to the Internet. It also means if you take a picture of a product in a store so you can remember the brand name or model number, that picture will find its way onto every other device. Still, the feature can be a life-saver for those who want the photos taken on their iPhone to transfer to their iPad without doing any work. Unfortunately, My Photo Stream photos disappear after a while, holding a maximum of 1000 photos at a time.\niCloud Photo Library is the new version of Photo Stream. The big difference is that it actually uploads the photos to iCloud permanently, so you don't have to worry about the maximum number of photos. You also have the ability to download the entire image on your device or an optimized version that doesn't take up as much storage space. Unfortunately, iCloud Photo Library isn't part of iCloud Drive.\nApple, in their infinite *cough* wisdom, decided to keep the photos separate and, while they advertise the photos are easily accessible on your Mac or Windows-based PC, the actual usability is poor. However, as a service, iCloud Photo Library is still very useful even if Apple hasn't quite nailed the idea of cloud-based photos.\nContacts, Calendars, Reminders, Notes, etc. Many of the basic apps that come with the iPad can utilize iCloud to sync between devices. So if you wanted to access notes from your iPad and your iPhone, you can simply turn on Notes in the iCloud section of your iPad's settings. Similarly, if you turn on Reminders, you can use Siri to set a reminder on your iPhone and the reminder will also appear on your iPad.\niTunes Match and Apple Music. Apple Music is Apple's answer to Spotify, a subscription-based all-you-can-listen service that allows you to pay $9.99 a month to stream an incredibly large selection of music. This is a great way to save on buying songs all the time. Apple Music songs can even be downloaded, so you can listen if you aren't connected to the Internet, and placed into your playlists.\niTunes Match is a rather cool service that doesn't get much press these days. It is a $24.99 a year service that allows you to stream your music library from the cloud, which means you don't need to put a copy of the song on your iPad to listen to it. How is it different from Apple Music? Well, first, you will need to actually own the song to use it with iTunes Match. However, iTunes Match will work with any song, even those that are unavailable for streaming through Apple Music. iTunes Match will also stream the best version of the song, so if the song has been tweaked to a higher audio resolution, you'll hear the better version. And at roughly $2 a month, it's a lot cheaper."
  },
  {
    "text": "When finding your next work assignment, there is more to consider than just salary. Along with examining your fit with company culture, you want to ask about your benefits package. Remember to learn more about these four benefits when deciding which assignment to take.\nDo you qualify for health insurance? Because of the Affordable Care Act (ACA), many staffing agencies offer their permanent and temporary employees the qualifying minimum essential coverage to comply with ACA regulations. Being offered health insurance can reduce your costs for a policy that may otherwise be unaffordable. Since you are required by law to have health insurance, and because health insurance premiums continue rising, you most likely want to get a policy through your employer. Due to increased competition for top candidates, you may be able to negotiate lower premiums or increased coverage to reduce your overall costs.\nWill you receive paid time off? For instance, ask how many vacation days, sick days, and personal days you are allowed. Also, determine how many days off you may have for maternity/paternity leave, adoption, bereavement, or other life-changing events. Additionally, find out when you are first able to take paid time off in case an unforeseen event happens.\nCan you work flexible hours? Deciding when you start and end your workday leaves room to take care of personal needs. Whether you have family responsibilities, doctor appointments, errands to run, or other commitments, you can plan your work schedule accordingly. Having a flexible schedule promotes a healthy work-life balance.\nAre you eligible for a client company’s retirement plan? Under the Internal Revenue Code, you may be able to participate in a client company’s retirement plan if you were hired because of an agreement between the staffing agency and client company sponsoring the retirement plan; you work under the primary direction and control of the client company sponsoring the plan; and you work on a substantially full-time basis for at least one year, typically 1,000 hours. Unless the client company’s retirement plan specifically excludes temporary employees in its eligibility requirements, you should be able to participate.\nWith our candidate-first approach, we commit ourselves to finance and accounting professionals’ careers. Regardless of your level of experience, we have a dedicated recruiter who is a subject matter expert for your background. Whether you’re looking in Orange County, Los Angeles, San Diego or nationwide, we can help you. Contact us today to learn more!"
  },
  {
    "text": "As a Cardinals rookie in 1962, first baseman Fred Whitfield was one of the best power-hitting prospects the franchise had produced in years.\n“He has a quicker bat than anyone on the Cardinals and he can reach the roof at Busch Stadium,” coach Vern Benson told The Sporting News.\nThe Sporting News hailed Whitfield as the Cardinals’ “biggest surprise of 1962” and Whitfield was selected by big-league managers, coaches and players as the first baseman on the 1962 Topps all-star rookie team.\nSigned by Cardinals scout Mercer Harris, Whitfield was a standout in the minor leagues. He hit .309 with 23 home runs for Keokuk in 1958; .285 with 28 homers for Winston-Salem and Tulsa in 1959; .310 with 22 homers for Tulsa in 1960; and .301 with 18 homers for Charleston in 1961.\nHe was batting .323 and leading the International League in home runs (eight) and RBI (28) when he was promoted to the Cardinals on May 26, 1962.\nThe Cardinals were seeking a right-handed batter to replace injured outfielder Minnie Minoso. Because of a weak throwing arm after he hurt his shoulder as an American Legion pitcher, Whitfield only could play first base. Unlike Minoso, he batted left-handed.\nAccording to The Sporting News, it was Cardinals business manager Art Routzong who convinced general manager Bing Devine and manager Johnny Keane to promote Whitfield.\nIn his first five pinch-hit appearances for the Cardinals, Whitfield produced three hits and a walk.\nWhitfield finished the 1962 season with a .266 batting average, eight home runs and 34 RBI in 158 at-bats for the Cardinals. He hit .333 as a pinch-hitter and .412 with two outs and runners in scoring position. He was especially effective versus the Phillies, batting .313 with 13 RBI in 12 games.\n“Fred did an exceptionally good job, especially as a pinch-hitter and part-time player, jobs usually handled by older, experienced men,” Devine said.\nHowever, Whitfield became expendable because White, who batted left-handed, was entrenched at first base, and the Cardinals needed pitching.\nOn Dec. 15, 1962, the Cardinals dealt Whitfield to the Indians for pitcher Ron Taylor and infielder Jack Kubiszyn.\nWhitfield hit 20 or more home runs three times for the Indians (21 in 1963, 26 in 1965 and 27 in 1966). In a nine-year major-league career (1962-70), he played for the Cardinals, Indians, Reds and Expos, batting .253 with 108 home runs."
  },
  {
    "text": "Jerrod Hull in the #12 Heartland Trailer Mfg. 410 sprint car from Sikeston, MO rolled into Peoria Speedway and dominated the field in the Midwest Open Wheel Association (MOWA) event Sunday night. Jerrod came from last in his heat race to finish second and never trailed the rest of the evening. He won the six car dash for cash race beating #22B Dustin Barks, then lead wire to wire to capture the 25 lap A-Main with #23 Robbie Standridge finishing second. To view more of my photo’s click here."
  },
  {
    "text": "Pitt is considering several options to deal with a lack of steady enrollment at Pitt-Titusville, including shuttering the branch campus, mainly due to a lack of steady enrollment, according to a report released last Thursday.\nUniversity officials released an analysis listing more problems than possible solutions for Pitt’s Titusville campus, including a fiscal year deficit of $1.7 million in 2016. As stated in the report, the biggest threat to the campus’s success is the spotty enrollment, combined with competition from other higher education providers in the region.\nAdministrators made a push in 2013 to innovate the courses provided at the campus by offering a petroleum technology course, as well as classes in computer technology, criminal justice, psychology, biological sciences and history. The addition of the degree in petroleum technology, which Titusville offered as an associate’s degree jointly with the Pitt-Bradford campus, made reference to the town’s history with the oil industry.\nEnrollment numbers for these courses were lower than expected, however, and the petroleum technology course, though successful at Pitt’s Bradford campus, was terminated after just two years.\nThe report mentions that this decline fits into a larger trend occurring throughout Western Pennsylvania. At UPT alone, enrollment has declined 40 percent from the fall semester of 2009 to fall 2016, with its peak in 2007.\nThis decline goes beyond UPT. The analysis cites that enrollment across the Pennsylvania State System of Higher Education has decreased by more than 12 percent between the fall semester of 2010 and fall 2016.\nRepublican Kathy Rapp, who represents the district that includes Titusville in the state House of Representatives, noted that the campus plays a central role in the area’s economic well-being.\n“I would be very concerned if Pitt decided to close the campus,” she told the Pittsburgh Post-Gazette Monday.\nStructural changes related to decreases in student population have primarily affected schools in northwestern Pennsylvania, hitting hard at institutions of higher education like Clarion and Edinboro Universities. It’s also worth noting that flagship public universities have experienced an increase in enrollment in recent years, signifying a shift rather than disappearance of students in the area.\nConcerns about the Titusville region have played a role in the University’s deliberations about a potential course of action regarding the branch campus, according to Pitt vice provost for special projects Lawrence Feick.\n“We focused on three criteria: serving the education and training needs of Titusville and the region, the mission of the University of Pittsburgh and financial sustainability,” Feick said in a press release.\nOfficials have come up with five potential solutions to the school’s declining success — continue with the status quo, close the campus down entirely and three variations of revised ownership for the campus that would reduce University involvement with the campus.\nOf the final three options, the first considers running the campus as commuter-only, while operations remain under control of Pitt. The second of these would still have Pitt own and operate the campus, but with outside academic providers offering additional programs. The last option would be a third party ownership of the campus, with Pitt as one of its tenants. In this arrangement, Pitt would still support academic programs on the campus along with several other tenants.\nIn its official report on the status of the branch campus, the University suggested that an alternative ownership scheme in Titusville could be better suited to the needs of the region.\n“A separate ownership entity could, for example, sharpen the focus on local needs and be more aggressive, and nimble, in pursuing opportunities,” the report stated.\nThe University will be accepting public comments up until June 15 for consideration in the report’s revision and presentation to the Board of Trustees. This report will be finalized in the fall, followed by implementation over the next several years.\nRepresentatives from Pitt will be at the UPT campus June 9 from 9 to 10 a.m. at Henne Auditorium to receive comment and input."
  },
  {
    "text": "Essay writing is essential part of any educational program. There are different types of essays that are being required to be written by the students. One of the mostly used essay types is observation essay. There are two options to go about this assignment. One is writing the paper and doing your best, the other option is to give this assignment to professional writer and buy papers online. Observation essay outline requires clear description, main facts presentation and general rules overview.\nObservation essay outline concentrates on description and maid facts. Important aspect of observation essay is actually fundamental style of writing. Do a few sketches before you start composing your original observation essay. Ensure that you purely stick to the basic standard for essay writing. Try and create a special atmosphere to be present at the moment. Write at present tense. Display as many details as possible using senses of smell, light, touch, sound and taste. Employ your skill to develop parallels and include comparisons."
  },
  {
    "text": "Where and when was Omid Djalili born?\nWhat was Omid Djalili last movie or tv show?\nWhat was Omid Djalili first movie or tv show?\nHow many films or series has Omid Djalili participated in?"
  },
  {
    "text": "hobbitd_sample is a worker module for hobbitd, and as such it is normally run via the hobbitd_channel(8) program. It receives messages from hobbitd via stdin, and simply displays these on stdout. It can be used with all types of hobbitd channels.\nhobbitd_sample is not designed to actually run, except as a demonstration. The purpose of this tool is to show how hobbitd worker modules can be implemented to handle different tasks that need to hook into the hobbitd processing.\nRead messages with a timeout of N seconds.\n19:34 .. ... . . ... ... .. ... .. ... ...... ...... .... .... ... .. .\n.... .... .. .... ... . .. . .... . .. . . . ...!\n19:35 19:34 le morse est abandonné depuis des années déjà !"
  },
  {
    "text": "This is from a first fill ex-Bourbon barrel – or two to be precise – with the cask numbers 808846 & 808851. Only 552 bottles were made. Quite a few things are happening on the nose! Creamy vanilla, oak and some tropical fruits.\nWonderful first fill ex-Bourbon barrel notes at first in the taste! Burned oak and vanilla, just like it is supposed to be! The majority of flavours might die out a bit fast in the finish, but you are still left with some great flavours in the end for quite a while!\nThis must have been some good casks! A lot of flavour for such young whisky! Not very often you come across these low age statement whiskies with so much flavour, and that is fantastic! Age is NOT everything – cask is KING! I will give this 84/100 (20/22/21//21).\na very useful information, Thanks!"
  },
  {
    "text": "nortonloginn 68 days ago Networking norton login All https://diggo.wikitechguru.com Discuss Published New Discard Success!\nNorton Antivirus Basic provides trade leading protection for your laptop - Instantly transfer and receive your activation code to be protected in minutes!\nNorton Login - Norton Sign in | Norton Antivirus Login | Norton Account\""
  },
  {
    "text": "JORDAN NEUROSCIENCE INC. (JNS) DESIGNS AND SELLS REVOLUTIONARY MEDICAL QUALITY ELECTROENCEPHALOGRAPHY (EEG) SYSTEMS TO AID IN DIAGNOSING ACUTE BRAIN INJURIES. JNS COMMERCIALIZED THE BRAINET® TEMPLATE IN 1999. FUNDED IN 2008-2013 BY DOD AWARDS, JNS DEVELOPED THE WIEEG SYSTEM, A DISRUPTIVE EEG TECHNOLOGY THAT OVERCOMES ALL OBSTACLES TO THE TIMELY USE OF POINT-OF-CARE EEG DIAGNOSTICS ANYTIME, ANYWHERE. WIEEG BRAINET® IS NOW COMMERCIALLY AVAILABLE."
  },
  {
    "text": "The first thing to consider is a change in mindset. Very little will change, if the mindset that has been driving the imbalance remains unchallenged.\nIn 2018, flexibility is king. If you want to attract and retain millennials (not to mention Gen Zers), companies need to readdress their office processes and performance management systems.\nMost employers will ease you into the new role to allow you to get a better feel for your position, your co-workers, and the overall culture in general."
  },
  {
    "text": "Rob Matchett hit a match winning 101 and assisted by Atif Ali Zaidi 60 it enabled Collingham 230-6 to take the spoils in high scoring encounter against Hoveringham 227-4. Andrew Edge 4/10 Kieran Cooke 3/12 & Kagiso Rapulana 41* all enjoyed excellent opening seasonal performances as Long Eaton 104-4 overpowered Belvoir 103-10. A defining 76 from G Walker helped Ellerslie 215-10 come away victorious as they felled Balderton 146-10 who have now lost both opening fixtures. Dave Barr hit 71 and M Iqbal took 6-21 in Wollaton’s 180-10 winning draw over Gedling Colliery 108-9. Relegated Attenborough 241-3 had Ben Shaw 99* and Byron Haycock 41* in fine form as they destroyed Hyson Green Carrington Caribs 72-0 to start life back in the SNCL.\nDanny Williams 5/23 ripped apart the battling line up of Thurgarton 104-10 as Kimberley strode across the winning line scoring 105-4. Andrew Sharpe hit 44 as West Bridgfordians slumped to 111-10 as they were defeated by Attenborough 116-4 who had Charlie Simpkiss taking 4-32 and Martin Shoemaker hitting 44. Luke Gunn 43, Paul Macmillan 35 & 3-26 and Liam Brazier 5-48 all starred as Clifton 157-6 proved too strong for Hyson Green Carrington Caribs 156-10. Nott’s Unity Casuals 151-5 gained their first victory of the season in fine style when overcoming Caythorpe 149-9 at The Brian Wakefield Memorial Ground as Sohail Hussain top scored with 36. Eastwood’s fixture at home to Plumtree was abandoned without a ball being bowled.\nMax Collins 4/12 & Steve Wright 4-9 bowled beautifully as Southwell 65-4 overwhelmed Bramcote 61-10 in the seasonal opener. Father Joe Caunt 52* and his father Jason Caunt 5-12 teamed up as Kirkby Portland 128-2 opened the season in terrific form as they defeated Gotham 127-10. Jordan Harbottle 3/7 & Stuart Mills 3-26 took the plaudits as Radcliffe On Trent 71-5 disposed of Thrumpton 70-10. Beeston & Toton Sycamore 183-7 had Andrew Burrell 50 along with Raj Hanspal 5-32 figuring in the win over Keyworth 136-9 despite a fine 4-49 from Rob Baker.\nSimon Oakley 3-15, Grant Newcombe 3-22, Steve Oakley 3-24, Ian Morrissey 32 & Jamie Coupland 38* all contributed as East Leake 129-4 got off to a winning start against visitors Caunton 128-10. Adil Khan 29 & 3-18 proved to be the match winner in a tense finale as Ruddington 169-10 defeated Caythorpe 165-9. The fixture at Whatton & Aslocton also became a casualty of the weather.\nNick Silverwood hit 70 as Bottesford 177-5 ran out winners over Ravenshead 115-6. A gripping encounter saw Lowdham 80-10 defeat West Bridgford Legion 75-10, both Andy Walters 6-22 and Justin Graham enjoying the bowler friendly conditions. Flintham 143-6 had a comfortable win over Beeston & Toton Sycamore 81-6. Scott Andrew hit 81 as Calverton 144-9 proved too strong for Long Eaton who managed 112-6 in reply.\nKeyworth 149-6 had henry Walton scoring 93* as they defeated Attenborough 146-9 with nine overs to spare. Ben Johnson started the season well by hitting 68* as Woodborough 120-2 inflicted defeat upon Southwell 114-8. Geoff Burton with 63* helped Gedling Colliery 162-5 come away with the win over Gedling & Sherwood 124-10. The trio of Tayub Rehman 50*, Nasrullah Khan 4-37 & Qaasim Khan 3-22 combined as Hyson Green Carrington Caribs 166-4 defeated Balderton 107-10. Syed Hussain starred taking 4-5 as Chilwell 72-4 inflicted a six wicket defeat on Hucknall 71-10.\nKevin Pearson 4-17 took the honours as Stapleford 54-0 had a ten wicket win away from home as Hoveringham were bowled out for just 52-10. Scott Berridge 36* and 3-12 which was a hat trick was the man of the match as West Bridgfordians 93-6 defeated Oxton 90-10. Newark R & M, Thurgarton & Bramcote all were abandoned without any play at all in any of the games.\nRob Derry took 4-15 as Caythorpe could only muster 38-10 and Ruddington 39-1 ran out easy winners. Ryan Glossop scored 63 as Ellerslie 198-8 were comfortable winners over Thrumpton 98-10. A Cooper 52 & P Stones 55 helped Basford Old Boys 124-3 to the win over Lenton & Willoughby 122-10. Connor Richardson 77 & Thomas Bosworth 5-23 both provided the ammunition as Kimberley 164-10 ran out easy winners over Basford mill 105-10. Wollaton’s game was yet another victim of the weather.\nMark Holmes returned excellent figures of 7-18 as Underwood 62-4 were victorious over Chilwell 61-10. S Widdison 57 J Goode 52 * and D Nixon 4/18 all inspired Farndon 164-3 to the win over Attenborough 103-10. An emphatic 10 wicket win for Great Dalby 119-10 with L Harrison 62, M Child 55 and L Harrison 4-30 all producing starring roles as opponents Radcliffe On Trent were bowled out for 118-10. Jason Driscoll 61 & 3-23 starred as Kirkby Portland 139-9 defeated Collingham 86-10.\nBurton Joyce 87-3 travelled home with maximum point when beating West Bridgfordians 86-10. Neil Brennan hit 53 as West Bridgford Legion 138-8 just edged home in a tight finish over Lambley 127-10. Steve Morgan 49 & 3/6, Matt Alford 61 and Matt Arnold 4/37 all contributed as Beeston & Toton Sycamore defeated Keyworth 144-9.\nBelvoir 146/3 kicked of the season in fine style with a convincing win over Balderton 145/10, the home side were at one point 34-7 the recovery was led by Chris Dobbie who finished 62* but Lewis Dann with 49* saw the visitors home to take maximum points.\nSam Cliff & Colin Cliff both hit 48 in Thurgarton’s 153/10 as they fell to defeat away at Eastwood 154-2 as both Shaun Stocks 60* & Stuart Hill 61* both hit form with the bat early in the season. Prabhakar Manyala 100* & Oliver Straw 54* guided West Bridgfordians to a very competitive 224/5 and it an exciting run chase the pair of Saqlain Bazmi 79 & Stan Carter 71 steered the home side Plumtree 230/4 to victory. Arslan Shah 73 top scored as Notts Unity Casuals posted 170/9 but visitors Clifton 171/2 made light work of chasing the total down as Anthony Hart 61* & Richard Harrison 54 took the accolades. Calverton 189/7 and Caythorpe 189/10 shared the points as the two teams tied in a thrilling match, C King hit 68 whilst for Calverton the ever youthful Darren Wright hit 54 and took 3/35.\nJames Hawkes hit 61 as Belvoir 178/8 fell to defeat as they entertained East Bridgford 179/2 as Jerry Cruse 78 and Warren Hepples 57 both starred with the bat for the victors.\nDespite a fine 76 from Jamie Lambourne his side Whatton & Aslockton 188/8 fell to defeat in the seasonal opener against Caunton 190/8 who had Andrew Rose starring with the ball taking 4/40.\nRichard Shipman 90 & 3/24 along with Nathan Hartland 35 both were instrumental in the victory for Bingham 224/9 as they came away from Belvoir 185/9 with an opening day success.\nDuncan McKeown 42, Richard Beaumont 30*, Ryan Easom 29* unbeaten partnership of 69.\nRyan Easom 4-20, Chris Berry 3-33.\nEllerslie 172-9 finished as runners up in the division with a twelve run victory over Balderton 160-10 as Hamish Moore top scored with 32 they were restricted by some fine bowling from Harry Capstick 4-23 and Luke Endley 3-42. In reply Balderton too found it tough going and only David Makey 41 found runs easy to compile as Ollie Taylor 5-18 and Hamish Moore again 3-38 gave the Little Bound’s side their highest ever league finish.\nKimberley 132-6 gained the win they needed to ensure divisional safety as they defeated already crowned champions Hoveringham 129-10, batting first the title winners were indebted to Stuart Walton with 56 in their low score as Danny Williams 3-32 & Sukhdeep Sidhu 3-22 bowled superbly and in reply Faraz Khan steered them home with 36* despite a fine spell from Brett Lear of 3-28.\nIt was a case of get your calculators, rule book and abacus out as Eastwood 173-5 took the win against Wilsons 172-9 and stave of relegation finishing on the same points as Wollaton. Zahir Ahmed hit 80 for the hosts but James Wooliscroft with 44 saw Eastwood home to the win with 7 balls remaining.\nChampions Plumtree 170-8 finished of the season with a tight 2 wicket win over Gotham 169-8 who once again had the duo of Paul Blatherwick 42 & 4-67 and Rob Goddard 40* & 3-36 as the players in form but Daniel Bazmi 73 along with Steve James 43 saw Plumtree home in style.\nIan Graham 61 was the only batsman to show any kind of form as Keyworth were bowled out for just 137-10 with Zac Ashworth 5-33 being the chief architect for Southwell who finished on 143-6 at the close.\nAttenborough 205-10 had a convincing win over Keyworth 146-10 as both Martin Shoemaker 67 and Jack Harrison 61 both enjoyed fine end of season knocks although Adam Pick bowled a fine spell taking 4-35, it was the down to bowlers James Hallam 4-47, Martin Rayner 3-25 & Tom Shields 3-47 to see out the season with another win for the runners up.\nThe mathematics were quite simple all Clifton had to do was to win their final game and hope Keyworth lost to secure promotion and at tea interval that all seemed to be going to plan as Oxton were bowled out for 122-10 with Haider Ali taking 3-22 but then Mark Groom produced probably the most important spell of bowling he has ever delivered taking 7-17 and with James Bailey 3-30 it meant Clifton were dismissed scoring just 47-10 in 14.5 overs.\nBurton Joyce 84-2 finished of the season with a very convincing win away at East Bridgford 83-10, initially R Bramley 3-18 had been the pick of the bowlers and David Howarth 32* at least gave the score some respectability and it was left to Matt Powroznyk with 62 to see them home in double quick time.\nTom Godfrey 31 top scored as West Bridgfordians 141-6 went down to a nine wicket defeat at the hands of Beeston & Toton Sycamore 143-1 for whom Jamie Bowns 48*, Dennis Wright 43* & Stuart Tideswell 29 knocked off the runs required as earlier Donny Pezzola had taken 3-37 for the victors.\nRoss Brown hit a final day 87 and Paul Harley 48 as Hucknall posted 206-8 but Bingham 207-8 ran out the winners with three overs to spare and had fine performances from both Joshua Beavis 37* & 2-37 and Brent Cox 3-24 in the win.\nCongratulations to Hucknall 289-6 on securing the title with a winning draw away at Long Eaton 202-9 as skipper Robin Maxwell 108, Dale Campbell 87 & Aaron Lee 64* secured the points required and then Adam Scott 4-72 and Jack Pates 3-67 helped them to celebrate although Tim Taylor 45 and Ryan Cuthbert 43 & 5-64 gave excellent performances for Long Eaton. Belvoir 216-2 signed of in style with an away win at Collingham 210-5 as Tom Neville 114* and Greg Oldfield 89* eased them home, earlier Ben Dixon 87* had top scored for the host’s. Balderton got back to winning ways with a comfortable home win over Gedling Colliery 96-10 as David Lynn 63, Chris Morris 46, Ian Robert Sellars 44, Luke Endley 6-42 & Jordy Ashby 3-3 all made significant contributions.\nReturning back to the top flight Hyson Green Carrington 173-6 finished the season of with a win thanks to Zahid Iqbal, 54, Kaiser Altaf, 71* & Umar Zaman 6-36 as they defeated Calverton 172-10 in an innings which saw Darren Wright & Matt Dean both score 44.\nChampions Hoveringham 226-10 took maximum points as they came away from Bottesford 174-10 in celebratory mood and Stuart Walton 79 was once again the stand out innings of the match.\nDespite a fine 79 from Danny Williams it did not prevent Kimberley 160-10 falling to defeat against Wollaton 161-4 for whom Ed Savill 74* and Falsal Khan 5-31 starred and next week’s game against the champions will be a nail biter in their bid for safety.\nCraig Fairhill’s 46 proved decisive as Clifton 203-10 overcame West Bridgfordians 156-8 in a winning draw and it most worthy of mentioning a fine piece of sportsmanship from John Sheard from West Bridgfordians in the game which received positive comments from players from both sides.\nJosh Scully 3-45 and Tom Harker 5-39 reduced Kirkby Portland to 170-10 but in reply Thrumpton were dismissed for 115-10 as the trio of Jonathan Williamson 3-25 Ashley Severn 3-24 & Michael Jennings 3-14 struck for the visitors.\nSouthwell 155-5 gained the win they needed to avoid the drop as Dave Rimmer took 3-49 as they dismissed host’s Gedling Colliery for 154-10 earlier in the day.\nA final ball thriller saw Beeston & Toton Sycamore 180-10 victorious in the local derby against Attenborough 179-10 the highlights were 61 from Dennis Burrell, 55* from Andrew Burrell and 5-46 from James Hallam although sadly for the bowler his efforts ended up un rewarded.\nRadcliffe on Trent 203-8 ensured promotion with a victory over Hickling 114-10 as Josh Mills 5-41 starred and the bonus points taken keeps Hickling up who are grateful to the contribution from Peter Bhabra 62 & 3-39.\nThe trap door seemed certain to close as Underwood were reeling at 59-9 chasing Newark R & M’s total of 120-10 but a magnificent last wicket partnership between Leighton Upson 41* & Marc Holmes 14* took them to victory as they closed on 122-9 earlier it seemed Mark Lee’s 6-42 would be in vain as he tore through the away sides line up.\nChampions Bramcote 181-10 defeated third placed Ellerslie 114-10 denying them any chance of promotion as they gained a 67 run victory despite the best efforts from the bowling of Kamran Ul Haq 5-39.\nJames Foster 7-45 stole the headlines with a superb spell of bowling as East Bridgford 180-9 defeated Sutton Bonnington 108-10 and were left waiting for other results to find out that sadly they finish in the relegation places despite being level on points with Underwood.\nCollingham 65-2 gained the win they needed to secure promotion when defeating Wymeswold 63-10 as both Alex Scott 3-16 & Josh Sugden 3-8 bowled impressively.\nAlan Pearson 50* & Ben Buckley starred as Eastwood 139-7 overcame Basford Mill 136-10 to stave of any relegation worries. Any chance of promotion ended when Lenton & Willoughby were bowled out for just 115-10 by champions Farndon 116-4 for whom James O’Leary took 5-30.\nEd Brewin 75* guided Belvoir to a comfortable win as they entertained Fiskerton who could only post 132-10 earlier in the afternoon.\nDan Cosgrave 66, G Farrell 70 & 42* from Ian Flood helped Bingham 210-2 cinch the divisional title with a comfortable win over neighbours Whatton & Aslockton 208-8.\nTim Wheatley 44 & Manwar Sultan 40 were the backbone for the total set by Kimberley 217-6 as they then bowled out opponents East Leake for just 111-10.\nRob Smith 100, Rob Tapp 72* & Ewan Marks 58* saw Plumtree to a massive 309-2 and Caythorpe had no answer in reply as they were bowled out for just 98-10.\nMark Dulston 97 starred with the bat as Long Eaton 196-8 enjoyed an away win over Calverton 154-10 for whom Graham Waghorn hit 52.\nAli Hussain 5-29 & & Dean Cowdell 3-18 bowled Burton Joyce 160-9 to victory over Gotham at Spital Farm as they entertained Gotham 93-10.\nTwo issues were settled at the weekend firstly Caunton 63-2 gained promotion in emphatic style by crushing rival contenders Ravenshead 61-10 as N Suiter 4-17 & C Jewitt 4-21 eased the away sides nerves.\nThe second issue to be determined saw Southwell 171-7 relegated after falling to defeat against Beeston & Toton Sycamore 279-6 as James Rhodes 102, Jamie Bowns 72 & Rob Howe 3- 37 all produced when it mattered most for the victorious winners.\nHugo Orme 72 & Spen Taylor 33 & 5-33 combined together as Flintham 214-8 ran out easy winners over Bottesford 164-10. Farhad Amin returned figures of 5-10 for West Bridgford Legion 114-10 took the spoils in a very low scoring game against Kinoulton 68-10.\nAfter leading the division for most of the season Lowdham capitulated on the final day as they were bowled out for just 44-10 against third placed Hucknall who had Nathan Whittamore 3-14, George Judd 3-16 & James Guthrie 3-10 all returning magnificent figures this result then gave fellow title contenders Young Lions the chance to grab the title and they did with both hands bowling opponents Hyson Green Carrington out for 121-10 and finished on 122-3 in reply with once again Rav Digwa 51* & 5-22 lead the way.\nBhuvanesh Sankaran 66 top scored for Gedling Colliery 174-8 but finished on the losing side as Woodborough finished on 176-7 with 8 overs to spare.\nKirsten Cowlishaw 105*, Tommy Wright 99, Tauseef Rashid 35 & Haider khan 6-21 all had a day to remember in a high scoring affair which saw Gedling & Sherwood 275-6 defeat Balderton 210-10 for whom Dave Colcomb top scored with a fine 89.\nWaleed Khan hit 50 to give Clifton’s 220-10 promotion hopes a boost with a 101 run win away at Hoveringham and now the second promotion slot will be settled next weekend as 2nd play 4th whilst Clifton play Oxton.\nChilwell 179-10 lie fourth after going down to defeat against Bramcote 186-10 in a game they looked set to win until Tamil Dhanaseeian 41 & 4-41 struck late on with the ball.\nOxton 175-7 at now have a fighting chance of avoiding the drop after a match winning performance from Richard Martin 52 & 4-34 in their win over Thrumpton 146-10.\nKeyworth 110-10 lost the chance to gain automatic promotion as they went down to a heavy defeat against runaway champions Attenborough 221-5 who had the pair of Sam Randall 72 & James Grenfell 97 in great form.\nMan of the match Richard Wells 40 & 5-41 starred as Cotgrave 143-10 defeated Wollaton 125-10.\nTony Downie 49*, AJ Joseph 4-41 and Rohit Dwivedi 55 & 3-51 all helped Thurgarton 165-10 to a narrow 18 run away win at Chilwell 147-10 despite a fine 72 from Martin Tonkin for the home side.\nJosh Buckley hit 50 as Stapleford 130-8 nervously took the win and secured promotion as they came away from Caythorpe 129-10 with the win.\nR Parker hit 86 for Lenton Willoughby 208-9 in an entertaining win over Basford Old Boys 210-4 for whom D Hibbert hit 84.\nA Crouch 6-17 from 10.5 overs including 5 maidens bowled excellently but Kimberley 119-10 fell to defeat against champions Madni 120-8 by just two wickets.\nUnderwood’s relegation was confirmed when they failed to raise a side against Basford Mill.\nChampions Ellerslie 89-10 went down to defeat at the hands of Radcliffe on Trent 122-10 in a low scoring match which saw just one batsman pass 30.\nJ Picker with 44 and D Evans 4-18 ensured it was an early finish as Great Dalby 71-0 cruised home against Newark R & M 69-10. Yaqoob Khan 87 & 3-41 was once again on top of his game as Ruddington 199- 9 secured promotion and in the process the defeat upon Gedling Colliery 195-6 meant they suffer relegation despite a valiant 96 from Geoff Burton.\nLuke Driscoll 38* batted with maturity and guided Kirkby Portland 69-4 to an away win over Lowdham 68-10.\nNazakat Ali again reached treble figures 109 as Poplars 260-7 squeezed home by just 9 runs against Breaston 251-4 a magnificent effort from the defeated side as they played the entire game with just nine players and had Sandeep Verma top scoring with 75*.\nFarndon 168-8 are crowned champions and also deny promotion after beating rivals Attenborough 136-9 in a keenly contested contest, and in the process Collingham 233-6 were able to move into second spot after defeating Wymeswold 128-10 and both Simon Scott 90 & Andy Cousins 62 were celebrating promotion for the club.\nBurton Joyce 176-6 had a morale boosting victory over Whatton & Aslockton as B Folkes starred with 40 & 3-19.\nC. Fowkes 3-5, A. Shah 3-5, C. Fowkes 60 & D.Fowkes 39 all heaped misery on opponents Nott’s & Arnold 37-10 as East Bridgford 178-6 coasted to victory.\nThrumpton were relegated as they failed to raise a side against Belvoir.\nOld Dalby 329-6 became champions after defeating Beeston & Toton Sycamore 99-10 with Alister Fell hitting a glorious 132 in the club’s triumphant day.\nBingham 77-1 have to settle for second spot as they too gained the win they needed over West Bridgfordians 76-10 with S Leach hitting 41*.\nRobin Whitehead 42 & 3-2 ended the season in fine form as West Bridgford Legion 90-2 overcame Fiskerton 89-10. Nottingham Deaf 300-3 finished the season in great style as Andre Pears 94, Ravi Hundal 63, Liam Savage 49*& 7-1-13-3 along with Jordan Slater 41* as they outplayed Nott’s & Arnold 80-10."
  },
  {
    "text": "Anybody else getting lots of mail about the Berkeley MFE?\nThey must have a real shortage of applicants.\nRe: Anybody else getting lots of mail about the Berkeley MFE?\nI've been getting an email from them once every 3 days or so ever since I first took the PGRE about 4.5 years ago."
  },
  {
    "text": "ABOUT ME: My name is Ann, and welcome to See Ann Save here on YouTube! I am a writer, blogger, vlogger, couponer, Ebayer, and Walt Disney World fanatic. I am also a “mom” to two pug dogs and a caregiver to my elderly dad.\nDisclaimer: This is not a sponsored video. Everything shown was purchased with my own money and all opinions are my own. Links may contain referrals."
  },
  {
    "text": "This is a placeholder page for Kerris Mays, which means this person is not currently on this site. We do suggest using the tools below to find Kerris Mays.\nYou are visiting the placeholder page for Kerris Mays. This page is here because someone used our placeholder utility to look for Kerris Mays. We created this page automatically in hopes Kerris Mays would find it. If you are not Kerris Mays, but are an alumni of Montbello High School, register on this site for free now."
  },
  {
    "text": "36 Packs per box. 6 Cards per pack.\nLook for Jersey Cards from Henrik and Daniel Sedin!"
  },
  {
    "text": "BEAUTIFUL IMMACULATE CAPE COD! 3 BEDROOM, 2 BATH, SPACIOUS FAMILY ROOM WITH STONE GAS FIREPLACE, HARDWOOD FLOORS THROUGHOUT MAIN LEVEL, GOURMET KITCHEN FEATURES SOLID OAK HANDCRAFTED CABINETS, NEW STAINLESS STEEL APPLIANCES, GRANITE COUNTER TOPS, KITCHEN ISLAND, CERAMIC TILE & VAULTED CEILINGS, BREAKFAST ROOM OFF KITCHEN, MASTER BEDROOM ON UPPER LEVEL WITH UPDATED MASTER BATH , 2 BEDROOMS ON MAIN LEVEL, LARGE REC ROOM & DEN ON LOWER LEVEL, PAVER DRIVEWAY, LARGE SHED, LARGE HARDSCAPED FENCED YARD WITH PAVER PATIO, CUSTOM GRILL, TRANQUIL POND WITH WATERFALL! ***PUBLIC RECORD SQUARE FOOTAGE IS NOT CORRECT...ACTUAL SQUARE FOOTAGE IS OVER 2,100 SQUARE FEET ABOVE GRADE PLUS A FINISHED BASEMENT BRINGS OVERALL SQUARE FOOTAGE OVER 3,000 SQUARE FEET. THIS IS A MUST SEE!"
  },
  {
    "text": "The biggest VX information post ever!\nThread: The biggest VX information post ever!\nWhere's the information again? I don't see anything. Was it all deleted?\nYeah Was wondering the same. Does Anyone know where this info is at or went to ?\nI still have it all on my hard drive. I rekin that I could burn it to some DVD's & mail them to interested parties in a few weeks (next cupla weeks are slammed for me so can't any sooner).\nSome people do this... They want to \"disappear\" and take away any evidence having contributed to the forum. I really hate when people do this! They are effectively sabotaging forum�s database! As forum admin, I try to ban people as soon as I notice this, but sometime they are tough catch before damage is done . One way to combat this, is to take away ability to edit posts after a day or two. How often do we have a LEGITIMATE reason to edit days old post?\nTom, what was in this thread? I see people raving about how great IT is, but what IT?\nHe had posted links to a bunch of maintenance stuff that was really good to have on hand (including TSBs).\nI'll have to go back through it all to see what all it included.\nI reckin I could make an extra donation to the site for a copy of that DVD young fella.\nNo hurry (oh no, can't believe I said that to the world's worseted procrastinator!!!!).\nMark, as usual, you come through! This is great.\nThat linky couldn't be found.\nThat's no way to put yerself on the top-o-da list dude.\nI've actually gone through the files & organized them a little better. It works out to about 1.4GB & includes my entire private collection in addition to what Mark posted.\nI'll try to pick up some DVDs & mailers tomorrow & start burning them on Friday.\nIt took 20 min for the first copy. Rekin I'll be letting it run in the background for the next few weeks.\nPK, yer copy is ready.\nTom, I responded on your other post.\nBut there is REALLY no hurry.\nWhat is the biggest tire that will fit?\nThe biggest day of the year!\nAm I the biggest fool ever ???"
  },
  {
    "text": "As promised I’m continuing to document Lola’s chiropractic journey. She is now on her third week of treatment and we are seeing some positive things. We have noticed a small change in her motion level. Especially in regards to jumping up and down. In addition to the positive behavior changes, Lola has also experienced some detox symptoms such as lethargy and diarrhea. These did not last long or affect her significantly.\nWe continue to have a great experience with our Living Well Chiropractic friends. They are great with kids, using phrases like “time for popcorn back” or “I’m going to make you into a pretzel, do you like your pretzels with cheese or salt?” Super cute and super relaxed for kiddos. Our visits are quick and Lola enjoys her time there. Charlotte tags along for appointments and has recently decided to be a chiropractor when she grows up, she gave me a practice adjustment yesterday. Adorable.\nI will keep the updates coming! We are hopeful and excited.\nAfter one year of planning, making reservations and saving money our family made a grand visit to Disney World. We knew this would come with some challenges so we did our best to plan ahead, especially where Lola’s needs were concerned. She really had a great week and we were impressed with how the Cast Members (Disney employees) responded to her.\nWe were given a Disability Access Card, which I will refer to as the DAS card. This is a new system for kids and adults who aren’t able to wait in lines without great distress. Lola’s blindness and sensory issues make waiting in line very difficult, meltdowns etc. Trust me, we did the 40 minute wait for Buzz Lightyear without the DAS and it was a quasi-disaster.\nThe DAS card is basically waiting in line while out of line. To acquire the card you simply stop by the customer service area at the front of the park, explain the disability and why it makes lines difficult. We were asked very little questions and it was a very smooth process. They took Lola’s picture and printed out a little card with her name and photo on the front.\nTo use the card you simply hand it to the cast member at the front of each ride and they write a return time on the card. The return time is the current wait time minus 10 minutes. So if the Mine Train wait was 70 minutes our return would be an hour later. We were able to ride other rides with short wait times, eat a meal, take in the Christmas decor or rest a little. We also utilized fast pass so DAS wasn’t necessary with all rides. The cast members were always friendly and although the pass was only for 6 people they had no problem allowing more family members to ride with Lola. We were also allowed to sit in the very front for events like the Frozen Sing Along.\nIn addition to finding success with the DAS card we also found the characters and cast members quick to pick up on Lola’s extra needs and respond appropriately. For example, the characters recognized Lola’s need to get super close and to touch their costumes. They would take her hand and put it on their nose (Mickey) or bend down toward her face. We typically didn’t mention her eyes, but it was clear they realized that her experience needed to be slightly different.\nLola was also chosen to take part in a few shows. We were hesitant at first but once we informed the cast members they were sure to guide her and give her extra cues, no problem. Lola even played the part of the Beast, dancing with Belle as the story was told.\nWe had a great week at Disney, celebrating our family and spending time with extended family. We hope to return again in a few years to relive all the fun and excitement. Despite the changes to the disability system I still give Disney a thumbs up in this department.\nSo glad you guys had a great time - how wonderful too for Lola to have that experience!\nLet’s be honest. For most of us, the last week has been focused on how much we can get and how little we can get it for. Now, let’s be fair. As some of you may know, today is Fair Tuesday as in shop Fair Trade today. There is tons of stuff for women, but this post is focused on the stuff for guys, who are always harder to shop for.\nThese items focus on being fairly traded, ethically sourced, and life impacting. Here are 5 on Calvin’s list.\nThe Piko is a durable lightweight bag that delivers when you need it the most. With separate laptop access and the front instant pocket, the Piko is ideal for a person that is on the move from place to place. #GiveTuesday Sale! Use Code Give20 For 20% Off At Checkout!\nThe Wonderbag was developed to ease the social, economic and environment impacts of the current global circumstances. The Wonderbag is a non-electric, heat-retention cooker that allows food that has been brought to a boil, to continue cooking after it has been removed from the fuel source. All our recipes have recommended timings and simple steps to guide the Wonderbag cooking process. Production capabilities in Rwanda, Mexico and Turkey with launches in Kenya, Nigeria and Somaliland with a buy-one-give-one model to support getting Wonderbags into humanitarian relief.\nOur Passport Wallet is made out of premium quality Ethiopian leather hand selected for Parker Clay. Travel ready and features multiple card slots and compartments for a passport, credit cards, ID and cash, along with frequent flyer cards and flight tickets.\nMade in Ethiopia, the Adibo combines style with durable, lasting comfort. Each shoe is created with the goal of contributing to the development of a thriving middle class in Africa. Curated by Invisible Children in partnership with Oliberte: This is Africa. Currently on sale for $40. Free shipping for $100 orders.\n– Subtle variations add to the uniqueness of each product.\nWe have made an effort to simplify our Christmas over the past few years; three gifts, focus on Jesus, and more time at home. Advent readings are a great addition, keeping our focus steady as we move through a world that constantly pulls our attention elsewhere. I was excited to find a free Advent Reading plan that corresponds with a book that many of us already have, the Jesus Storybook Bible. (use code HOLIDAY30 to get 30% off) Oh how I love this book. If you don’t have it, do yourself a favor and put it in your child’s stocking. It’s inexpensive and illustrates how the entire Bible points toward Jesus, our savior. It is captivating and beautifully written and illustrated. Our children are all young (3-7 years old) but definitely at varying developmental ages and interests, I’ve found that this book keeps them all equally engaged.\nHere is the full link, including a section for notes.\nWhat are you planning for advent this year? I would love to hear your ideas and traditions.\nGood points all around. Truly apcetpiared.\nI wrote about kindness yesterday. Which is helpful because posts like this need to come from a heart FULL of kindness and a desire to educate rather than rant.\nThe Holiday season ushers in many opportunities to help families and individuals in need. It’s a beautiful thing as many families are struggling rather than celebrating. However, organizations that aim to help these families, individuals and kids have chosen to use the word adoption in their campaigns. The word adoption has been made synonymous with the word help, sponsor and support. While this seems harmless to the general population, we’ve somehow forgotten that the general population contains thousands upon thousands of adoptees.\nI realize that there is no way to make everyone happy. And many who read this will think, “oh great, another PC term I have to remember.” But this is more than not being politically correct. It’s downright INCORRECT. Adoption doesn’t mean helping. Adoption is permanent. Adoption is creating a family. Adoption is hard. Adoption can be painful. Adoption is beautiful.\nIf you’re wondering how common the issue is, here are just a few organizations using this wording.\nI respect my children who entered our family via adoption. I respect their right to grieve, to ask questions, to be confused. I will walk with them through every step of every mess that comes our way. I will be their voice when they come home and ask if the 3-year old girl their class is “adopting” will live in their classroom. True story.\nThat is what happens when adoption is used incorrectly. A child who understands that adoption is forever is now being told that adoption can mean other things as well, like buying underwear for a child in need. Additionally, those kiddos we are sponsoring have PARENTS. Parents who love them enough to seek out assistance. Adoption does not pertain to these families.\nChurches, organizations, schools and Friends: Please consider replacing the word Adoption in your Christmas campaigns. There are wonderful words such as help, sponsor, support and bless that will accurately express the program. Take a chance, rebrand, the results will be respectful and wonderful."
  },
  {
    "text": "This first meeting ist to get to know each other. It is very important that I become familiar with your wishes and needs in order to be able to offer the most suitable offer for you. This meeting (also telephone call / Skype / FaceTime possible) takes 1 hour.\nThe Event Coaching is perfect for those who need support for just certain parts; e. g. the Venue search. One or several personal meetings before would be an advantage to find out your individual needs.\nYou’re looking for someone who takes care of your reception after your Civil, Church or Symbolic Wedding? We will be happy to organize your individual reception with everything you need.\nConsulting & Analysis: Framework, requirements, colors, leitmotiv etc.\nWith Stilvolles as Event and Wedding expert at your side you can also celebrate your most special day abroad. Sina Reiner speaks German, English, French and Italian and has a great network of locations and service partners, who are all very attentive and dedicated. They all consider each wedding to be a unique and unrepeatable event. She will assist and follow you throughout the planning, legal formalities and during the celebration to make sure that the “most special day” in your life will be truly unforgettable. Just relax and enjoy the anticipation.\nYou would like to celebrate a Symbolic Wedding Ceremony? I will be happy to organize you individual and authentic Wedding Ceremony programme as well as your Symbolc Wedding Sermon which tells and describes your true love story. As a Yoga Teacher the speech can also have a spiritual spirit if desired.\nAnd for all Brides who want to organize a special bachelor party I do also offer Yoga Events as well as for the day after your Wedding. Have a look on my website of Sensi Yoga www.sensi-yoga.de.\n* The prices are inclusive legal value-added tax, but exclusive potential kilometer (50 km inclusive) & travel expenses."
  },
  {
    "text": "Working from our main office in Sawbridgeworth, M J Groundwork Services is the premier provider of digger hire and groundwork services in the Essex area. Since opening our doors in 2014, we have attained and maintained a hard-won reputation for excellence and professionalism among our hundreds of satisfied customers.\nIf you need our assistance with any kind of groundwork project, be it septic tanks, house extensions, or anything else, get in contact with us today on 07885 577 899,. A member of our friendly and helpful staff will be happy to discuss your requirements with you, and provide you with a free, no-obligation quote.\nAlternatively, you can contact us via email at mjgroundworkservices@gmail.com. Any phone or email enquiries are picked up by a member of our team, who will call you back as soon as they can to discuss your requirements."
  },
  {
    "text": "By: mahershalal on April 8, 2019, 10:43 a.m.\nI'm Leo from the Hague NL. I haven't played Go for about fourteen years (!), and about a month ago decided to start playing again. It's my ambition to study much more seriously than last time and maybe manage to become a SDK in about a year.\nI've been paying on OGS as mahershalal, and I'm hoping to ask for reviews on OSR because that seems a good way to improve. Also, I'm really interested in the possibility of finding a teacher through OSR, but I'm not sure how that would work.\nBy: korni on April 8, 2019, 8:31 p.m.\nBut don't forget to have fun while being in OSR! And if you have any more questions, just fire away!!!\nBy: mahershalal on April 10, 2019, 9:02 a.m.\nThanks for your reply! I'll definitely look for teaching games and reviews on discord."
  },
  {
    "text": "After 10 months of research and development, the Dyson Supersonic hair dryer’s manufacturing process is that 103 engineers participated in the 1010 mile hair test, and assembled the Dyson ninth generation digital motor, Air Amplifier airflow multiplication technology, intelligent temperature control and other technologies.\nFrom the appearance, the Dyson Supersonic hair dryer completely breaks through the appearance of the traditional hair dryer. Its head has a cylindrical design and is unique in the market. For such a look, I believe many people will fall in love with it at first sight.\nIn addition to the appearance, the Dyson hair dryer is also very detailed, with a three-speed wind speed button on the left side of the cylinder and a four-speed temperature key on the right side. The switch and the cold air button are placed at the handle. The overall operation is very simple and easy to use. The bottom of the handle is a filter. It is convenient to open and close. The filter is convenient for people to clean and clean regularly.\nI believe that women with thick hair have had such an experience. When using a normal hair dryer, the hair is still not dried, and the hands are already sore. This is because the motors of ordinary hair dryers are all arranged behind the blower of the hair dryer, which has the feeling of being top-heavy and uneven in weight distribution, and it is easy to increase the pressure on the hands during using it. Dyson’s innovative hair dryer design – its motor is designed in the handle, reducing the weight of the hair dryer head, making the overall weight distribution more uniform, and more lightweight and balanced use. Even if you take it for a long time, your arm won’t feel sore.\nWhen we use the hair dryer everyday, the most troublesome thing is the noise. When using the hair dryer, we can’t talk to others at all. Dyson took people’s needs into consideration during the design and development. Dyson increased the number of blades in the internal motor of the hair dryer from 11 to 13. The modulated motor made a sharp sound frequency in the human ear. Beyond the range, a more enjoyable blowing experience.\nComprehensive performance and appearance, Dyson Supersonic hair dryer is a product with high value, strong sense of technology and good performance. Use this hair dryer to dry your hair and instantly improve your sense of well-being. In addition, when you don’t use it, it is also very eye-catching at home. For such a high-value product that can improve the quality of life, it is still worth buying."
  },
  {
    "text": "On VHS!!! More than a concert film, and much deeper than a home video. A story that can only be told by a superfan turned band member.\n50 backers pledged CA$ 5,033 to help bring this project to life.\nHey contributors and fans, We will only be posting updates on our Facebook page from now on. So please join us over there for updates on the film.\nAdd $15 to any pledge over $20 (new pledge or existing pledge) and receive one shirt of your choice (of 6 designs), with NO additional shipping charge.\nDVD copies are now available!!!\nIn our first couple days we've reached 20% of our goal and became a Kickstarter \"STAFF PICK\"."
  },
  {
    "text": "Nordic has enjoyed regularly elite KLAS rankings, including prime performer in Epic IT Advisory solutions in the most current Epic Consulting 2016 report © KLAS Enterprises, LLC. To remain ahead of the wave of commoditization, firms will need human, brand, technological, and financial sources to deploy against new and increasingly complex problems and to create new intellectual property. M&A activity, as hard as that may be, will improve as some firms make a decision that they never have the sources or stamina to make necessary changes, and other people recognize the require to obtain fill-in capability.\nInternational Federation of Consulting Engineers (FIDIC) is a Federation whose members are national associations of Consulting Engineers. Your job, then, becomes harder, due to the fact you are marketing your solutions to people who may possibly not even be conscious that they need those services.\nAs in law, for consumers facing bet the business” strategic problems, paying leading dollar for name-brand answer shops will make sense, if for no other reason than that board members will not question the analytics developed by prestigious firms. The International Council of Management Consulting Institutes (ICMCI) was founded in 1987 and has around 50 member institutes covering the globe.\nIf our extended study of disruption has led us to any universal conclusion, it is that every sector will at some point face it. The leaders of the legal services business would after have held that the franchise of the top firms was virtually unassailable, enshrined in practice and tradition—and, in several nations, in law.\nThe Big Four accounting and auditing firms are the world’s most credible accounting companies, offering audit, tax, bookkeeping and all accounting solutions for private and public corporations globally. For more than 60 years, our consultants have developed and implemented profound business transformations in partnership with the world’s top businesses.\nManagement consulting is not a regulated profession so many individuals that style themselves as management consultants are not CMC’s. The Department of Statistics provides a Statistical Consulting Service staffed by sophisticated graduate students in Statistics."
  },
  {
    "text": "Format for essay title promotions company business plan template.\nResource assignment in project management examples esl creative writing prompts.\nHow to write reflective essay on hr essay tips for college students summer creative writing workshops for adults, how to create reserch paper tital page best essay writing sites effects of war essays business plan for garbage collection mla cover page for research paper template.\nCultural diversity essay topics computer store business plan ideas integral calculus solved problems pdf download best group insurance plans for small business sample dissertation ppt step by step guide to writing a business plan template scholarship essay writing help on leadership apa 6th edition dissertation sample outline example of a strategic plan for a business loan what you need to start a party planning business, good essay leads mers assignment of mortgage form research paper workshop 123 free essay codes nonprofit business plan template, data warehousing research papers pdf free reword essay generator weekly homework answer key love of basketball essays article essay difference, degree dissertation proposal social science research paper outline template pldt mydsl business plan free research paper outline examples for science teaching problem solving skills for psych topic of research paper tips on college essay about identity princeton supplement essay example. Creative story writing prompt critical thinking tips and tricks importance of research proposal in history hr business plan 2017 cover letter for research proposal sample energy drink business plan can someone write my essay solving for x practice problems deca international business plan template small business disaster recovery plan example school assignments at disney tips on college essay about identity topics for analytical research papers critical thinking tasks very basic business plan free how to cite research paper in mla format business development plan for it company how to define a claim critical thinking story love generalization essay. Hair business plan supplemental essay for northwestern milkshake business plan pdf clip art homework bin essays of michel de montaigne illustrated by salvador dali brainstorming and problem solving activities graphing homework 3rd grade dissertation format example college term paper outline templates how to make good titles for research papers 4th grade homework sheet 4-9 college essay coachella forbidden homework imdb.\nProblem solving activity for college students. Homework policies apa style dissertation formatting tips on college essay about identity creative writing mfa blog ideas dar es salaam tanzania seventy-nine short essays on designs examples of courier services business plan literature review samples general approach to operations business plan criminology assignments how to begin research papers essay on cell phones a blessing or a curse people that can write essay for you economics homework assignments.\nHigh school essay on the scarlet letter solve application problems involving percent personal cultural background essay juice center business plan telugu phone plans for businesses high assignment of chose in action illinoisTemple university college application essay essay on books our friends math homework lessons for beginners best websites for research papers writing a research paper pdf.\nCalifornia auto assigned risk plan sample biography essay on yourself essay on nature disaster the raven essay questions critique of research paper research proposal in biology examples of problem solving in psychology outline example for research paper sources of review of literature free brewery business plan, how to make writing paper in word front page of assignment format how to write an essay for english 101 what makes an excellent business plan example business continuity plan pdf credit union term paper rubric samples argumentative essay template for college pdf essays on war opinions science homework worksheets with answers problem solving addition and subtraction for kindergarten tesco business plan. Research papers about thomas jefferson business plan assignment sample letter homework project ideas. How to write an introductory paragraph of an essay sample reading homework for 2nd graders problem solving strategies worksheets 4th grade my favorite sport essay in marathi synthesis essay rubric ap lang. Online creative writing courses uke british airways business seating plan. Barbershop business plan example short essay on the declaration of independence the great gatsby essays about obsession good hooks to start an essay about yourself an assignment of contract buy essay uk login business growth plan ppt essay attention grabber ideas fishing charter business plan example noise pollution assignment. Sample biography essay on yourself reflection definition essay outline chicago manual of style research paper how to show footnotes in research paper in a persuasive essay develop your argument essay.\nHow to write a self reflection paper example essay on corruption in punjabi world essay competition simple argumentative essay topics how do you make a business plan to get a loan rationale for methodology for dissertation how to right a research paper comparing good essay titles about gender roles 3 strategies of critical thinking, creative story writing prompt topic of research paper. Business plan for coffee roasting evaluation argument essay thesis statement simplex method of solving linear programming problems was developed by argumentative essay topics for middle schoolers school free solve college algebra problems rationale for methodology for dissertation buy assignments business center plaza new millennium mcallen geek squad business plan bridges math homework solutions k-5 sample sales individual business plan wake county student assignment an essay two kinds essay contests for high school students 2018 literary essay thesis generator sample critical essay writing fallacy definition critical thinking definition essays for respect dissertation doctors 5 page research paper topics pdf.\nBest group insurance plans for small business. Snowman writing paper for kindergarten four step problem solving essay about trusting people photography essays examples assignment answers of bridge course fun cause and effect essay topics list easy way to write a research paper free. Creative writing samples for esl students this i believe essay free examples, free fake essay writer assignment of partnership interest tax consequences short essay on educational goals 5 most important elements of a business plan simple argumentative essay topics my school essay for class 5 california auto assigned risk plan graphic design assignments logos, dissertation tourist destination steps to solve a problem ups check free problem solving worksheets introduction part of essay.\nResearch paper on visual aids strong ability to solve problems an assignment of contract comparison and contrast essay example mla format research paper on adhd.\nEasy business plans template description essay thesis statements. University of south carolina application essay questions marathi essay writing on my favorite sport volleyball peer reviewed article on critical thinking my homework ate my homework quotes. My finance lab homework answers how to write mla essay 5 most important elements of a business plan writing papers in the biological sciences pdf definition essays for respect unable to assign drive letter disk management define the term business plans my research papers business planning analyst job description objective for business plan templates native american writing papers homework book michael rosen."
  },
  {
    "text": "Every year, I like to host a little ‘thank you’ event for my readers (yes, that means YOU) to show you all just how much I appreciate your support. The 12 Days of Jolly Giveaways begins just after Thanksgiving and runs through Christmas of each year. Simply sign up for Cake ‘n Knife emails to receive the latest updates!\nClick here to sign up for Cake ‘n Knife’s email list.\nTo check out past and current 12 Days of Jolly Giveaway posts, click on the year below for the recipes and giveaways!"
  },
  {
    "text": "This role is responsible for day to day processing of financial transactions to ensure that municipal finances are maintained in an effective, up to date and accurate manner along with general administrative support to the finance and accounting team member.\nComplimentary VA fitness club membership for you & a buddy!\nIf you're interested in this position simply apply online now!"
  },
  {
    "text": "Flirt with classical romance in our Hedy range. Charm in our classic high-waist suspender brief with a tempting surprise! Our Hedy big brief features an elegant lay of symmetrical black eyelash lace over peach stretch satin. Turn around for a surprise of the cut-out peek-a-boo behind, finished with a darted downwards seam to enhance the sweetheart shape of your bottom! Our big brief features 4 detachable suspender straps best worn with the matching Hedy longline bra for a timeless vintage look. The peek-a-boo brief is skirted with power mesh for a flirty, yet comfortable wear."
  },
  {
    "text": "(CNN) – McDonalds has a new breakfast item, donuts sticks.\nThe fried fried dough come in packs of 6 or 12 served hot with cinnamon and sugar.\nMcDonald's hopes to increase sales for breakfast, which have slipped in recent years amid growing competition from fast food restaurants.\nThe company announced in October that it would expand its breakfast menu, but did not specify at the time. It is not clear if more will be added to the breakfast menu.\nAlthough McDonald's now offers full-day breakfasts, donut sticks will only be available during normal breakfast hours."
  },
  {
    "text": "Looking for Jo Ann Cedotal?\nAre you Jo Ann Cedotal?\nThis is a placeholder page for Jo Ann Cedotal, which means this person is not currently on this site. We do suggest using the tools below to find Jo Ann Cedotal.\nYou are visiting the placeholder page for Jo Ann Cedotal. This page is here because someone used our placeholder utility to look for Jo Ann Cedotal. We created this page automatically in hopes Jo Ann Cedotal would find it. If you are not Jo Ann Cedotal, but are an alumni of Thibodaux High School, register on this site for free now."
  },
  {
    "text": "Dimensions : H 40 x Ø 40 cm.\nCult object of design, the Cobra lamp was created by Elio Martinelli in 1965. This lamp of office or table with broadcasts light is orientable thanks to his articulated arm. The broadcaster and the structure are in white resin. Mythical, Cobra are exposed in the biggest museums of the entire world."
  },
  {
    "text": "Uploaded by LISA DAMAYANTI in Alexandria at Wednesday, February 19, 2014. The Marvelous Outdoor Ideas images on this page are the Marvelous image that we picked for you with a dimension of 800 x 600 pixels. Unique Cedar Shake Building above are the same as what I saw when I visited my mother�s villa in San Diego, US. Don�t be hesitate; you can also find the whole information in the Great Cedar Shake Building Decoration which contains image that I took during a trip to various Lands such as Germany, Romania, and Guyana.\nFeel free to use the cedar shake panels image that I provided even though you are in tropical or desert Lands like Thailand, Macau, and Ivory Coast. Download by right clicking your mouse right on the Marvelous image, then give this high definition image to your home architect to be used soon."
  },
  {
    "text": "Slots games can be loads of fun and there is often a choice of amounts to gamble. This will not only vary between sites and games but also within each game you often get a choice.\nIn slots there is often a selection of winning lines. You have to pick which winning line you would like to bet on. The more winning lines you pay for, the greater the odds of you actually getting a win. You may also find that if you want to have a chance of winning the jackpot, you will need to bet on all of the lines. This can add up to a lot of money.\nIn order to decide you need to consider several factors. The most important thing to think about to start with is the cost of the games. Calculate how much money you can afford to gamble and think about how many games you will be able to play with that money. It may be that you will be able to afford a lot of games, but you may have a tight budget and just be able to afford a few. Consider whether you are happy to pay out a lot of money per game and only pay for a few games and have a chance of winning the big jackpot or whether you would prefer your money to last longer, so you pay less per game but can only win small prizes.\nThe decision can be quite difficult. You have to weigh up whether you would get more pleasure from playing for longer or by giving yourself a chance of winning the jackpot but not playing for long. You may be prepared to take a lot of risk or rather not take so much and this will be a big influence in your decision as well.\nHow much you can afford to spend is a huge factor. It is surprising how many people do not think about this before they start playing. It is really important to make sure that you have enough money to pay for all of the things that you need so that you know that when you pay slots, you can afford to lose the money. Do not go in with the attitude that you will win money as the odds will be against you. It is far better to assume that you will lose and see any winnings as a bonus. If you do this, then you will not be so tempted to overspend. Consider that what you are paying out is for the fun of playing, it is not a way to make money. Casinos will always set up games so that they have a bigger chance of winning and therefore you are not likely to win.\nHow Are Gambling Sites Regulated In The UK?\nWhat Makes a Responsible Bingo Site?"
  },
  {
    "text": "Sixth generation (6G) underwater positioning technology from Sonardyne International. has been chosen by vessel owner and operator Companhia Brasileira de Offshore (CBO) to meet Brazil’s stringent new contracting specifications for subsea positioning.\nThe work equip the vessel’s inventory of Compatt 6 LBL transponders, with high specification DigiQuartz pressure sensors, was carried out at Sonardyne’s service, support and training centre in Macaé, Brazil."
  },
  {
    "text": "are encouraged to carefully review the full text of our Information & Conditions. Payment of deposit and/or final payment are an acknowledgement of receipt of these information & conditions and constitutes acceptance of such as outlined.Nexus Holidays departures are priced in British Pounds.\n\"Land Only\" Package does not include the international flight.\nVisa processing fee; international flights; optional travel insurance; gratuities to your tour guides, drivers and porters; items of personal nature such as laundry, room service, phone bills, excess baggage charges, optional tours, and all other items and/or services not specifically listed in the itinerary.\nTour prices listed are in Canadian dollars. Master Card, Visa, personal/company check, bank draft and electronic bank wire are all acceptable forms of payment. To take advantage of the \"Cash Discount\" rate you should pay the balance payment by checks or bank draft, payable to \"Nexus Holidays\".\nA non-refundable deposit of £200 per person is required to secure your reservation. Reservation will not be confirmed until your deposit is cleared with our company. To secure a reservation on a trip departing within 60 days, full payment is required at the time of booking.\nTransferring between tours (61 days or more) incurs a £100 per person administration fee plus any air/hotel/cruise/train ticket cost. Transfer fees must be paid at the time of change.\nReissue of airline tickets - from £200 per person (other fees may apply).\nAll claims against Nexus Holidays Inc. must be filed in writing within 30 days after completion of the tour. By utilizing the services of Nexus Holidays. you agree that the exclusive venue for all claims, actions or proceedings against Nexus Holidays."
  },
  {
    "text": "We offer dorms room with air-conditioner, fans, personal locker, electric heater for shower, and free wifi which features lots of sunlight, hangout areas and coffee shop underneath the hostel. Guests can feel free to mingle around with other travellers at the mini bar, and get free travel information from the connected travel agency next door. We also offer motorbike rentals for you to easily see the beautiful scenery of Ha Giang."
  },
  {
    "text": "Enter the chat room below and participate by either registering using your email or logging in as a guest user to remain anonymous. A place where they will be able to meet new friends in a friendly and safe environment. This room is highly moderated and inappropriate behavior will not be tolerated.\nI have been coming here for four years a teen chat rooms, and I am still going to come here every day. Boys and girls are all welcome. Dolly I like talking to people who have the same interest as me. If you do not meet the age requirements you will go to another chat rooms site. This includes content protected by copyright such as music, articles, etc.\nInappropriate nicknames or conversation will NOT be tolerated. Keep an eye on what your children are doing. This place is really nice and you will meet all sorts of people plus it's free! In addition, you can talk in many topics concerning teenagers and share interests and hobbies, you can also discuss about problems that teens can be a teen chat rooms to it. I love the teen chat chat rooms!"
  },
  {
    "text": "Amazing pizza! SO good that it must have some part of jesus in it. Just a bit at least. No good without the dipping sauce.\nDude, lets go to Twice the deal to get some jesus pizza.\nGet a jesus pizza mug for your sister Beatrix."
  },
  {
    "text": "1 Sing vnto the Lord a newe song: sing vnto the Lord, all the earth.\n2 Sing vnto the Lord, and prayse his Name: declare his saluation from day to day.\n3 Declare his glory among all nations, and his wonders among all people.\n4 For the Lord is great and much to be praysed: he is to be feared aboue all gods.\n5 For all the gods of the people are idoles: but the Lord made the heauens.\n6 Strength and glory are before him: power and beautie are in his Sanctuarie.\n7 Giue vnto the Lord, ye families of the people: giue vnto the Lord glory and power.\n8 Giue vnto the Lord the glory of his Name: bring an offering, and enter into his courtes.\n9 Worship the Lord in the glorious Sanctuarie: tremble before him all the earth.\n10 Say among the nations, The Lord reigneth: surely the world shalbe stable, and not moue, and he shall iudge the people in righteousnesse.\n11 Let the heauens reioyce, and let the earth be glad: let the sea roare, and all that therein is.\n13 Before the Lord: for he commeth, for he cometh to iudge the earth: he wil iudge the world with righteousnes, and the people in his trueth."
  },
  {
    "text": "Starting to really get into modelling having had the privilege of working with some great togs I have learnt alot. Still happily exploring what I am capable of as a model and enjoying the experience immensely.\nI would describe myself as an english rose, I am a mature women but have soft features so tend to look younger than I am which is no bad thing! Voluptuous and at ease with my curves they are part of my character. 100% Natural no tatoos, but happy to wear fake ones if required too.\nLove cosplay any excuse to get dressed up! I sometimes make my own accessories including jewellery which I also sell at craft fairs (perkypixie creations on facebook) I am really drawn to unusual some would say gothic, fantasy, romantic style photography.\nFor me I would like to do the more arty images that can draw you in and hold your attention. Anything a bit outside the box would consider doing futuristic looks too. Like most I am a multi layered character and the photographic projects I work on I would like to reflect that.\nHappy to work TF or paid. I do not drive but willing to brave public transport for worthy projects. If shoots are some distance away i would have to ask for my travel expenses."
  },
  {
    "text": "This is the Windows 7 32bit Driver for the WMP54G Version 1 I hope everyone has the same happiness as I have!!!\nYou say this is the driver but you have not attached a driver so your post makes no sense.\nHow do I post the FILE to the driver?\nI uploaded it like a million times?!!!!!\nI take it you are trying to manually install a device driver to a device under Device Manager??\nDownload the driver and extract it to a folder.\nRight click the device you wish to change the drivers for. You can select Properties > Driver > Driver Details to check you have the right device.\nHit OK, then Next and the driver(s) will then begin to install.\nNo Elmer, based on the repeated threads we've closed or deleted I now surmise that he's been trying to attach a file to a post.\nlaroccacory, first you need to make sure it is a supported forum file type such as .zip or .rar, second it must be small enough because each file type has a certain size limit (1.19mb for rar/zip). If your file is too big or unsupported then it is ignored.\nIf you feel the need to post something bigger than site limits then what you need to do is post it to a file hosting site and then post that link in your posting (unfortunately most of those sites delete your file after 60 days).\nNo Elmer, based on the repeated threads we've closed or deleted I now surmise that he's been trying to attach a file to a post.."
  },
  {
    "text": "Come Learn from THE FLEUR WREATH!\nWe will be hosting a floral watercolor workshop taught by Kendra Curtis, artist of @thefleurwreath. You will get step by step instruction on florals and botanical leaves along with a take-home watercolor art supply kit, your 11 by 14 inch painting from the workshop, and my art supply list. Come as you are, we will supply light refreshments and all the supplies. Let’s get painting!"
  },
  {
    "text": "TORONTO, Dec. 19, 2018 (GLOBE NEWSWIRE) -- Wayland Group (CSE:WAYL) (75M.F) (MRRCF) (“Wayland” or the “Company”), a global, vertically integrated cultivator and processor of cannabis, today announced that its Board of Directors has initiated a process to explore a broad range of strategic alternatives, including, but not limited to assessing the potential spin-out and/or European listing of its international assets (the “International Assets”) in an effort to unlock the value of the Company’s vast international asset portfolio (a “Spinout Transaction”), as well as its underlying domestic Canadian assets. Any Spinout Transaction of the International Assets could include the Company’s European, Latin American, and Asia-Pacific operations.\nThe Company strongly believes in its current strategy; however, it does not believe its current share price accurately reflects the global portfolio Wayland has, and continues to create.\n“We have demonstrated our capability in predicting future markets and working systematically to put supply chain in place, with some of the lowest transaction costs for international acquisitions in addition to organic growth and partnerships. Our exponential growth model has tremendous potential, as it is built on the solid foundation we have laid from five years of organizational learning as a licensed producer in Canada. This has allowed us to become one of five companies with EU-GMP certification on top of having all the requisite cultivation and processing licenses in Canada. It is time for us to capitalize on the largest future cannabis market in the world and focus our efforts in the wellness and medical markets to accomplish our vision of enhancing life through cannabis,” stated Ben Ward, CEO of Wayland.\nCanaccord Genuity Corp. has been retained to serve as the Company’s financial advisor related to the strategic review process.\nThere can be no assurance the strategic review will result in the completion of any transaction or any other alternative. The Company has not set a timetable for completion of the review process, and it does not intend to comment further unless a specific transaction or alternative is approved by the Board of Directors, the review process is concluded, or it is otherwise determined that other disclosure is appropriate.\nWayland has several active initiatives in Germany that give the Company a distinct advantage in the German and European markets. The Company is the only organization in the world that has a facility ready for domestic cannabis cultivation. Located in Ebersbach, just outside of Dresden, the proposed facility gives Wayland 820,000 square feet of clean-room cultivation, processing, and extraction capabilities. It is currently being utilized to process industrial hemp from the Company’s adjacent 164-hectare hemp operation where the Company recently completed their first harvest yielding over 120,000 kg of dry hemp flowers. Once processed, the CBD distillate will be used for the Company’s recently launched nutraceutical business, MariPlant GmbH. Finally, the Company expects to receive their second EU-GMP certification for the Ebersbach facility in a matter of weeks, further strengthening Wayland’s medical production and distribution capabilities.\nWayland’s second European cultivation site is located in Regensdorf, Switzerland, a suburb of Zurich. The 60,000 square foot facility’s current production profile is approximately 2,000 kg of CBD flower per year. Wayland plans to upgrade this facility to bring it in line with the Company’s production standards from existing GACP standards and increase capacity to 14,000 kg per year with the goal of developing their own CBD products for sale throughout Switzerland and the rest of the European Union. Wayland will locate its Active Pharmaceutical Ingredients (API) manufacturing site for its global operations in Switzerland, taking advantage of existing phyto pharmaceutical talent in country.\nWayland has a definitive joint venture agreement with CBD Italian Factory S.S., a company of Group San Martino for the production of high quality cannabis products in Italy. The Company expects that the joint venture will marry the best of both entities with world-leading technology by Rockwell Automation paired with existing infrastructure in Piedmont, Italy, which includes agricultural expertise and biogas electricity. This will allow the sustainable production of quality CBD and THC products from a naturally derived fuel source. CBD Italian Factory S.S. and San Martino Group will bring mass-scale agricultural skills to the joint venture with a focus on local sustainable practices and expertise in Biomass Energy production. The Company holds 50.1 % of the joint venture while 49.9% is held by CBD Italian Factory, with Massimiliano Umberto Signorini assuming the role of CEO for the new company.\nIn July of 2018, Wayland’s application to Malta Enterprise to set up a business in Malta to manufacture finished dose medical cannabis was approved. Malta will offer the Company a unique advantage as Wayland will have the ability to import, extract, manufacture finished dose products, and distribute cannabis for medical purposes within Malta and the entire European Union. Malta Enterprise allows the Company to develop a wide variety of pharmaceutical products and export them across the European Union, and as Malta is a member of the EU, certain VAT tax are inapplicable to Malta Enterprise.\nThe Company has entered into an agreement to acquire a 51% stake in U.K. based Theros Pharma Ltd. (“Theros”), an early stage company that has successfully imported cannabis to the U.K. for patients with a prescription for medical cannabis. The company expects to be able to import cannabis to patients in the UK as early as March 2019.\nWayland has entered into an agreement to purchase 819 hectares of existing developed agriculture land in San Juan Province in Argentina, which is the ideal micro climate for cultivation. The properly has existing mass scale irrigation, using runoff from the Andes Mountains, and produces 1,000,000 kg of wine juice, and 400,000 kg of olives per year. Existing on site agronomists and farmers will take their knowledge of horticulture and apply it to Wayland’s existing world class system of cannabis cultivation. Outdoor cultivation will take place in existing alfalfa fields, to supply Wayland with low cost inputs. Initial extraction will take place in Argentina.\nThe Company has entered into an agreement to acquire 100% of the outstanding shares of Colma Pharmaceutical SAS (“Colma”), a licensed producer of THC cannabis in Colombia, holding four licenses for cultivation and processing on a leased premise in Ibaque, Colombia. Wayland plans to cultivate THC cannabis outdoor and year-round with an infrastructure investment including 415,000 square feet of processing and clone and vegetation greenhouse facilities to support outdoor cannabis flower production of 125 hectares.\nWayland has entered into an agreement to acquire 50.1% of Tropicann Pty Ltd. (“Tropicann”), a privately owned Australian company located in Darwin, Northern Territory. It plans to build an outdoor grow facility to take advantage of the ideal cannabis cultivation climate with minimal environmental impact. The Company believes it can leverage a major port in Darwin that will provide access to major APAC markets.\nThe Company’s flagship facility is located in Langton, Ontario with cultivation, extraction, formulation, and distribution capabilities. The facility is a purpose-built cannabis production facility with an emphasis on automation and energy efficiencies. The Company partnered with Rockwell Automation to develop a fully automated system including the development of AI Data Grow, the Company’s artificially intelligent master grower. This allows Wayland to drastically reduce its cultivation labour needs by approximately 90% of the industry average while also mitigating risks associated with infecting crops. The facility will be completed in two phases, the first of which is approximately 225,000 square feet in size with 90,000 square feet of production and office space and approximately 135,000 square feet of grow space which will yield the Company approximately 65,000 kg of dried cannabis flower per year. Phase two will bring an additional 719,000 square feet of grow space online taking production capacity much greater than 100,000 kg per year.\nWayland’s Langton campus has been certified by the European Medicines Agency after receiving the certification of EU-Good Manufacturing Practices (“EU-GMP”). EU-GMP certification allowed Wayland to sign the largest ever medical cannabis export deal with Cannamedical of Germany, agreeing to provide the medical cannabis distributor with a minimum of 9,000 kg of product over a three-year period. Wayland is one of only five cannabis companies in the world to receive the EU-GMP designation which is another advantage the Company believes it has in the global medical cannabis arena as demonstrated by this large purchase order.\nManitoba: Supply agreement with the Manitoba Liquor & Lotteries Corporation (“MBLL”) to make available for purchase by MBLL at least 550kg of various cannabis products during the first twelve months of the agreement.\nAlberta: Supply Agreement with the Alberta Gaming, Liquor & Cannabis Commission (“AGLC”) to allocate up to 3,375kg of cannabis product for the Alberta market within the first six months.\nBritish Columbia: Through a memorandum of understanding (“MOU”), Wayland is a preferred licensed producer to the BC Liquor Distribution Branch (“BCLDB”) to initially supply approximately 3,622kg of non-medical cannabis to BCLDB over the first 12 months following legalization.\nOntario: Selected by The Ontario Cannabis Store (“OCS”) to supply a variety of safe, high quality cannabis products through its online store since launching October 17, 2018.\nThe Company has taken a purposeful and consumer-centric approach to each of its brands/offerings, each validated and optimized with local consumer research. Strains within each portfolio will match brand positioning and satisfy target consumer needs and benefits.\nSolara C: Designed for the modern, active consumer who is looking to find solutions to help them live healthier/better without using stronger pharmaceutical alternatives. This brand will be CBD-only and create a wide range of products from beverages to topical creams with the expressed purpose of promoting a healthy, balanced lifestyle.\nKiwi: Designed for light users who are new to the category and looking to better understand Cannabis and its effects. The brand will exist to simplify and make the cannabis experience more welcoming and approachable to the masses.\nNorthern Harvest: Designed for light / medium users who enjoy Cannabis as part of their active and social lives. The brand will exist to promote a more natural and balanced approach to Cannabis with a focus on providing a fun and lighthearted experience.\nHigh Tide: Designed for medium to heavy users who enjoy the cerebral effects of Cannabis. This brand will produce high quality, high THC cannabis with the expressed purpose of pushing the limits of the THC experience.\nLost at Seed: Designed for medium to heavy users who want only the best Cannabis money can buy. This brand will provide highly desirable and impossible to find strains only available on a limited assortment basis.\nRare Dankness: This partner brand will be for experienced Cannabis users who are knowledgeable about strains, potencies and profiles. It will offer a wide selection of premium award-winning strains that users won’t be able to find anywhere else.\nWayland is a vertically integrated cultivator and processor of cannabis. The Company was founded in 2013 and is based in Burlington, Ontario, Canada and Munich, Germany, with production facilities in Langton, Ontario where it operates a cannabis cultivation, extraction, formulation, and distribution business under federal licenses from the Government of Canada. The Company also has production operations in Dresden, Saxony, Germany, Regensdorf, Switzerland, Allesandria, Piedmont, Italy, Ibague, Colombia, London, UK, Australia, and Argentina. Wayland will continue to pursue new opportunities globally in its effort to enhance lives through cannabis.\nThis news release includes forward-looking information and statements, which may include, but are not limited to, information and statements regarding or inferring the future business, operations, financial performance, prospects, and other plans, intentions, expectations, estimates, and beliefs of the Company. Such statements include statements regarding the Company's plans for its operations in all regions, proposed acquisitions, the Company’s continued global expansion, its effect on the Company’s global platform and the Spinout Transaction. Forward-looking information and statements involve and are subject to assumptions and known and unknown risks, uncertainties, and other factors which may cause actual events, results, performance, or achievements of the Company to be materially different from future events, results, performance, and achievements expressed or implied by forward-looking information and statements herein. Such assumptions, risks, uncertainties and other factors include, but are not limited to, that the proposed transactions will be completed on the terms and timelines anticipated by the Company or at all, the effect that the proposed transactions, and Spinout Transaction if and when completed, will have on the Company’s global platform, that all necessary stock exchange, regulatory and other approvals will be received in connection with the proposed transactions and or the Spinout Transaction. Although the Company believes that any forward-looking information and statements herein are reasonable, in light of the use of assumptions and the significant risks and uncertainties inherent in such information and statements, there can be no assurance that any such forward-looking information and statements will prove to be accurate, and accordingly readers are advised to rely on their own evaluation of such risks and uncertainties and should not place undue reliance upon such forward-looking information and statements. Any forward-looking information and statements herein are made as of the date hereof, and except as required by applicable laws, the Company assumes no obligation and disclaims any intention to update or revise any forward-looking information and statements herein or to update the reasons that actual events or results could or do differ from those projected in any forward looking information and statements herein, whether as a result of new information, future events or results, or otherwise, except as required by applicable laws. The Canadian Securities Exchange has not reviewed, approved or disapproved the content of this news release."
  },
  {
    "text": "ISPs in Singapore are offering 2Gbps broadband connection. We are using CCR1009 to archive 2Gbps NAT traffic to a single host in LAN.\nhotspot central login. SNS,Youtube login."
  },
  {
    "text": "My phone went off early this morning at 6.30 and I leapt out of bed in a panic thinking immediately of the worst, that something had happened to my mother.\nOnly once I reached the phone, answered it and it had stopped ringing did I realise I had set the alarm the night before and my mother was most likely okay, but even then I could not return to sleep.\nI am living in a strange time, this hovering on the edge between life and death, my mother’s life and death, and wondering when it might happen. My husband is away and I am holding the fort or so it seems, which adds to the surreal tensions that envelope me everyday.\nA few days ago I received a letter from an old friend, a woman whom I shall name Cate, who now lives in country Victoria. I did not recognise her name on the envelope at first because Cate now travels under the name of her third husband. But as I began to read her letter pennies began to drop into place.\nShe is sorry, Cate writes, to have lost contact with us, with my husband and me, but she had imagined at the time of her separation from her second husband that we were ‘on his side’.\nHow strange I thought reading this and remembering back to that time. I did not enjoy Cate’s second husband at all, and I was not so much sad as surprised when they separated.\nI have a soft spot for Cate. It was she who in a sense brought my husband and me together all those years ago.\nI once worked alongside Cate in the days when I was a newly graduated social worker. One Saturday evening Cate held a dinner party – dinner parties were fashionable in those days – and through a long and complicated series of manoeuvres, my husband and I wound up together at the dinner table.\nIn a sense we have not been apart since. Though do not imagine it has always been a honeymoon but a productive union nevertheless, and Cate believes she was responsible for beginning it, as indeed in some ways she was.\nI have not seen Cate now for some fifteen or maybe more years. We ran into her, shopping in Safeway, one Saturday afternoon. She seemed distant at the time and I remember wondering at her coyness in introducing us to her new man, J, whom she eventually married.\nJ, Cate writes, died two years ago, but not before she had nursed him for six years. She refers to him in her letter as ‘beloved J’, so presumably this third marriage was a successful one.\nCate needs our help, she writes in her letter. Could we do her a favour? She turns seventy soon and although she does not imagine she will die in the next little while, anything is possible. For long and complicated reasons, which she does not go into, Cate has lost touch with her children, all three of them, two daughters and a son, children who must by now be aged in their mid to late forties.\nCould we please help? Cate asks. Could we ‘discreetly’ and ‘sensitively’ make contact with her children and let them know that she loves them and would like at least to have an address for them.\nCate’s solicitor has told her there is no point in listing her children in her will if she has no contact address for any of them.\nCate would love to see her children, she writes, if they are willing, but she does not expect them to come running. She wants only to know how they are going and would hate for them to be left full regret after her death.\nI rang a friend who might have known a contact address for at least one of these children but she too has lost touch and suggested I ring the first ex husband, a distant and mutual friend, who lives in Melbourne.\nIt gets sticky and tricky here. I am fearful of how Cate’s ex husband might respond were I to ring out of the blue and put in a request to him for a phone number for his children in order to enable them to resume contact with their estranged mother if they should wish.\n‘I have not always been the best of mothers,’ Cate writes.\nWhich one of us has? I think.\nThis other friend who has also lost contact with Cate’s children and advises me to ask the first ex husband, warns me that Cate is ‘manipulative’.\nI know the word well. It is a feature I have detected in myself. I inherited it from my mother, a state of mind that says you dare not ask for something directly, you can only safely work your way around to getting someone to give you something or do something for you, by stealth.\nI try not to get into manipulations these days. To me the tendency to manipulate is the tendency of a weak person who lacks in confidence sufficient to cope with the consequences of a direct question, whether positive or negative.\nI suspect women of my mother’s generation were more heavily into manipulation than today because before the advent of feminism and the beginnings of a deeper awareness of the rights of women, at least in western culture, they could only get what they wanted by stealth or feminine guile.\nIt would not have done for a woman of my mother’s generation to be to open with her desires. She would have needed to obscure them, perhaps even from herself.\nGood luck with the problems that Cate's request poses.\nI don't think you should assist in this way. If she wishes to make peace she should do it herself. Any half decent detective could find them pretty easily.\nAs to the will she can simply list their names and direct the executor to search for for them dutifully.\nI showed your post to my husband and he said, \"Has Cate looked up her kids on Facebook and tried to friend them?\"\nRespectful decline Cates request as it could get real messy and ugly. You could get stuck right in the middle of a family dispute, believe it's not a nice place to be :-).\nI'm not sure if you're asking, but I would hesitate to get involved under the circumstances.\nSo far there are no problems with Cate's request, though it's early days, Elephant's Child. On the other hand, as you suggest, self deception can be dangerous. Thanks.\nGlenn above is on-the-button: Facebook of course.\nAnd I agree with Antares above as well. this whole thing smells.\nCate needs to at least MENTION her children, each by name, in her Will.\nA person who is mentioned in a Will, cannot contest it, as the mention indicates they were properly in the thoughts of the author.\nYou're not the first to suggest I should not help out here, Laoch, though I feel inclined to at least let it be known that this mother is trying to contact her children. Beyond that I'll do nothing.\nWe all manipulate. We manipulate with reason as much as we do with emotion but the emotional manipulators usually get the most flack. I would suspect that, of the two, it is the most common as not everyone is capable of intellectual reasoning to that level but I don’t think one is worse than another; it all depends on intent. Either way it’s easy to see people who try and get us to do things we would rather not do as aggressors.\nMy daughter says of me, “You do good guilt,” by which she means I know exactly what buttons to press with her. And I do. Like me she has a natural propensity to feel guilt and so it take no great skill and very little effort to make her feel guilty; it’s bubbling under the lid anyway. And so I have to tread carefully. She expects to get an Upper Second Class Honours for her Psychology Degree and I’m proud of her because she’ll have done that whilst holding down a fulltime job. A 2:1 is good, but it’s not a First. And she knows it. So I don’t know if my eyes gave me away or what – you can do so little about body language – but I did my best to be genuinely pleased. And I am. I think I am. I don’t know what I am.\nAlthough I “do good guilt” I’m not sure that I abuse that power. If I want people to do things I’m more likely to reason with them. I manipulate with logic but I don’t feel so bad about that. I trust reason; reason is honest. Emotions an notoriously unreliable. I’ve seen some very dirty fighters though and it does tend to be women but I guess that’s because they lack physical power or feel they don’t have a position of equal authority in the family and so they resort to “underhanded” methods. My mother most certainly did, or tried to do. But of course a manipulator is only effective if they know their target’s triggers. My mother would send me to Coventry (give me the silent treatment) for days and it had no effect on me whatsoever. It should have had but I knew I could last longer than she could. The same happened at work once. For some reason I crossed a picket line (not like me to be so principled) and my group ostracised me. Several weeks later my boss approached me on their behalf wanting to put an end to all hostilities. I’d worn them down, not the other way round.\nThis doesn’t mean that I’m not susceptible to being manipulated because for years I allowed my father to do exactly that. He used religion as his implement of choice. Most bullies have their gangs just in case they’re not intimidating on their own and most thugs will have a heavy standing at their shoulder. And they don’t get heavier that God Almighty. He didn’t need to scream, rant or rave or hold his breath until he turned blue. All he had to say was, “Well, God says…” and I didn’t have a leg to stand on.\nI think most of the time though the kind of person you’re talking about in your post rely on people’s good natures. We judge ourselves if we turn them away. It’s very clever, isn’t it? We become our own bully. Of course helping someone else makes us feel good about ourselves even (or maybe especially) if they don’t deserve our help so as long as we’re getting something out of the deal then go for it but once they begin to become a drain, that’s the time to call a halt. And be firm.\nI'm not sure of the likelihood that Cate would be on Face Book, Glenn. Maybe we're a bit behind here in Australia but many of the folks I know aged over forty won't have a bar of it, but it's otherwise a good idea.\nI don't fancy getting stuck in the middle of an ugly family dispute, Windsmoke, especially when it's not my own family, but somehow I think that's unlikely to happen.\nSo many folks advising me to take care here, Antares. you too.\nThanks for the warning but I don't think it's as dire as I perhaps made it sound.\nHmmm… bit funny that the lawyer could not track down NOK without an address.\nThe will I suspect is subterfuge, AnnODyne.\nI think Cate wants to make contact with her children. I can understand that.\nI can also understand that something's gone wrong along the way and those kids might elect to continue to avoid her, but it might help for them to know that they are still in their mother's thoughts, whatever that might mean.\nHas she tried the obvious things like the phone book or just googling their names?\nI suspect those kids don't want to be contacted as they are old enough to have made the move themselves if they wanted to. However, that is beside the point. I think as long as you don't get drawn into the family drama, then go ahead and make that first contact. Perhaps the olive branch she offers might be accepted – and that would be something good to hold on to.\nOnce upon a time I would have called the ex and asked for contact details. Now I would pass the ex's number on to cate. If she really wants to know, she will call him. He might even welcome the call after such a long 'cooling off' period!\nA lawyer (I'm assuming that what a soliciter is. If not, please correct me) advising Cate to leave her kids out of the will because she doesn't know their address just doesn't ring true to me. I think she made the story up and is just afraid that if she contacts the children herself, she'll be rejected. I personally would stay out of it, but that's probably due to a flaw in my own character. If you're confident this isn't all going to blow up in your face, and you still have fond feelings for Cate, then, by all means, go ahead.\nIf I were you, I would suggest to 'Cate' that she ask her lawyer to find the children. Most lawyers and law firms use investigators who do just this kind of thing. It usually takes a day or two. Once done, she can get in touch. There are also specialists who can advise her about making contact, etc.\nIt's her responsibility, right? You can support her efforts but not do what she should do for herself.\nI don't know how to suggest this delicately, and I hope you will understand what I am saying. Could you be more apt to go to Cate's rescue (she's asked you to do more than just contact them — she wants you to smooth things over) as a way to avoid dealing with what must be very difficult feelings & thoughts about your mother dying? I think the situation with Cate could be potentially very draining and therefore harmful to you at a time when you might need to conserve your energies for your own things. It sounds like the kind of situation that could snowball into something much bigger very quickly. You're a kind, generous person. Be so to yourself, too. And take care.\nThis out of my realm to offer any good solutions. Go with your guts Elisabeth on what you think is best and what you would like to do for Cate. I know she could and should have done this herself but even if you want to try to help, it is not really wrong.\nThis is just sad and puts you in an awkward position.\nIf the prospect of an inheritance won't flush them out nothing will.\nI tried to Google the next of kin, Christine and it wasn't easy. The family name is commonplace and the two daughters are likely to have changed theirs while the son lives overseas and is out of touch with both parents.\nIt would take something more I suspect to track down these children, who may yet not want to be located.\nI assume Cate's tried those things, Marie, though as I said to Christine earlier I tried, too, without success.\nIt's most likely that the kids don't want to be contacted but I think an olive branch or two might help and if not, so be it.\nI hope I don't end up in the 'discard pile', Steven, but my contact with these people in recent years is very limited and it will not be too upsetting if no one wants to make contact with me anymore, though I can't see why they would dish me.\nI am merely the messenger and I'm offering a brief and indirect message and then bowing out.\nI almost lost track of your wonderful comment, Jim, but found it again just now.\nI know all about doing a guilt trip on my children, I do it from time to time and always try to drag myself and them back out of the morass of such awful pressurizing.\nMy mother did it to me, too.\n'I didn't think \"you'd\" be like that,' she'd say. 'The others yes, but not you.' In others words: my little girl is a good girl, she'd never do anything like that, namely anything I would not expect of her.\nOur emotions guide us into deciding how best to react, if we can exoerience first and then think about them.\nWithout emotions we are in trouble. There are countless examples of psychopaths and sociopaths who are fantastic at reasoning, and all their arguments might make sense at the level of logic but they are devoid of feeling and are therefore dangerous.\nEmotions distinguish us from the robotic, or to some extent from animals, though my hunch is that animals can feel more than we often recognise.\nI'd agree, Stafford, but I suspect Cate knows her ex's number but is too fearful to call him, even with time there's still all that water under the bridge.\nI have since spoken to the Cate's ex and he has assured me he will pass on the message to his children, the two with whom he still has contact and presumably he suggests they will want to talk to me. We shall see. If they don't make contact, I'll leave it there.\nLawyers and solicitors are one and the same here, Kirk and yes, I agree I think the lawyer story might be not entirely accurate, but it may have been a trigger to resume contact.\nSomething has happened to cause Cate to write such a long letter after all this time. I doubt that it's malicious.\nI hope that's not too Pollyana-ish of me.\nMaybe this happens a lot in your part of the world, Mim. I'm not sure, but here as far as i know lawyers tend to expect more of their clients.\nA private investigator might do the job for a price but people here, as far as I know are reluctant to appoint detectives. They'll go through friends first.\nPlease don't worry too much about me, Lynn. I'm not planing on getting myself embroiled in other people's messes. You're right i have enough of my own.\nA phone call is about the extent of it. In fact I've made the call and if the children don't get back to me as a consequence, I'll leave it there. I'll write Cate a latter and tell her there's nothing more I can do.\nI have gone with my guts Fazlisa and so far nothing dreadful has happened nor do I expect it will.\nIt'd be good if something good could come out of it but I'm not counting my chickens, as the saying goes.\nIt has felt an awkward position, Mami and it is very very sad, but as everyone here suggests, it's not for me to intervene beyond a minimal response if necessary. The sadness is for this other estranged family.\nI'm not so sure that it will be much of an inheritance, RH, at least not literally, though there might be other, and to my way of thinking better rewards out of resuming contact, but not if people feel too hurt and bitter or if they are too damaged.\nWhat's a better reward than money?\nWhere do you live, Mars?\nIn your terms I probably live on Mars RH, and here I can't but quote from Oscar Wilde who wrote words to the effect that 'the cynic knows the price of everything and the value of nothing'.\nThere are things worth more than money."
  },
  {
    "text": "The term Real Asset Management or ‘us’ or ‘we’ refers to the owner of the website whose registered office is Central Court, Knoll Rise, Orpington, Kent BR6 0JA. Our company registration number is 2454806. The term ‘you’ refers to the user or viewer of our website.\nThe content of the pages on this website is for your general information and use only. It is subject to change without notice.\nThis website contains material which is licensed to us or is owned by us. This material includes, but is not limited to, the design, layout, look, appearance and graphics. Reproduction is prohibited other than in accordance with the copyright notice, which forms part of these terms and conditions."
  },
  {
    "text": "Since the 1960s, the two groups that historically have developed vaccine guidelines for the United States have been the Advisory Committee on Immunization Practices (ACIP) and the Committee on Infectious Diseases of the American Academy of Pediatrics (AAP). During 1994, these organizations participated in a working group that included representatives from the American Academy of Family Physicians to develop one vaccination schedule that would accommodate the current ACIP and AAP recommendations and ensure the earliest administration of vaccines. The recommended childhood immunization schedule Table_1 has been endorsed by these groups and becomes effective January 1995.\nIn the first year of life, three doses each of diphtheria and tetanus toxoids and pertussis vaccine (DTP), Haemophilus influenzae type b (Hib) vaccine, and oral poliovirus vaccine (OPV) are recommended to be administered at ages 2, 4, and 6 months; however, the third dose of OPV may be administered through age 18 months, and for children who receive Haemophilus b conjugate vaccine (Meningococcal Protein Conjugate) (PRP-OMP) at ages 2 and 4 months, a dose at age 6 months is not required. For hepatitis B vaccine, the first dose is recommended at birth (but can be given up to age 2 months), the second at age 2 months (age 1-4 months is acceptable, provided at least 1 month has elapsed since receipt of the first dose), and the third at age 6- 18 months. Vaccines recommended at age 12-15 months can be administered simultaneously during one visit or during two separate visits. The second dose of measles, mumps, and rubella vaccine (MMR) may be given at entry to kindergarten or middle school. Diphtheria and tetanus toxoids (Td) is recommended at age 11-12 years but may be given through age 14- 16 years. When this vaccine is given at age 11-12 years, health-care providers can ensure that the child has received a second dose of MMR. Reported by: Advisory Committee on Immunization Practices. American Academy of Pediatrics. American Academy of Family Physicians. National Immunization Program, CDC.\nindicate range of acceptable ages for vaccination.\nat either one or two visits.\nHBsAg during an early prenatal visit.\n>=15 months and may be preferred for these doses in children in this age group.\nreceived PRP-OMP at 2 and 4 months of age do not require a dose at 6 months of age.\nconjugate vaccine may be used as a booster dose at age 12-15 months.\n4-6 years of age OR at 11-12 years of age.\nand American Academy of Family Physicians."
  },
  {
    "text": "Sandwich elements with polystyrene core!\nThe extremely light sandwich elements can be processed easily using conventional machines (bevelling, veneering).\nIndividual shaping is problem-free particularly due to the large board formats.\nWe also provide versions with frames."
  },
  {
    "text": "These ceramics come in a variety of colors, which are designed to mix and match. Each piece has a base made of red earth from Ootani which is then hand signed.\nMade in Tokushima - one of the oldest areas in Japan which is dedicated to the the art of ceramics.\nAll Sueki ceramics come packaged in a handmade box."
  },
  {
    "text": "International growth roadmap - a clear plan that secures more efficiency by defining priority products and countries, market entry models, partner criteria, etc.\nProducts/services which are most suitable for export.\nAn overview of countries, including a ranking of country attractiveness.\nConcrete advice how to reach your foreign customers.\nPoints of attention for your organization to ensure that exports can boost your business successfully.\nWe start with a brainstorm session with you before we execute relevant research.\nWhich product or service is the most suitable for export?\nWhich country is most suitable for my product or service?\nWhat is the best market entry strategy?\nIs our internal organization ready for internationalization?"
  },
  {
    "text": "At Apollo Drain & Rooter Service Inc., we believe that the simplest pipe solutions are often the best. That’s why we use advanced trenchless technology to diagnose and repair your plumbing problems without the hassle and cost of digging on your Troutdale, OR property. Trenchless repairs allow us to give you quick and affordable service with results that last.\nTrenchless repairs are essentially repairs that do not require digging trenches. With advanced technology, our industry professionals at Apollo Drain & Rooter Service Inc. is able to service your Troutdale home or business from the interior or exterior of your property, saving time and money.\nThere are a variety of reasons more customers are choosing trenchless services over traditional methods.\nWe use trenchless technology throughout all of our services. Using the following three methods, we are able to address the majority of leaks, clogs, and other problems your Troutdale pipeline may have.\nBefore camera inspections, repairs were often based on guesswork and assumptions. Our trenchless inspection services allow us to locate the exact area of concern and find a solution that works for your pipelining system. These camera inspections are performed using a small camera that our technicians guide through your line. Live feed that is fed back to us gives us the ability to zoom into the affected area and get the information we need to find an effective solution.\nAn important part of any healthy plumbing system is maintenance. A dirty pipeline that is not routinely serviced is at a higher risk of clogs and backups. This can also lead to more serious issues down the road that require new lines and other repairs. Hydro jetting is a very effective and simple drain cleaning service that solves the majority of clogs and debris build up in your lines. This process involves a multi-directional hose with a nozzle that shoots water at 3,500 PSI into your pipes. This cleaning is free of any harmful chemicals and is a good way to keep your pipelines safe from damage and erosion.\nIf your Troutdale pipes need repair, we are able to pinpoint the location and re-line it without having to replace your whole system. Essentially, we begin by lining a felt liner with resin and insert it into the repair site. Once this pipe is in place, it is pushed through your pipelines coating the interior walls with resin. The liner is left to harden in place and when finished, it is removed and you will have a brand-new pipe inside of your existing one.\nWork with Your Local Professionals at Apollo Drain & Rooter Service Inc.\nWhatever plumbing issue your property in Troutdale may face, Apollo Drain & Rooter Service Inc. is here with the trenchless technology to get the job done efficiently. Call us today to learn more about our trenchless services and how we can help your Troutdale, OR property."
  },
  {
    "text": "In our last Community Broadband Bits podcast, Christopher and I discussed the August 10th U.S. Court of Appeals for the Sixth Circuit decision to reverse the FCC’s February 2015 ruling against state barriers. We mentioned Harold Feld’s article about the ruling posted on his website. In keeping with most matters of importance in the municipal Internet network field, Harold expertly sums up the history of the case, the arguments, and what the outcome could mean for the future.\nFeld gets down into the crux of the argument that won over the three judges in the Sixth Circuit - the need to establish if it is states or federal agencies that make the decisions regarding whether or not local governments can provide telecommunications.\nDetermining the answer was a multi-step process and Feld explains how the FCC came to the conclusion that they had the authority to preempt the laws and the states' arguments against it. This was, after all, a test case and Feld describes why the FCC chose Chattanooga and Wilson.\nAs with most things worth doing in policy land, it’s disheartening that it’s an uphill fight to get to rational policy. The idea that states should tell local people in local communities that they can’t invest in their own local infrastructure runs against traditional Republican ideas about small government and local control as it does against traditional Democratic ideas about the responsibility of government to provide basic services and promote competition. But that’s how things work in public policy sometimes. We can either give up and take what we get, or keep pushing until we change things for the better.\nIt has been several weeks, but Lisa and I wanted to answer any lingering questions people may have about the results of the Sixth Circuit case reviewing the FCC's action to remove state-created barriers to municipal networks. We devoted Community Broadband Bits episode 217 to the case and aftermath.\nThe Sixth Circuit ruled against the FCC narrowly - finding that while it had no dispute with the FCC's characterization of municipal networks as beneficial, Congress had not given the FCC the power to overrule state management of its subdivisions (cities). As we have often said, restricting local authority in this manner may be stupid, but states are allowed to do stupid things (especially when powerful companies like AT&T and Comcast urge them to).\nLisa and I explore the decision and explain why we are nonetheless glad that FCC Chairman Tom Wheeler and Commissioners Rosenworcel and Clyburn moved on the petitions from Chattanooga and Wilson to remove state barriers to next-generation network investment. We also reference this blog post from Harold Feld, which is a well-done summary of the situation.\nThe Sixth Circuit Court of Appeals issued their order on August 10th supporting the states of Tennessee and North Carolina in their challenge from an FCC decision from February 2015. Both states objected to the FCC’s decision to preempt state laws preventing municipalities from providing fast, affordable, reliable connectivity via municipal Internet networks. The Appellate Court Judges reviewed the legal arguments, the precedent, and the interplay between federal authority and state sovereignty.\nThe impact of their ruling will affect more than a few pages in a law school text book. Access to high-quality Internet access positively impacts real people and businesses and, as Cecila Kang captures in her recent article in the New York Times, the people who depend on it fear the outcome if their state legislators take it away.\n“We’re very worried because there is no way we could run this equipment on the internet service we used to have, and we can’t imagine the loss we’ll have to the business,” said Charlotte Vick, head of sales for the farm.\nAs Kang notes in her article, the FCC has no plans to appeal the decision, so battles will resume at the state level. Advocates will need to be twice as vigilant because incumbents - the only ones that come out ahead from this decision - may try to push state legislators for even tougher anti-competitive state barriers.\nEPB customers love the fast, affordable, reliable Internet access they get from their muni and they appreciate the way its smart-grid helps them save money on their electric bill. According to a new J.D. Power report, their municipal utility is also the highest rated mid-size utility in the South for customer service and reliability.\nJust a month ago, Consumer Reports magazine rated EPB the best TV and Internet access utility in the county for customer satisfaction, as chosen by a reader survey. The J.D. Power report went on to rank EPB number two in the country in the category of municipal or investor-owned electric utility.\nThe Times Free Press reports that in 2015 EPB Fiber Optics earned a net income of $23.5 million while the electric division earned $3.5 million. EPB President David Wade said that the smart-grid has reduced power outages by 60 percent and contributed to customer satisfaction by enhancing reliability of the system.\n\"The lesson that utilities can learn from other high-performing service providers is that to excel you need a culture that puts customers and employees first,\" said John Hazen, senior director of the utility practice at J.D. Power. \"And because customer expectations continue to increase, you need to have a mindset of continuous improvement to keep up.\"\nEPB Chairman Joe Ferguson said the favorable grades from EPB customers reflect the utility's local ownership, public service and management focus on serving the customer.\nMinneapolis, MN - The 6th Circuit Court of Appeals decided today to dismiss the FCC's February 2015 decision to encourage Internet investment in Tennessee and North Carolina. Tennessee and North Carolina had both restricted local authority to build competitive networks.\n\"We're disappointed that the FCC's efforts to ensure local Internet choice have been struck down,\" says Christopher Mitchell with the Institute for Local Self-Reliance. \"We thank the FCC for working so hard to fight for local authority and we hope that states themselves will recognize the folly of defending big cable and telephone monopolies and remove these barriers to local investment. Communities desperately need these connections and must be able to decide for themselves how to ensure residents and businesses have high quality Internet access.\"\nILSR and Next Century Cities filed an Amicus brief in support of the FCC's position. View the Court's Opinion here.\nDisappointing news from the U.S. Sixth Circuit Court of Appeals today as the Court chooses to reverse the FCC’s February 2015 preemption order that peeled back restrictive state laws in Tennessee and North Carolina. We have the opinion for you to download and review. You can also view the decision at the Sixth Circuit's website.\nWe consider the Sixth Circuit’s decision disappointing, incorrect, and we hope the FCC and the cities of Chattanooga and Wilson appeal this decision. Local connectivity and telecommunications should be determined by the people who will be affected by their own decisions, not by officials who are distant, unaware of local matters, and lobbied by rich corporate Internet Service Providers with an interest in limiting competition.\nIn their statement, Next Century Cities, who joined us in filing an Amicus Brief, said, \"Today’s court ruling is a setback in the fight to ensure access to next-generation broadband for more Americans, and Next Century Cities is disappointed by this decision.\"\n“Today’s ruling doesn’t change the fact that these laws were hurting communities in Tennessee and North Carolina. They were written by telecom industry lobbyists to protect incumbents like AT&T and Comcast from competition. Similar laws exist in other states, and they all need to go. State legislatures should repeal these laws and replace them with ones that promote competition and consumer choice.\nThe results of a statewide Tennessee survey on residential and business connectivity are in and they ain't pretty. Thirteen percent of the state - more than 834,000 people - don’t have access to 25 Megabits per second (Mbps) download and 3 Mbps upload, which is the FCC's definition of broadband. Authors of the study make a number of recommendations, the first of which is removing state barriers that stifle Internet infrastructure investment.\n\"...A More Open Regulatory Environment\"\nThe study, commissioned by the state’s Department of Economic and Community Development (TNECD) earlier this year, includes feedback from more than 23,000 households and businesses.\nThe State of Tennessee could consider lifting administrative burdens and restrictions to broadband infrastructure investment to fostering a more open regulatory environment.\nIn the report, the authors provide detailed reasoning for why the state should embrace an open regulatory environment to encourage competition. They note that state barriers impact electric cooperatives, municipalities that operate electric utilities and cannot expand beyond their own service areas, and municipalities that do not operate electric utilities but can only build telecommunications infrastructure in unserved areas with a private partner.\nThe FCC came to the same conclusion in February 2015 and rolled back Tennessee state laws in order to encourage competition. Tennessee is leading the charge against the FCC's decision with North Carolina (even though NC's Attorney General criticized the law). The parties have filed briefs, attorneys have presented oral arguments, and now the Sixth Circuit Court of Appeals is considering the case."
  },
  {
    "text": "This extremely sweet Nike Air Max 1 WMNS Hyperfuse Premium edition is going to be an instant hit. It has to be. Women like these sweet colors and they likely have to be really strong, nót to get there wallets out for these beauties.\nNike surely has a great trendwatcher at there service, because no one could have predicted this trend as good as this one. On the catwalk of the biggest fashion houses we saw bright colors combined with each others. They call it ‘colorblocking’. And also soft pastel shades were combined together or with those colorblocking shades. So the designers of the Nike Air Max 1 thought: lets combine those trends into once perfect shoe. And thats how the Nike Air Max 1 Hyperfuse Premium Hyper Blue Total Crimson was born. This shoe will be released in juni 2013 so make sure you make a note of that. Because we can imagine this shoe will sell like hot cakes over the counter.\nThis Nike Air Max One Premium Hyperfuse collection has, next to the normal Nike AM1 elementes, also some Air Max ‘90’ and some 97’ looks to it. This shoe has a white mid-sole and a dark blue rubber sole. This shade of blue is also used for the laces. Around the shoe you see a path of soft peach leather and also some light blue leather. The air-bubble in the mid-sole is orange, so this main color keeps coming back."
  },
  {
    "text": "MEMPHIS, Tenn. – The U.S. cotton industry is pleased with passage of the Tax Cuts and Jobs Act (H.R. 1) – legislation it supported that can spur economic growth by 1) lowering taxes and 2) simplifying the code for America’s cotton producers and associated businesses.\nNational Cotton Council (NCC) President/CEO Gary Adams wrote to Senate Majority Leader Mitch McConnell (R-KY) and House Speaker Paul Ryan (R-WI) thanking them for crafting and for shepherding through Congress a bill that will allow farm families to further invest in their operations and preserve that farm for future generations by allowing full and immediate expensing of capital purchases and doubling the estate tax exemption.\nAdams also noted that U.S. cotton producers continue to face low prices and high input costs while lacking an adequate farm bill safety net. As a result, a number of family cotton farms and other cotton businesses have been lost in recent years.\nThe NCC is U.S. cotton’s central organization, and its members include producers, ginners, cottonseed processors and merchandizers, merchants, marketing cooperatives, warehousers, and textile manufacturers. Farms and businesses directly involved in the production, distribution and processing of cotton employ more than 125,000 workers and produce direct business revenue of more than $21 billion. Accounting for the ripple effect of cotton through the broader economy, direct and indirect employment surpasses 280,000 workers with economic activity of almost $100 billion."
  },
  {
    "text": "Baseluos Law Firm (BLF) does represent clients in San Antonio misdemeanor criminal defense cases in Bexar County and surrounding counties. The firm is very aggressive in pursuing all available defenses against a myriad of alleged crimes including DWI, theft, trespassing, and drug offenses. The attorney will interview the client immediately in the course of representation, and we will seek to obtain all information in the District Attorney's file.\nFrom there, the law firm explores all options. We will never tell a client to accept a plea. The bottom line is that a criminal defense attorney must be willing to take a case to trial. Otherwise, prosecutors become very smart at figuring out the defense attorney who is bluffing. Prosecutors who sense fear are less likely to compromise on parameters with wide ranges such as fines, probation time, and downgrading of Class A and Class B misdemeanors.\nNo one is above being wrongfully prosecuted - it happens all the time. What you need to know to give your criminal defense attorney a fighting chance is the following Criminal Bill of Rights. Keep this language on a piece of paper in your wallet and refer to it any time you are stopped.\nMy lawyer has told me NOT to talk to anyone about my case, NOT to answer questions, and NOT to reply to accusations.\nI REFUSE TO CONSENT TO ANY SEARCH.\nCall my lawyer if you want to ask me any questions, search me or my property, or do any tests or other ID procedures.\nI DO NOT WAIVE ANY OF MY CONSTITUTIONAL RIGHTS.\nDo you know how many accused people fail to follow the simple instructions above ? They talk to people about their case, specifically the arresting officer. They answer questions posed them by legal authorities and they reply to accusations.\nThey unwittingly consent to searches despite their constitutional right to refuse. They take tests not knowing that such tests are designed to enhance the appearance of guilt.\nPerhaps there is a little part in all of us that thinks, “Well, if I just do what they tell me, then they shall see it as one big mistake and let me go.” Unfortunately, that is wrong.\nFor example, when an officer tells you, \"Ok, just between you and me, do you think you have had too much to drink?\" , what the officer neglects to tell you is that there is a camera and voice recorder that is recording everything including what you say. There is no such thing as \"Just between you and me\".\nThe officer is certainly not your friend. From the moment he comes into contact with you, his objective is to build a case for the Bexar County and greater San Antonio Texas District Attorney to file against you. Period. The more you talk and the more you move around allow the officer to do just that.\nIf you have been charged with a criminal offense in Bexar County or San Antonio, you must contact a San Antonio Bexar County criminal defense attorney immediately."
  },
  {
    "text": "Watkins Ad Products, established in 1998, is a full line distributor of promotional advertising products, custom message apparel and corporate gifts, and provides embroidery amd screen printing on a wide range of merchandise. Our company offers unique advertising services for businesses, churches, resorts, civic organizations and political candidates, as well as golf tournaments and family reunions. We supply schools, athletic teams, cheerleaders, bands, booster clubs, and other organizations with all their fundraising and school spirit items. A well-stocked showroom is maintained with sample products, catalogs, and special sales brochures to spark the imagination. As you browse our website, you'll discover an array of products designed to get your business noticed in your marketplace. You'll uncover a wealth of innovative items throughout the thousands of manufacturers and brands that we represent.\nCreative services include designing company logos, T-shirt designs, and supplying custom artwork for clients. Our goal is to assist you, our customer, in achieving the special image that you're looking for --- we help you stand out from your competition! Our staff of professionals is committed to providing outstanding customer service, timely delivery, meticulous attention to detail and SATISFACTION GUARANTEED. We strive to help our customers succeed by offering high-quality products at the best possible price. WATKINS AD PRODUCTS IS YOUR COMPLETE SOURCE FOR PROMOTIONAL ADVERTISING. We look forward to working with you!"
  },
  {
    "text": "Gary Hart is a California native who has been exploring the Golden State’s landscapes with his camera for his entire adult life. Before becoming a full-time nature photographer about fifteen years ago, Gary made his living as a writer. Now he enjoys sharing his knowledge and experience in photo workshops in some of the world’s most beautiful locations, and educating photographers with his regular blog and many articles in “Outdoor Photographer” magazine.\nGary offers photo workshops in Yosemite (winter spring and fall), Grand Canyon (spring raft trip and summer monsoon), Columbia River Gorge (spring), the Eastern Sierra (autumn), Death Valley (winter), Hawaii (Big Island and Maui), and New Zealand’s South Island (winter). Not only do these workshops allow Gary to visit his favorite spots at all the most photogenic times, they enable him to meet some of the most dedicated (and fun!) photographers imaginable. The workshops sell out far in advance, with more than 65% repeat customers.\nSometimes you just need to get dirty.\nGary, I not sure what I enjoy more, your photos or your “pearls of wisdom”. I just know that after reading your blogs I become more focus on shooting what I enjoy shooting.\nYou are a gifted writer Gary. I hope to some day to be able to join one of your workshops. Take care my friend.\nEvery time I see your photos on Facebook I want to make it my wallpaper. Is there a way to download a collection of your photos & save?\nThank you. Since is how I make my living, my images are copyrighted——I’m afraid it’s not legal to simply take them and use them without my permission.\nAre your photos available to purchase?\nLet me know if you don’t find what you’re looking for there.\nHey, I really enjoy your blog so I have nominated you for the Liebster Award.\nLove your photos! I am going to attend your Big Island workshop. Just a quick question on your Sony camera. Have you ever run into the dust issue? If so, what would you recommend to clean the sensor safely? Thanks.\nThanks, Sheri. Yeah, dust is a real problem with the mirrorless bodies, but it’s not a show-stopper. The biggest obstacle to overcome is the fear of cleaning your own sensor. Here’s a link that will help: https://www.youtube.com/watch?v=qi6S3jHA21w.\nEnjoyed your photos Gary. I’d taken several of the same shots over the years but nowhere near the same skill level. My photos a used to illustrate my stories so it’s nice to see it done right.\nI would like to personally congratulate you as your blog Eloquent Nature by Gary Hart has been selected by our panelist as one of the Top 100 Nature Photography Blogs on the web.\nThanks, Anuj. I shared the list with my Facebook followers, who seemed to appreciate it as well. I probably spend way too much time working on my blog, so it’s nice to get a shout-out from time to time.\nI live about 30-35 minuets from the Hwy 41 gate to Yosemite. I love the Park.\nThough, driving to work in Fresno I have come to love the of the foothills and particularly the Oaks.\nYour photographs of the Oaks and hills seem always use a lense with a focal length in the 200mm or more.\nWell, I only have the kit lens 18-55mm for an entry level Nikon D3400.\nIt would be appreciated if you would do a series of blogs on what can be accomplished using a 18-55mm and post photos you have taken when using this type of lens.\nStunning photos and great behind-the-scenes insight on the blog. I enjoy your writing as much as the photos, especially since I can apply some of your lessons learned to my own photography. Thank you Gary!"
  },
  {
    "text": "Every day about 130 infants, children and teens walk through the doors of Akron Children’s Hospital Pediatrics (ACHP) in Green for a well-child check-up, sick visit or sports physical.\nStarting Nov. 17, Akron Children’s will offer specialty services in Warren. Services will include cardiology, neurology, orthopedics, urology, lab and radiology. To celebrate the new space, Akron Children’s hosted a community open house.\nAkron Children’s neurology patients will notice a brighter “neighborhood” feel on their next visit with colorful tulips, trees and birds on the walls and, more importantly, a more efficient, streamlined flow for getting in and out of appointments. The redesign of the neurology department is just the start of massive remodeling of the hospital’s neurodevelopmental science center.\nBefore the big game, football players huddle in the locker room with their coaches, devising plays on a large board in an effort to win the game. But huddling is no longer exclusively for sports. It’s just one of the new strategies being applied at Akron Children’s Hospital to ensure its staff functions as a winning team."
  },
  {
    "text": "Most of these pictures were done before scanners or video equipment were easily available on the market. Especially the early ones were created with aide of a draft on some transparent foil and sticking that to the screen. Afterwards the outline was redone in NeoChrome with the mouse. This way you got pretty close to the original proportions and lines. The colouring and dithering was done after the foil had been removed.\nResting Dragon \"inspired by Vincente Segrelle's \"El Mercenario\" Comics\"\nConversion from \"The Broadsword And The Beast Album Cover by Jethro Tull\""
  },
  {
    "text": "Clothes, cosmetics, food and drink labelled with a Bud certified organic logo, mean they are grown and made without the use of genetic modification, synthetic pesticides, herbicides, hormones and antibiotics. While providing a higher level of animal welfare, as animals are free to roam and never tested on.\nNo matter what you are buying, whether it be soap or spinach, choose certified organic to make a difference to the world around us."
  },
  {
    "text": "Y.M. Molding Industry Mfg. Inc."
  },
  {
    "text": "Bathroom tile design ideas and floor designs for bathrooms tiles. Awesome ideas bathrooms tiles designs 11 27 28 bestpatoghcom. Bathrooms tiles designs ideas luxury bathroom tile design ideas. Astounding bathroom tile designs astounding bathrooms tiles designs."
  },
  {
    "text": "Access All Records Of 213-484-0480 Now!\nAccess All Records Of 213-484-0481 Now!\nAccess All Records Of 213-484-0482 Now!\nAccess All Records Of 213-484-0483 Now!\nAccess All Records Of 213-484-0484 Now!\nAccess All Records Of 213-484-0485 Now!\nAccess All Records Of 213-484-0486 Now!\nAccess All Records Of 213-484-0487 Now!\nAccess All Records Of 213-484-0488 Now!\nAccess All Records Of 213-484-0489 Now!\nAccess All Records Of 213-484-0490 Now!\nAccess All Records Of 213-484-0491 Now!\nAccess All Records Of 213-484-0492 Now!\nAccess All Records Of 213-484-0493 Now!\nAccess All Records Of 213-484-0494 Now!\nAccess All Records Of 213-484-0495 Now!\nAccess All Records Of 213-484-0496 Now!\nAccess All Records Of 213-484-0497 Now!\nAccess All Records Of 213-484-0498 Now!\nAccess All Records Of 213-484-0499 Now!"
  },
  {
    "text": "Calling all Fishermen & Fisherwomen! Another great Carolina Beach, NC fishing event, organized by the Southeast King Mackerel Club, is just around the corner. Saturday, October 1st and Sunday, October 2nd, anglers will be baiting up and casting out from local fishing piers on Pleasure Island, in the hopes of winning a variety of prizes. The Southeast King Mackerel Club holds charitable fishing events throughout the year. For registration information, call 910.538.0115."
  },
  {
    "text": "Episode 01: Talking Transatlantic Trade: Will the truce hold?\nTrade is a top issue in the transatlantic relationship. Since he took office, President Trump has been focused on the U.S. trade deficit and economic competition with Europe, with China, and with most of rest of the world. He imposed tariffs on imported steel and aluminum, prompting a backlash from the European Union, which imposed its own retaliatory measures on U.S. imports. But this was not the end of it and Trump later threatened to impose 25 percent tariffs on automobiles imported from Europe. Where do we stand now? How serious is the danger of trade war? Trump and EU Commission president Jean-Claude Juncker seemed to reach a truce in their July 25 meeting at the White House. How durable will that truce be? How serious is the threat of a new escalation in this trade war? And what would be its consequences?\nIn this inaugural episode of The Zeitgeist, Jeff Rathke discusses transatlantic trade in the Trump era with Peter Rashish.\nSubscribe on iTunes, Spotify, Google Play, Tune In, and Stitcher."
  },
  {
    "text": "Come visit Ladybugs Play to test your luck on the wheel. Each family will spin the wheel upon entrance and try to win a prize. Children will also have the chance to search for our hidden leprechaun in hopes of identifying his hiding place and earning a reward."
  },
  {
    "text": "Matcha Green Tea, Delivering to the US! Order number # 1622. Beginner's Matcha Set - Free Delivery! x 1. We are going to ship your Matcha in 6 hours (23rd, 18:00 Japan time). Thank you again!"
  },
  {
    "text": "Online universities offer Associate Degree, Bachelor’s Degree, Master’s Degree and even online certificate programs. This is how education and technology have evolved on-campus to online campus where professional degrees and certifications can be attained.\nAn Associate Degree comes before a Bachelor’s degree. So it seems logical to earn an Associate Degree first in preparation for the Bachelor’s Degree although this isn’t always the case. Because the decision will still be yours, it depends on what career or fields match your interest, abilities and skills.\nThere are distance learning universities offering a wide selection of courses online where the curriculum is actually premeditated and enhanced from the conventional to today’s innovative approach. Aspirations to finish Accounting, Business Administration, Communication, Computer Applications, Counter Terrorism Studies, Criminal Justice, Public Health, Retail Management, Paralegal Studies and a whole lot more are just a few of the online Associate Degrees in preparation for further study in the Bachelor’s Degree level but depending on what universities are offering. Generally, there are 8 to 16-week courses available and luckily, you can find Universities online with no application fee, with book grants available and with a strong career and student support system.\nSelect the program you desire. You need to consider your forte since the key to ensure a productive educational experience is to choose the right degree plan. There are more than 190 online degrees and certificates to choose from and this means a lot of thinking before you decide.\nApply Online. Once you are 100% determined to pursue an associate degree, you must complete and finally submit the online application for admission. Have a list of your previous educational attainment and academic program handy because you will need to provide these to fill in needed information. A student ID and password will be given and will be used every time you log into the e-campus. Typically, the application process takes 10 to 15 minutes.\nComplete the orientation. This usually takes 15-20 minutes. Just like enrolling in a conventional school, an online orientation is a must where academic and financial policies as well as Student Rights will be communicated to you. After finishing the orientation, you will be allowed to be admitted to the university that you desire.\nAfter completing the steps above, a member of the enrollment team will either be sending an email or will give you a call regarding the associate degree or course you enrolled in and any other inquiries you may have."
  },
  {
    "text": "Gunmen in Pakistan have ambushed a bus and killed 14 passengers after forcing them off the vehicle in the country's south-west, an official said.\nSadaf Khadem, who on Saturday became the first Iranian woman to contest an official boxing bout, has cancelled her return to Tehran after an arrest warrant was issued for her there, her representative said yesterday.\nA New Zealand nurse kidnapped by Isil in Syria more than five years ago may still be alive, says her employer the Red Cross, breaking its silence in attempts to find her.\nShamima Begum, the east London schoolgirl who fled to Syria, served in the Islamic State's \"morality police\" and also tried to recruit other young women to join the jihadist group, well-placed sources have told reporters.\nAn Israeli spacecraft lost contact with Earth and crashed just moments before it was to land on the moon late yesterday, failing in an ambitious attempt to make history as the first privately funded lunar mission.\nPeople don't call Benjamin Netanyahu \"the magician\" for nothing. The attorney general had already served notice that he plans to indict the Israeli prime minister on multiple counts of bribery and fraud. A popular former military chief with a reputation for integrity had convinced many in Israel their leader had to go. But the scandals weren't enough to sink Netanyahu's bid to become Israel's longest-serving prime minister. His nationalist base rallied to his aid, cushioning him against likely charges.\nEASTERN forces and troops loyal to the Tripoli government fought on the outskirts of Libya's capital yesterday as thousands of residents fled from the battle.\nTurkey has warned it could buy jets and additional air defence systems from Russia if it cannot get Patriot missile shields and F-35 jets from Washington, raising the prospect of ever deeper defence ties between Moscow and a Nato member.\nIsrael's elections were too close to call last night as both Benjamin Netanyahu and the former general trying to unseat him claimed victory.\nIsraelis began voting in an election on Tuesday that could hand conservative Prime Minister Benjamin Netanyahu a record fifth term or see him dethroned by an ex-general who has pledged clean government and social cohesion.\nThe Israeli military vehicle rolled slowly through the dark streets of Beit Ummar, a Palestinian town in the southern occupied West Bank.\nThey could have been a couple in love. And perhaps they were. In their own way. Rami Elhahan and Bassam Aramin. Men in their fifties. All the tell-tell signs were there. The eyes. The eyes. The way they met. Their lightness and the gentleness of touches. The slightest of smiles.\nIsraeli Prime Minister Benjamin Netanyahu has fallen behind his main challenger in opinion polls ahead of next week's election but still has an easier path to form a government that would keep him in power for a record fifth term.\nThe children of murdered Saudi Arabian journalist Jamal Khashoggi have received million-dollar houses in the kingdom and monthly five-figure payments as compensation for the killing of their father.\nTurkish President Recep Tayyip Erdogan's AK Party has decided to lodge objections to local election results in all 39 Istanbul districts, the 'Hurriyet' newspaper said yesterday, after results showed a narrow lead for the main opposition candidate.\nTwo Israeli researchers said yesterday they had discovered a network of hundreds of fake Twitter accounts that promoted Israeli Prime Minister Benjamin Netanyahu and attacked his political rivals, a week before the election.\nIsraeli Prime Minister Benjamin Netanyahu's Likud Party is scrambling to regain lost ground in the polls by trying to paint his main rival as mentally unstable.\nA third young Palestinian has died as tens of thousands of protesters gathered near the Israeli border to mark the first anniversary of weekly demos in the Gaza Strip.\nA €388m superyacht belonging to a Russian billionaire in one of the world's costliest divorce battles has been released by a Dubai court after being impounded last year.\nAn airstrike, most likely by the Saudi-led coalition, struck near a rural hospital in northern Yemen, killing seven people including four children, according to the charity Save the Children, which supports the facility.\nSchoolsS reopened in southern Israel and traffic clogged Gaza's streets yesterday amid signs of a de-escalation from the most serious cross-border fighting in months.\nIsraeli Prime Minister Benjamin Netanyahu returned home from Washington yesterday, going straight into military consultations after a night of heavy fire as Israeli aircraft bombed Gaza targets and Palestinian militants fired rockets into Israel.\nTen children, part of the same extended family, were killed by a US air strike in Afghanistan, along with three adult civilians, the United Nations has said.\nThe Israeli military said it had begun carrying out strikes on Hamas militant targets in the Gaza Strip yesterday, hours after a rocket struck a house in Israel.\nDubai's government has vigorously denied a claim by R&B singer R Kelly that he had planned concerts in the emirate after he had sought permission from a US judge to travel there despite facing sexual-abuse charges.\nThe US-backed Syrian forces' push to defeat Isil in its last bastion in Syria has been slowed by the presence of civilians and scores of prisoners held by the extremists, officials said.\nIsrael pounded Gaza with airstrikes hitting 100 locations after militants in the territory fired two rockets towards Tel Aviv, the first time the coastal city has been targeted since the war in 2014.\nIsil faced imminent defeat in its final enclave last night as hundreds of jihadist fighters and their families surrendered and the US-backed Syrian Democratic Forces (SDF) claimed the battle was as good as over.\nIsraeli troops shot dead a Palestinian man after he ran at them with a knife in the Israeli-occupied West Bank yesterday, the military said.\nAir strikes by the Saudi-led coalition killed at least 22 civilians, including women and children, in a village in northern Yemen, the United Nations said.\nIn Baghuz, a single black flag fluttered yesterday in a light afternoon breeze above wrecked vehicles and improvised tents - the last Isil banner flying over the last of its territory east of the Euphrates. The final slice of the terror group's \"caliphate\" was braced for a fresh assault from Western-backed forces.\nU.S-backed fighters will resume their assault on Islamic State's last, small patch of ground in eastern Syria if no more civilians come out by Saturday afternoon, one of their spokesmen said on Friday.\nTurkey is running out of time to avert a showdown with the United States over its plans to buy Russian air defences and spurn a counter-offer from its Nato partner, raising the chance of US sanctions against it.\nAmerican and British-made bombs may have killed or injured nearly 1,000 civilians, including women and children, in Yemen's four-year conflict, according to a report by human rights groups.\nHundreds of children in Iraq have been charged with links to terrorism, many of them based on confessions obtained through torture, a human rights group has found.\nIraq and the Kurdish regional government have charged hundreds of children with terrorism for alleged affiliation with the Islamic State group, often using torture to coerce confessions, Human Rights Watch said.\nUS-backed fighters have slowed an offensive to take Isil's last enclave in eastern Syria as a small number of civilians remain there, though fierce fighting continues.\nThe Dutch man who married British teenager Shamima Begum after she ran away to join Isil now wants to return to the Netherlands with her and their newborn son.\nColumns of black smoke billowed from the last small piece of territory held by Isil militants yesterday as US-backed fighters pounded the area with artillery fire and airstrikes.\nShamima Begum's Dutch husband says he wants to return to the Netherlands with her and their newborn son.\nWe have a remarkably myopic view of terrorist organisations. If they are not on our news channels, the assumption is that they have gone away. Yet the reality is that they are locked into struggles that they see on millenarian timelines in advance of God's greater glory.\nShamima Begum and her newborn baby are thought to have been moved from a Syrian refugee camp after they were \"threatened\", her family's lawyer has said.\nUnited Nations investigators said Israeli security forces may have committed war crimes and crimes against humanity in killing 189 Palestinians and wounding more than 6,100 at weekly protests in Gaza last year.\nAt least 10 people were killed and more than 20 injured when a fire broke out at the main train station in Egypt's capital on Wednesday, two medical sources said.\nA Saudi princess has been named as the country's first ever female ambassador and its next envoy to the United States.\nA devastating fire has raced through densely packed buildings in a centuries-old shopping district in Bangladesh's capital, killing at least 70 people, officials said.\nIsil appeared closer to defeat in its last enclave in eastern Syria as a civilian convoy left the besieged area where US-backed forces estimate several hundred jihadists are still holed up.\nAround 200 families are trapped in a tiny pocket of land in Syria still controlled by Isil and are being bombed by US-led coalition forces, the UN has said.\nSaudi Arabia has agreed to free more than 2,100 Pakistani prisoners as the kingdom's crown prince concluded a visit to its nuclear-armed ally.\nOne of Israel's most prominent dovish politicians, former foreign minister Tzipi Livni, yesterday said she was leaving politics and warned \"democracy is in danger\".\nKhudida Haji has followed news of the battle for the caliphate's final stronghold more closely than most. For four and-a-half years, he has been hoping for information on family members captured by the jihadists. Out of the five that went missing the day Isil overran the Yazidi homeland of Sinjar, northern Iraq, in 2014, only one returned.\nWidowed, homeless, having already lost two young children and utterly alone save for the unborn baby she is soon to give birth to in a Syrian detention camp. So one might expect to detect a note of contrition in the east London accent of teen jihadi bride Shamima Begum.\nA senior French officer involved in the fight against the co-called Islamic State terror group in Syria faces punishment - from his own side - after launching a scathing attack on the tactics used by the US-led coalition to defeat Isil in its remaining stronghold of Hajin, a French army spokesman said yesterday.\nIran is planning a \"new Holocaust\" to destroy Israel, US Vice President Mike Pence claimed at a summit on Middle Eastern security.\nTurkish police believe the remains of murdered Saudi journalist Jamal Khashoggi may have been burned, according to a police report.\nDisplaced by war, starving and living under a tree, 12-year old Fatima Qoba was just 10kg when she was carried into a Yemeni malnutrition clinic.\nWhen London teenager Shamima Begum fled Britain with two other schoolgirls in 2015 to join Isil, it shocked a nation. Now, she wants to go home.\nConjoined twin boys born under blockade in Yemen nearly three weeks ago died at the weekend after attempts to secure their evacuation for potentially life-saving treatment failed.\nUS-backed troops yesterday battled at Syria's eastern edge to oust Isil from the last square mile of the group's once-sprawling so-called caliphate territory.\nThe landscape of the eastern Syrian Desert is so flat that from a vantage point 300 yards away you can almost see the entirety of the minuscule last pocket of territory ruled over by the Islamic State of Iraq and the Levant.\nConjoined twin boys born in the chaos of Yemen's war may be evacuated to Saudi Arabia for lifesaving treatment, Saudi authorities said yesterday.\nA five-year-old girl was rescued from the rubble of an eight-storey apartment building in Istanbul yesterday, raising the number of survivors of the collapsed structure to 13. At least 10 people have been found dead.\nAfghan opposition leaders are set to meet Taliban envoys in a meeting decried by Afghanistan government officials as a betrayal that could let insurgents exploit political divisions.\nPope Francis is opening his historic visit to the United Arab Emirates by meeting with the federation's leader and a group of Muslim elders before addressing faith leaders in a show of religious tolerance in a Muslim region known for its restrictions on religious freedom.\nFrance is planning to repatriate more than 100 Isil suspects from Syria amid fears they could lose track of them after US troops withdraw from the war-torn country.\nThe United Arab Emirates vice-president boasted of the country's \"significant progress\" on gender equality as he handed out awards for promoting equal opportunity. The only trouble was - all of them went to men.\nA senior US government official, speaking after six days of US peace talks with Afghan Taliban militants, said that Washington was committed to withdrawing foreign forces from Afghanistan to end more than 17 years of war.\nThe United Nations said shelling of a camp for displaced people in northern Yemen killed eight civilians and wounded 30 others, as the UN envoy arrived yesterday in the capital Sanaa for ceasefire talks with Houthi rebels.\nTaliban officials said US negotiators yesterday agreed a draft peace deal stipulating the withdrawal of foreign forces from Afghanistan within 18 months of the agreement being signed.\nA Taliban attack in central Afghanistan yesterday killed scores of security personnel, officials said, with some estimates putting the death toll at more than 100, amid government silence about one of the most deadly insurgent attacks in months.\nIsraeli airstrikes in Syria killed 11 Iranian and pro-Assad fighters early yesterday, in the most serious direct combat between Iranian and Israeli forces in the past six months.\nFour American servicemen were killed in an Isil suicide bombing in Syria yesterday, calling into question Donald Trump's decision to withdraw troops before the Islamist group had been defeated.\nSevere weather conditions in Syria have killed at least 15 displaced children seeking refuge, over half of whom were in a camp under US control.\nHopes for a fresh truce in Yemen were dealt a blow over the weekend as Houthi rebels boycotted UN-brokered peace talks and threatened further drone strikes against pro-­government forces.\nThe US secretary of state insists he will press Saudi Arabia's crown prince to ensure that the killers of journalist Jamal Khashoggi are held accountable.\nUS troops have begun withdrawing from Syria, compounding weeks of confusion over Donald Trump's policy in the Middle East and raising fears over the fate of America's Kurdish allies.\nAn eight-year-old Syrian girl has died in Lebanon after she fell into a swollen river and drowned in the northern town of Minyeh, as refugee camps were battered by extreme winter weather.\nAn 18-year-old Saudi woman's flight from what she said was an abusive family has rallied opposition to the kingdom's male guardianship system, still a major constraint on women despite the conservative Muslim country's efforts to open up.\nIran will put two satellites into orbit in coming weeks using domestically made missiles, President Hassan Rouhani said yesterday, a week after Washington warned it not to pursue three planned space rocket launches.\nHouthi rebels used an explosive-packed drone to target Yemen's military leaders at an army parade yesterday, killing six soldiers and wounding several senior officers.\nAn 18-year-old Saudi Arabian woman who fled her family over alleged abuse and barricaded herself in a Bangkok airport hotel room in a bid for asylum will be allowed to stay in Thailand while her case is evaluated by the UN refugee agency, immigration authorities said."
  },
  {
    "text": "Mountain biking is becoming quite prevalent out here on the Sunshine Coast with some world class facilities. We are very fortunate at Tzoonie that we have direct access to many kilometers of old logging trails ideal for biking or hiking. It is probably just a matter of time before someone develops the suicidal downhill runs that are becoming so popular around the world. There is a biking video on this website that was produced a couple of years ago that illustrates some of the trails and terrain available at the present time. A few days ago we decided to take some bikes out and do an inspection of one main trail to determine whether or not it is passable following the record rainfall we experienced early this spring. Some of the washouts were serious and most certainly offer a challenge to bikers. In spite of the damage, they are spectacular and put natures force into perspective. For guests who would prefer not to push a bike through some difficult terrain, we are suggesting that perhaps a great hike would suffice. We have a couple of destinations for lunch stops that offer incredible scenery and exploration of rain forest, creeks, etc. I am attaching a couple of photos of some of what we discovered during our exploration."
  },
  {
    "text": "St John the Baptist Church ​in Burford undertook a bold new redevelopment project at Warwick Hall to unite the church and local community through the building of a new community facility. The brief was to extend and adapt the listed building to provide a new hall flexible enough to meet the wide ranging needs of today’s end users. The challenge was to deliver a new confident community facility within one of the most historically sensitive church building settings in the country. ClewsLA provided landscape architecture services from initial design through to project completion.\nThe Warwick Hall has been described by the Bishop of Dorchester as this generation’s ‘gift’ to Burford, building on successive generations of work over centuries in order to build, develop and maintain the church and its setting."
  },
  {
    "text": "The third youngest cow to hit 90\" T2T at a few weeks over 5 years old! Bronze winner at the 2015 Horn Showcase.\nTip to Tip 70.8750 11/25/2013 70\" at 36 months!"
  },
  {
    "text": "My arms are detaching from my shoulders ;-) It's an amazing piece of art. I'll try to figure out how it works!\nAny idea on how transform square to any quadrangle in a linear fashion, pixel -> pixel mapping ?\nwithout going through the code, and knowing Dodicat, he is probably 'just' rotating the end-points through 3D space... the 3D -> 2D(screen) function is pretty simple and fast.\nThe axial rotate is Rodriue's method.\nDot and cross products I am afraid.\nIt's the easiest way to do it.\nHere are some actual coloured tiles.\nBut the method is not very analytical.\n'rot for the points,crot for the centres.\ndodicat wrote: The axial rotate is Rodriue's method.\nI'll try all that. Sounds nice. Rodrigue rotation is a must you're right, and not so difficult. I've already used that some times ago.\nand Norm is just (K) the unit vector pointing the axis direction.\nconst as string imgFileName => \"planet.bmp\"\ndraw string (10,54), \"pixel transfer..\"\ndraw string (SCREENTEST.scrW - 1 - 4 - 12,12), \"X\"\nVery kind, thanks for your attention!\nHowever the value of this showcase here is probably more to be very straighforward with the maths involved. I solved the whole thing with Maxima (a free symbolic math solver), copied it and pasted without any other adjustement.\ndim as double rE => 400.\ndim as double rA => 100.\nThere is a nice fading effect by the way. At least could be nice if used correctly."
  },
  {
    "text": "INFORMATION INFRASTRUCTURE: NEXT TERROR TARGET?\nAs the war on terrorism continues, security experts fear that the next battleground could be on the information infrastructure front. Such attacks could disrupt power systems, penetrate financial institutions and disable voice communications systems.\nThe United States is not producing the talent or investment needed to confront the threat. A shortage of trained information security specialists, poorly designed and tested software, and a lack of funding for security education and research poses serious risks to the country's infrastructure.\nWe have too few trained individuals who really understand the principles of security and there is almost no national investment in producing more. The incredible growth of our society's deployment of computing has too often been conducted with concerns for issues of safety, security and reliability.\nThe scope of infrastructure protection is larger than just computer security, and we should be concern with a broader scope, that could be called information assurance. Information assurance also involves issues of physical security, malicious software, privacy, software engineering, database security, network security, computer forensics, intrusion detection, and several other fields.\nAnyone who produces computer code or build systems should be aware that some practices are more dangerous than others, could cause harm to the public and infringe on privacy. Engineers in particular should have an awareness that there are areas where their expertise does not reach and they need to call in specialists.\nInformation security specialists are a scarce commodity. Of the 23 leading U.S. universities involved in computer security research, only 20 Ph.Ds were granted in the last three years. There are probably fewer than 100 faculty in the United States who really have some experience on this field. There are very few who have a broad view and actually can address the whole area.\nInstead of finding ways to design new systems resistant to attack, must of the effort is directed at how to apply new patches to the same old, buggy code. This does not serve to fix the long-term problems. The immediate problems of cyber systems can be patched by implementing best practices, but these will not address the fundamental problems of cyberterrorism.\n· Interruption: An asset of the system is destroyed or becomes unavailable or unusable. This is referred to as an attack on availability. Examples include destruction of a piece of hardware, such as a hard disk, the cutting of a communication line, or the disabling of the file management system.\n· Fabrication: The attacker inserts counterfeit objects into the system. This is referred to as an attack on authenticity. Examples include the insertion of spurious messages in a network or the addition of records to a file.\nA useful categorization of these attacks is in terms of passive attacks and active attacks. Passive attacks are in the nature of monitoring of transmissions. The goal of the attacker is to obtain information that is being transmitted. Two types of passive attacks are(1) release of message content;(2) traffic analysis. A release of message content is easily understood. A telephone conversation, an electronic mail message, and a transferred file may contain sensitive or confidential information.\nThe second passive attack, traffic analysis, is more subtle. Suppose that we had a way of masking the contents of a message or other information traffic so that Cuba, even if they capture the information, could not extract the real information because of the use of encryption. The attacker could after a period of time extract the information and messages, defeating the encryption process.\nThe second major category of attack is active attacks. These attacks involve some modification of the data stream or the creation of a false stream. It can be subdivided into four categories: masquerade, replay, modification of message, denial of service.\nA masquerade takes place when the attacker, under certain entity, pretends to be a different entity, and therefore enabling an authorized entity to obtain extra privileges. Replay involves the passive capture of a data unit and its subsequent retransmission to produce an unauthorized effect.\nModification of service simply means that some portion of a legitimate message is altered, or that messages are delayed or reordered, to produce an unauthorized effect. The denial of service prevents or inhibits the normal use or management of communications facilities. This is a very important and serious possible attack. It could disrupt an entire network, either by disabling the network or by overloading it with messages so as to degrade performance. The attacker could target airports, financial centers, power companies, dams control centers, etc. It is quite difficult to prevent active attacks. The goal is to detect them and to recover from any disruption or delays caused by them.\nThe objective of the intruder is to gain access to a system or to increase the range of privileges accessible on a system. The intruder must acquired information that should have been protected. In most cases, this information is in the form of a password. The password file can be protected by one way encryption or by limiting the access control to the file. What are the most common techniques used so far to try to break into a system?\nNetwork security has assumed increasing importance. Individuals, corporations, government agencies, must heighten their awareness to protect data and messages, and to protect systems from network-based attacks. The disciplines of cryptography and network security have matured, leading to the development of practical, readily available applications to enforce network security."
  },
  {
    "text": "Deliciously Savvy is hosting a super fun Pet Giveaway! 5 Lucky Winners will each receive a New Loot Pets Crate for their own dog! What is Loot Pets you ask? Loot Pets is a Monthly Crate of Geeky Gear and Goods for your Dog! Loot Pets is a Monthly Mystery Crate for Pets and the People That Love Them… delivering apparel, accessories, toys, treats and more! You get a $50+ value in every crate PLUS for each crate purchased… Loot Pets will donate $1 to a local, national, or international animal welfare charity! I just love that! Enter Today & Good Luck from Baby too!\nPLUS a Big Thank You to all blogs helping to promote this giveaway with their fabulous readers! Thanks for all you do!\nThis giveaway will end at 9AM (EST) on 03/16/2016.\nDeliciously Savvy did not receive any form of compensation for this giveaway other than receiving this item in order to facilitate my review. Once winner is selected via the Rafflecopter process, the product will be shipped. Winner has 24 hours to respond or another winner will be chosen. No other blog associated with this giveaway is responsible for the product shipment. Loot Pets will be providing the prizes above to the winners. Thank You for stopping by! Any Questions or Concerns email me at mcushing7 (at) hotmail (dot) com.\nI would love to get this box for my dog, Señor Mike the Senior Dog, because really I can’t spoil him enough."
  },
  {
    "text": "Gaining customer satisfaction is our company's aim for 6061 Industrial Aluminum Profile , 6063 Industrial Aluminum Profile , Industrial Aluminum Profile , Aggressive price with top quality and satisfying support make us earned extra customers.we wish to work along with you and request common enhancement.\n\"The corporation upholds the philosophy of \"\"Be No.1 in excellent, be rooted on credit rating and trustworthiness for growth\"\", will proceed to provide aged and new buyers from home and abroad whole-heatedly for 6061 Industrial Aluminum Profile , 6063 Industrial Aluminum Profile , Industrial Aluminum Profile , As a way to make use of the resource on the expanding information and facts in international trade we welcome prospects from everywhere on the web and offline. In spite in the top quality merchandise we offer you effective and satisfying consultation service is supplied by our specialist after-sale service group. Solution lists and detailed parameters and any other info weil be sent for you timely for the inquiries. So be sure to get in touch with us by sending us emails or contact us if you have any concerns about our firm. ou can also get our address info from our web site and come to our enterprise. or a field survey of our solutions. We're confident that we are likely to share mutual results and build solid co-operation relations with our companions in this market. We're looking forward to your inquiries."
  },
  {
    "text": "Unlike the Sola 1200 Spot, the Sola 800 features both flood and spot modes, at 800 lumen and 500 lumen respectively. It makes an absolutely wonderful light for exploring our occasionally dark waters in the Pacific Northwest.\nBeach or boat, the perfect bag for any kind of water-related activity. Available in lengths of 36\", 26\", or 22\".\nThe GoBe 500 Spot is perfect for getting up close and personal, with its 20 degree beam and 500 lumen output. Great for making the colors stand out on smaller creatures such as the shrimp and anemones."
  },
  {
    "text": "EssayThinker can be an expert essay writing service accessible on the net to anybody who requires an article papers written into a Writingessayeast significant common at a reasonable selling price. Definitely, article writing support is, in inclusion, contained within the long listing of our offerings. Leave the remainder to trained professionals operating with us to supply you with the highest quality essays online. Your documents when utilizing our article service on line is going to function as the optimal / optimally factor you’ve ever done in reference to your own academic work! On the web, you’ll discover custom composition services where you could buy a specialist author to do your document. Once you locate the suitable composition writing service on your demands you’ll understand the distinction. The purpose of the business alone makes this one of the greatest article solutions.\nDiscover upcoming conventions and some textbooks that might significantly boost your qualities.\nSuch services are often distinguished because they provide economical article writing. Very Good essay writing isn’t simple job. Expert essay author that could execute a rogerian essay document are found on composing support like this one. Composing an essay demands a terrific deal of training to generate the articles. This is exactly why we know that we supply the optimal / brilliantly essay composing right today. EssayThinker provides an essay writer for each subject. You’ll never must turn to a different composition writing service. This is among the very best graded essay writing service which provides all creating assistance. For instance we have produced a very helpful service essay writing information for students who must work with their individual documents."
  },
  {
    "text": "found that the prices are very reasonable for good quality products.\nI like this fabric store. I can browse in the store without constantly been nag by a sales person. They have good variety of fabric and buttons. Last time I bought fabric to make baby blanket and the sales person helped me to choose and cut it the right size. She was well knowledge and courteous and most importantly not pushy. I will visit this store again.\ni like shopping there. They have a good selection of fabrics and the prices are quite reasonable, especially when they have sales. The store is organized and easy to browse. I would recommend shopping here for fabrics."
  },
  {
    "text": "Address Inputs. DEVICE/PAGE ADDRESSES (A2, A1, A0): The A2, A1 and. A0 pins are device address inputs that are hard wired for the. 24C eight 2K. 28 Jan Part Number: 24C02WP Function: SERIAL 2K ( x 8) EEPROM Maker: STMicroelectronics. Pinouts: 24C02WP datasheet. Description. 24c02wp Datasheet PDF Download -, 24c02wp data sheet.\nFor additional information, see the Global 24c002wp Programme terms and conditions – opens in a new window or tab This amount includes applicable customs duties, taxes, brokerage and other fees. Applicable products includes and only includes books from Joybuy Collection; 2.\nLearn More – opens in a new window or tab Any international postage and import charges are paid in part to Pitney Bowes Inc. A brand-new, unused, unopened and undamaged item in original retail packaging where packaging is applicable.\nSeller information mjk-electronics Watch list is full. Most purchases from business sellers are 2c02wp by the Consumer Contract Regulations which give you the right to cancel the purchase within 14 days after the day you receive the item.\n42c02wp the seller’s listing for full details. Immediate payment of EUR 1. Learn more – opens in new window or tab Seller information mjk-electronics Content on this site is for reference purposes, and we recommend that you contact the seller for additional information on the product.\nSkip to main content. Select a valid country. Will usually dispatch within 1 working day of receiving cleared payment – opens in a new window or tab. Take a look at our Returning an item help page for 24c02sp details. Description Postage and payments. The seller hasn’t specified a postage method to United States. Find out more about your rights as a buyer – opens in a new window or tab and exceptions 24c20wp opens in a new window or tab.\nSort by Default Default. There are 17 items available. Multiple factors, such as the shipping method, number of items, and package weight, may influence the calculation of the final shipping costs.\nThis amount is subject to change until you make payment. Get the item you ordered or your money back. All Stars 0 All Stars 0.\nMay not post to United States – Read item description or contact seller for postage options. Seller assumes all responsibility for this listing. Learn More – opens in a new window or tab International postage and import charges paid to Pitney Bowes Inc. Return Policy The returns policy applies to specific items.\nAdd to Watch list Watching. Have you placed an order? The other products non Joybuy c products will be charged separately; 4. See all condition definitions – opens in a new window or tab Reviews from the Spanish 24c02ap. For a day return due to quality issues: See other items More Add to Watch list.\nPeople who viewed this item also viewed. Reviews from the Global site English.\nBack to home page Return to top. Immediate payment required for this item. The other products non Joybuy c products will be charged separately.\nMerci de me contacter avant de faire un litige. Learn more – opens in a new window or tab. Contact the seller – opens in a new window or 2402wp and request post to your location. Add to basket ."
  },
  {
    "text": "95% Polyester, 5% Elastane. Measurements Not Worn: Total Length: 59cm/23\". Measured On UK Size 10. Hand Wash Only. Model Wears UK Size 10."
  },
  {
    "text": "The hands-on race car, it is a beauty, use electric tape to decorate it the way you find most pleasing, and add some bows as streamers!\nThis is what you need: two plastic tubs and lids about 4 cm deep and 12 cm in diameter, you can get them at any delicatessen counter of store, two small canning lids, two roofing nails or screws that have the same approximate size, a steel wire coat hanger from the dry cleaners, some plywood and the car body which is a piece of wood about 2×4 cm and 30 cm long. You can get that as a trimming from a carpenter or ask a friend.\nThis is one rear wheel, note the lid is on the plastic tub and we have decorated the rims with electric tape. If you pull the take hard it will follow the edge of the lid and the top or the tub. At the centre of the bottom of the tub and the centre of the lid, burn a hole with a heated piece of coat hanger wire. You need some help from an adult, use a candle or small gas burner or barbecue lighter to heat the tip of the wire.\nPush the coat hanger axle through the hole and put on a washer made of a short section of a straw.\nThe tail end of the car body with a slot for the stabilizer The slot is cut into the wood with a saw and it should be about the same width as the thickness of the stabilizer.\nThe front wheels go on next, they are two canning lids, put the rubber on the outside and use a roofing nail to fix the wheels to the body, use the pre-drilled hole. Make sure that you do not hammer the nails in all the way because the wheels won’t turn then.\nThe stabilizer goes into the slot at the rear end of the body, make sure the hole in the stabilizer is at the back and at the top, make a little grove with a file in the bottom for the elastic to fit iin when you launch the car. You might sand or file the edge of the this plywood stabilizer a little to better fit into the slot.\nThe launch pad is a piece of plywood or about 10 centimeters wide and about 45 centimeters long, at one end cut two small slots with a fine saw where the elastic then can be pulled into just as in the illustration. Call this an “Impuls” device and you will impress everybody!\nThis is the way you launch the car, note the elastic is slung around the bottom of the stabiliser with one hand you hold down the launch pad and with the other you pull the car and elastic all the way back to the end of the launch pad, it might take some tries, but the car should go fast!"
  },
  {
    "text": "Home » Blogs » Charles Gaba's blog » Dear Democratic Candidates: Time to Play Offense on the ACA.\nHowever, for those of you who aren't doing so yet, you should be aware that your own House Energy & Commerce Committee caucus has thoughtfully posted a handy report breaking down ACA enrollments by every US Congressional District.\nThere are 25,000 district residents who were previously uninsured but now have quality, affordable health coverage because of the Affordable Care Act.\nOverall, the number of uninsured district residents has declined by 27%.\nApproximately 22,600 individuals purchased quality, affordable coverage through the new health insurance marketplace, 19,400 enrolled in Medicaid, and 5,400 young adults were able to retain coverage through their parents’ plans. For more than 87% of the individuals enrolled in the health insurance marketplace, financial assistance was available that could reduce the cost of the average plan to $97 per month.\n283,000 individuals in the district – including 52,000 children and 122,000 women – now have health insurance that covers preventive services without any co-pays, coinsurance, or deductible.\n10,400 seniors in the district received Medicare Part D prescription drug discounts worth $14.1 million.\n153,000 seniors in the district are now eligible for Medicare preventive services without paying any co-pays, coinsurance, or deductible.\n235,000 individuals in the district are protected by ACA provisions that prevent insurance companies from spending more than 20% of their premiums on profits and administrative overhead. Because of these protections, over 8,400 individuals in the district received approximately $3.4 million in insurance company rebates.\nUp to 36,000 children in the district with preexisting health conditions can no longer be denied coverage by health insurers.\n235,000 individuals in the district now have insurance that cannot place annual or lifetime limits on their coverage.\nFirst, this only includes private marketplace enrollment figures through April 19th and doesn't account for those who never paid their first month's premium (around 800,000 people). The good news is that, ironically, by my calculations this number should be more than cancelled out by the additional enrollees since April 19th (around 1.3 million nationally, of which around 900K have paid). Even if I'm off by a bit one one side or the other, there's a good 100K cushion there...so yes, the number of paid enrollments as of September should be around the same as the total number listed in your district report.\nSecond, the Medicaid numbers only include the 6.7 million newly-added enrollees through May 31st, which leaves out an additional 500,000 Medicaid/CHIP enrollees from June....as well as, I'd imagine, another good half million or more from July and August. Whatever \"Medicaid/CHIP\" number is listed in your district report is almost certainly at least 15% higher by now (for states which have expanded Medicaid) or perhaps 5% higher for states which didn't.\nThe only quibble I might have with these numbers is the first one, which assumes 60% were previously uninsured based on the KFF study instead of the actual 57%. However, again, those numbers are only based on either 4/19 or 5/31 totals, so I'm certain that the 3% difference has been more than made up by now, making those numbers accurate as of September.\nThe other slightly squirrelly number is the \"young adults on their parents plan\" figure, which has been the subject of dispute since it was released. Again, however, this number is from 2 years ago (remember, some ACA provisions have been in effect since 2010), and whatever the actual number was then has certainly gone up since that time.\nIn other words, no matter what, you should be on very safe ground with the numbers in these reports. Use them.\nShould the GOP take control of the Senate, drop-off voters are most concerned that “Republicans will take away a woman’s right to choose and restrict access to birth control” (58 percent rank this very concerning), “Republicans will cut access to health care for 8 million people and let insurance companies refuse to cover people with pre-existing conditions” (58 percent) and “Republicans will cut back workplace protections for women, denying equal pay for equal work” (57 percent)….\nOf course, the truth is that it's far more than 8 million people whose healthcare is at risk here. There's also another 6-7 million or so on Medicaid who'd be at risk of having their coverage yanked away as well, not to mention that millions more would be at risk of going back to the \"good old days\" when insurance companies could kick you to the curb on a whim or tell you to go pound sand if you have a pre-existing condition (that is, something which requires, you know, medical treatment).\nThe Affordable Care Act (aka \"Obamacare\", aka \"the ACA\") isn't a perfect law; no law is. However, it's still a huge improvement over what we had before, and it paves the way for an even better system going forward. That's why I support it, and that's why Democrats should be doing so loud & clear this fall."
  },
  {
    "text": "Individual or team sports played by throwing or hitting a solid or inflated ball. a game lasts nine innings, during which teams alternate from offense (at bat) to. Download the latest version of the top software, games, programs and apps in Download Ball Game - Best Software & Apps. Filter by: Free. Platform: All . Play the classic and most fun Bouncing Balls for FREE! Bouncing Balls is the BEST matching game! Train your brain and solve all puzzles in this awesome Ball.\nPlay Ball Games on theswingdj.com Football, Basketball, Soccer you name it. Ball games category at theswingdj.com has everything you need to become a super athlete!. Ball games: American football, Australian Rules, badminton, bagatelle, bar a ' rounder' if they run round all four before the ball is retrieved snookera game."
  },
  {
    "text": "What Are The Tech MegaTrends?\nOne person’s perspective: via Tech Crunch as blogged by James Gross. I think this is pretty spot on, although I might rename to merely ‘Social’ MegaTrends. Tech is too expansive in my opinion."
  },
  {
    "text": "Lot 176: 14K Heavy Link Charm Bracelet, 172 g.\nYou are here: Home >> January 26, 2019 Historic Winter Fine Art and Antiques Auction >> Lot 176: 14K Heavy Link Charm Bracelet, 172 g.\n14K yellow gold heavy link charm bracelet with six large charms including a bezel set 1851 dated .900 gold U.S. Twenty Dollar coin, Rotary Past Governor mounted lapel pin with .20 ct round diamond, octagonal three-part portrait case, and two circa 1960 commemorative charms. 7 1/2\" L with safety chain. Charms – 1 1/8\" to 1 5/8\" dia. 173.1 grams total. Provenance: Nashville, TN estate. CONDITION: Overall very good condition with some surface wear due to age."
  },
  {
    "text": "Dan Musil gives an update on Earthworker’s manufacturing co-op in Morwell.\nEarthworker Energy Manufacturing Cooperative passed a major milestone this month with attainment of Watermark certification for our solar hot water products, following satisfactory laboratory tests and a successful factory inspection last Friday. This means we can now start distributing our products country-wide with the legally-required Watermark approval!\nFull set-up of the Morwell factory is progressing well, with important electrical work completed last week and commissioning of our newly arrived foaming machine to begin in the coming week. Assistance from a number of Earthworker volunteers has really helped factory coordinator Dave and ex-Everlast worker Anthony keep things moving.\nOur aim is to have some full tanks completed by the end of the year, and we’ve had a number of prospective worker-owners visit the factory over the past couple of months in preparation for commencing production proper. Stay tuned for upcoming opportunities for members to pre-order our first batches of solar hot water products in the New Year!"
  },
  {
    "text": "Yamsixteen - Best 25 cloakroom toilet small ideas on pinterest ideas. Find and save ideas about cloakroom toilet small on pinterest see more ideas about ideas downstairs loo small, cloakroom ideas small and small bathroom inspiration best 25 cloakroom toilet small ideas on pinterest small wc ideas downstairs loo, small downstairs toilet and shower room ideas tiny. Best 25 cloakroom toilets ideas on pinterest cloakroom. Find and save ideas about cloakroom toilets on pinterest see more ideas about cloakroom toilet downstairs loo, cloakroom toilet small and ideas downstairs loo small. Best 20 guest toilet ideas on pinterest small toilet. Best 20 guest toilet ideas on pinterest small toilet design small toilet design best 20 guest toilet ideas on pinterest small toilet design small toilet design visit. Best 25 downstairs toilet ideas on pinterest small. Find and save ideas about downstairs toilet on pinterest see more ideas about small toilet room, toilet room and toilet ideas find and save ideas about downstairs toilet on pinterest see more ideas about small toilet room, toilet room and toilet ideas. The 25 best cloakroom toilets ideas on pinterest. Find and save ideas about cloakroom toilets on pinterest see more ideas about cloakroom toilet downstairs loo, cloakroom toilet small and ideas downstairs loo small. The 25 best cool toilets ideas on pinterest asian. Find and save ideas about cool toilets on pinterest see more ideas about asian toilets, toilet ideas and downstairs cloakroom find and save ideas about cool toilets on pinterest see more ideas about asian toilets, toilet ideas and downstairs cloakroom. 49 best cloakroom toilet downstairs loo images. Explore marion o'dwyer's board \"cloakroom toilet downstairs loo\" on pinterest see more ideas about lak�sd�sz�t�s, csempe and diz�jn belso terek discover recipes, home ideas, style inspiration and other ideas to try cloakroom ideas for the best downstairs toilet & small bathroom. Attractive ideas for compact cloakroom design 17 best. The attractive ideas for compact cloakroom design 17 best ideas about small toilet room on pinterest toilet room is one of the pictures that are related to the picture before in the collection gallery. Downstairs toilet ideas 8 best small bathroom and. A downstairs toilet is usually the smallest room in the home, but that's no excuse for failing to make a statement with your cloakroom transform the toilet by using these design ideas as inspiration. 52 best cloakroom ideas images v�zdoba dom�cnosti. Our cloakroom suites will help you to make the most of a small space choose from modern and traditional styles to suit your home see more ideas about v�zdoba dom�cnosti, koupelna and mal� koupelny."
  },
  {
    "text": "Data Science Experience (DSX) is a cloud-based, innovative, end-to-end experience enabling data scientists to learn, create, and collaborate across multidisciplinary teams. Aimed to make data simple and accessible, it merges a powerful set of tools with an online community for data scientists. There are no barriers between the creative and the learning experience, which is exactly how data scientists work. Modern, open, flexible and suitable for a range of users, from expert data scientists to business people, DSX also offers built-in tutorials and on-demand services."
  },
  {
[truncated: 347,133 more chars]
