# Supplementary material for: DxDirector: an agentic large language model driving the full-process clinical diagnosis
Source: Nat Commun. 2026 Apr 23;17:5614. doi: 10.1038/s41467-026-71928-5 (PMC13315919; doi:10.1038/s41467-026-71928-5)
Supplement: Supplementary file 5 — Source Data 2 [file 41467_2026_71928_MOESM5_ESM.zip › Source-Code/Inference/LLaMA-Factory-main/data/dataset_info.json]

{
  "identity": {
    "file_name": "identity.json"
  },
  "alpaca_en_demo": {
    "file_name": "alpaca_en_demo.json"
  },
  "alpaca_zh_demo": {
    "file_name": "alpaca_zh_demo.json"
  },
  "glaive_toolcall_en_demo": {
    "file_name": "glaive_toolcall_en_demo.json",
    "formatting": "sharegpt",
    "columns": {
      "messages": "conversations",
      "tools": "tools"
    }
  },
  "glaive_toolcall_zh_demo": {
    "file_name": "glaive_toolcall_zh_demo.json",
    "formatting": "sharegpt",
    "columns": {
      "messages": "conversations",
      "tools": "tools"
    }
  },
  "mllm_demo": {
    "file_name": "mllm_demo.json",
    "formatting": "sharegpt",
    "columns": {
      "messages": "messages",
      "images": "images"
    },
    "tags": {
      "role_tag": "role",
      "content_tag": "content",
      "user_tag": "user",
      "assistant_tag": "assistant"
    }
  },
  "mllm_video_demo": {
    "file_name": "mllm_video_demo.json",
    "formatting": "sharegpt",
    "columns": {
      "messages": "messages",
      "videos": "videos"
    },
    "tags": {
      "role_tag": "role",
      "content_tag": "content",
      "user_tag": "user",
      "assistant_tag": "assistant"
    }
  },
  "alpaca_en": {
    "hf_hub_url": "llamafactory/alpaca_en",
    "ms_hub_url": "llamafactory/alpaca_en"
  },
  "alpaca_zh": {
    "hf_hub_url": "llamafactory/alpaca_zh",
    "ms_hub_url": "llamafactory/alpaca_zh"
  },
  "alpaca_gpt4_en": {
    "hf_hub_url": "llamafactory/alpaca_gpt4_en",
    "ms_hub_url": "llamafactory/alpaca_gpt4_en"
  },
  "alpaca_gpt4_zh": {
    "hf_hub_url": "llamafactory/alpaca_gpt4_zh",
    "ms_hub_url": "llamafactory/alpaca_gpt4_zh"
  },
  "glaive_toolcall_en": {
    "hf_hub_url": "llamafactory/glaive_toolcall_en",
    "formatting": "sharegpt",
    "columns": {
      "messages": "conversations",
      "tools": "tools"
    }
  },
  "glaive_toolcall_zh": {
    "hf_hub_url": "llamafactory/glaive_toolcall_zh",
    "formatting": "sharegpt",
    "columns": {
      "messages": "conversations",
      "tools": "tools"
    }
  },
  "lima": {
    "hf_hub_url": "llamafactory/lima",
    "formatting": "sharegpt"
  },
  "guanaco": {
    "hf_hub_url": "JosephusCheung/GuanacoDataset",
    "ms_hub_url": "AI-ModelScope/GuanacoDataset"
  },
  "belle_2m": {
    "hf_hub_url": "BelleGroup/train_2M_CN",
    "ms_hub_url": "AI-ModelScope/train_2M_CN"
  },
  "belle_1m": {
    "hf_hub_url": "BelleGroup/train_1M_CN",
    "ms_hub_url": "AI-ModelScope/train_1M_CN"
  },
  "belle_0.5m": {
    "hf_hub_url": "BelleGroup/train_0.5M_CN",
    "ms_hub_url": "AI-ModelScope/train_0.5M_CN"
  },
  "belle_dialog": {
    "hf_hub_url": "BelleGroup/generated_chat_0.4M",
    "ms_hub_url": "AI-ModelScope/generated_chat_0.4M"
  },
  "belle_math": {
    "hf_hub_url": "BelleGroup/school_math_0.25M",
    "ms_hub_url": "AI-ModelScope/school_math_0.25M"
  },
  "belle_multiturn": {
    "script_url": "belle_multiturn",
    "formatting": "sharegpt"
  },
  "ultra_chat": {
    "script_url": "ultra_chat",
    "formatting": "sharegpt"
  },
  "open_platypus": {
    "hf_hub_url": "garage-bAInd/Open-Platypus",
    "ms_hub_url": "AI-ModelScope/Open-Platypus"
  },
  "codealpaca": {
    "hf_hub_url": "sahil2801/CodeAlpaca-20k",
    "ms_hub_url": "AI-ModelScope/CodeAlpaca-20k"
  },
  "alpaca_cot": {
    "hf_hub_url": "QingyiSi/Alpaca-CoT",
    "ms_hub_url": "AI-ModelScope/Alpaca-CoT"
  },
  "openorca": {
    "hf_hub_url": "Open-Orca/OpenOrca",
    "ms_hub_url": "AI-ModelScope/OpenOrca",
    "columns": {
      "prompt": "question",
      "response": "response",
      "system": "system_prompt"
    }
  },
  "slimorca": {
    "hf_hub_url": "Open-Orca/SlimOrca",
    "formatting": "sharegpt"
  },
  "mathinstruct": {
    "hf_hub_url": "TIGER-Lab/MathInstruct",
    "ms_hub_url": "AI-ModelScope/MathInstruct",
    "columns": {
      "prompt": "instruction",
      "response": "output"
    }
  },
  "firefly": {
    "hf_hub_url": "YeungNLP/firefly-train-1.1M",
    "columns": {
      "prompt": "input",
      "response": "target"
    }
  },
  "wikiqa": {
    "hf_hub_url": "wiki_qa",
    "columns": {
      "prompt": "question",
      "response": "answer"
    }
  },
  "webqa": {
    "hf_hub_url": "suolyer/webqa",
    "ms_hub_url": "AI-ModelScope/webqa",
    "columns": {
      "prompt": "input",
      "response": "output"
    }
  },
  "webnovel": {
    "hf_hub_url": "zxbsmk/webnovel_cn",
    "ms_hub_url": "AI-ModelScope/webnovel_cn"
  },
  "nectar_sft": {
    "hf_hub_url": "AstraMindAI/SFT-Nectar",
    "ms_hub_url": "AI-ModelScope/SFT-Nectar"
  },
  "deepctrl": {
    "ms_hub_url": "deepctrl/deepctrl-sft-data"
  },
  "adgen_train": {
    "hf_hub_url": "HasturOfficial/adgen",
    "ms_hub_url": "AI-ModelScope/adgen",
    "split": "train",
    "columns": {
      "prompt": "content",
      "response": "summary"
    }
  },
  "adgen_eval": {
    "hf_hub_url": "HasturOfficial/adgen",
    "ms_hub_url": "AI-ModelScope/adgen",
    "split": "validation",
    "columns": {
      "prompt": "content",
      "response": "summary"
    }
  },
  "sharegpt_hyper": {
    "hf_hub_url": "totally-not-an-llm/sharegpt-hyperfiltered-3k",
    "formatting": "sharegpt"
  },
  "sharegpt4": {
    "hf_hub_url": "shibing624/sharegpt_gpt4",
    "ms_hub_url": "AI-ModelScope/sharegpt_gpt4",
    "formatting": "sharegpt"
  },
  "ultrachat_200k": {
    "hf_hub_url": "HuggingFaceH4/ultrachat_200k",
    "ms_hub_url": "AI-ModelScope/ultrachat_200k",
    "formatting": "sharegpt",
    "columns": {
      "messages": "messages"
    },
    "tags": {
      "role_tag": "role",
      "content_tag": "content",
      "user_tag": "user",
      "assistant_tag": "assistant"
    }
  },
  "agent_instruct": {
    "hf_hub_url": "THUDM/AgentInstruct",
    "ms_hub_url": "ZhipuAI/AgentInstruct",
    "formatting": "sharegpt"
  },
  "lmsys_chat": {
    "hf_hub_url": "lmsys/lmsys-chat-1m",
    "ms_hub_url": "AI-ModelScope/lmsys-chat-1m",
    "formatting": "sharegpt",
    "columns": {
      "messages": "conversation"
    },
    "tags": {
      "role_tag": "role",
      "content_tag": "content",
      "user_tag": "human",
      "assistant_tag": "assistant"
    }
  },
  "evol_instruct": {
    "hf_hub_url": "WizardLM/WizardLM_evol_instruct_V2_196k",
    "ms_hub_url": "AI-ModelScope/WizardLM_evol_instruct_V2_196k",
    "formatting": "sharegpt"
  },
  "glaive_toolcall_100k": {
    "hf_hub_url": "hiyouga/glaive-function-calling-v2-sharegpt",
    "formatting": "sharegpt",
    "columns": {
      "messages": "conversations",
      "tools": "tools"
    }
  },
  "cosmopedia": {
    "hf_hub_url": "HuggingFaceTB/cosmopedia",
    "columns": {
      "prompt": "prompt",
      "response": "text"
    }
  },
  "stem_zh": {
    "hf_hub_url": "hfl/stem_zh_instruction"
  },
  "ruozhiba_gpt4": {
    "hf_hub_url": "hfl/ruozhiba_gpt4_turbo"
  },
  "neo_sft": {
    "hf_hub_url": "m-a-p/neo_sft_phase2",
    "formatting": "sharegpt"
  },
  "magpie_pro_300k": {
    "hf_hub_url": "Magpie-Align/Magpie-Pro-300K-Filtered",
    "formatting": "sharegpt"
  },
  "magpie_ultra": {
    "hf_hub_url": "argilla/magpie-ultra-v0.1",
    "columns": {
      "prompt": "instruction",
      "response": "response"
    }
  },
  "web_instruct": {
    "hf_hub_url": "TIGER-Lab/WebInstructSub",
    "columns": {
      "prompt": "question",
      "response": "answer"
    }
  },
  "llava_1k_en": {
    "hf_hub_url": "BUAADreamer/llava-en-zh-2k",
    "subset": "en",
    "formatting": "sharegpt",
    "columns": {
      "messages": "messages",
      "images": "images"
    },
    "tags": {
      "role_tag": "role",
      "content_tag": "content",
      "user_tag": "user",
      "assistant_tag": "assistant"
    }
  },
  "llava_1k_zh": {
    "hf_hub_url": "BUAADreamer/llava-en-zh-2k",
    "subset": "zh",
    "formatting": "sharegpt",
    "columns": {
      "messages": "messages",
      "images": "images"
    },
    "tags": {
      "role_tag": "role",
      "content_tag": "content",
      "user_tag": "user",
      "assistant_tag": "assistant"
    }
  },
  "llava_150k_en": {
    "hf_hub_url": "BUAADreamer/llava-en-zh-300k",
    "subset": "en",
    "formatting": "sharegpt",
    "columns": {
      "messages": "messages",
      "images": "images"
    },
    "tags": {
      "role_tag": "role",
      "content_tag": "content",
      "user_tag": "user",
      "assistant_tag": "assistant"
    }
  },
  "llava_150k_zh": {
    "hf_hub_url": "BUAADreamer/llava-en-zh-300k",
    "subset": "zh",
    "formatting": "sharegpt",
    "columns": {
      "messages": "messages",
      "images": "images"
    },
    "tags": {
      "role_tag": "role",
      "content_tag": "content",
      "user_tag": "user",
      "assistant_tag": "assistant"
    }
  },
  "pokemon_cap": {
    "hf_hub_url": "llamafactory/pokemon-gpt4o-captions",
    "formatting": "sharegpt",
    "columns": {
      "messages": "conversations",
      "images": "images"
    }
  },
  "mllm_pt_demo": {
    "hf_hub_url": "BUAADreamer/mllm_pt_demo",
    "formatting": "sharegpt",
    "columns": {
      "messages": "messages",
      "images": "images"
    },
    "tags": {
      "role_tag": "role",
      "content_tag": "content",
      "user_tag": "user",
      "assistant_tag": "assistant"
    }
  },
  "oasst_de": {
    "hf_hub_url": "mayflowergmbh/oasst_de"
  },
  "dolly_15k_de": {
    "hf_hub_url": "mayflowergmbh/dolly-15k_de"
  },
  "alpaca-gpt4_de": {
    "hf_hub_url": "mayflowergmbh/alpaca-gpt4_de"
  },
  "openschnabeltier_de": {
    "hf_hub_url": "mayflowergmbh/openschnabeltier_de"
  },
  "evol_instruct_de": {
    "hf_hub_url": "mayflowergmbh/evol-instruct_de"
  },
  "dolphin_de": {
    "hf_hub_url": "mayflowergmbh/dolphin_de"
  },
  "booksum_de": {
    "hf_hub_url": "mayflowergmbh/booksum_de"
  },
  "airoboros_de": {
    "hf_hub_url": "mayflowergmbh/airoboros-3.0_de"
  },
  "ultrachat_de": {
    "hf_hub_url": "mayflowergmbh/ultra-chat_de"
  },
  "dpo_en_demo": {
    "file_name": "dpo_en_demo.json",
    "ranking": true,
    "formatting": "sharegpt",
    "columns": {
      "messages": "conversations",
      "chosen": "chosen",
      "rejected": "rejected"
    }
  },
  "dpo_zh_demo": {
    "file_name": "dpo_zh_demo.json",
    "ranking": true,
    "formatting": "sharegpt",
    "columns": {
      "messages": "conversations",
      "chosen": "chosen",
      "rejected": "rejected"
    }
  },
  "dpo_mix_en": {
    "hf_hub_url": "hiyouga/DPO-En-Zh-20k",
    "subset": "en",
    "ranking": true,
    "formatting": "sharegpt",
    "columns": {
      "messages": "conversations",
      "chosen": "chosen",
      "rejected": "rejected"
    }
  },
  "dpo_mix_zh": {
    "hf_hub_url": "hiyouga/DPO-En-Zh-20k",
    "subset": "zh",
    "ranking": true,
    "formatting": "sharegpt",
    "columns": {
      "messages": "conversations",
      "chosen": "chosen",
      "rejected": "rejected"
    }
  },
  "ultrafeedback": {
    "hf_hub_url": "llamafactory/ultrafeedback_binarized",
    "ms_hub_url": "llamafactory/ultrafeedback_binarized",
    "ranking": true,
    "columns": {
      "prompt": "instruction",
      "chosen": "chosen",
      "rejected": "rejected"
    }
  },
  "rlhf_v": {
    "hf_hub_url": "llamafactory/RLHF-V",
    "ranking": true,
    "formatting": "sharegpt",
    "columns": {
      "messages": "conversations",
      "chosen": "chosen",
      "rejected": "rejected",
      "images": "images"
    }
  },
  "vlfeedback": {
    "hf_hub_url": "Zhihui/VLFeedback",
    "ranking": true,
    "formatting": "sharegpt",
    "columns": {
      "messages": "conversations",
      "chosen": "chosen",
      "rejected": "rejected",
      "images": "images"
    }
  },
  "orca_pairs": {
    "hf_hub_url": "Intel/orca_dpo_pairs",
    "ranking": true,
    "columns": {
      "prompt": "question",
      "chosen": "chosen",
      "rejected": "rejected",
      "system": "system"
    }
  },
  "hh_rlhf_en": {
    "script_url": "hh_rlhf_en",
    "ranking": true,
    "columns": {
      "prompt": "instruction",
      "chosen": "chosen",
      "rejected": "rejected",
      "history": "history"
    }
  },
  "nectar_rm": {
    "hf_hub_url": "AstraMindAI/RLAIF-Nectar",
    "ms_hub_url": "AI-ModelScope/RLAIF-Nectar",
    "ranking": true
  },
  "orca_dpo_de": {
    "hf_hub_url": "mayflowergmbh/intel_orca_dpo_pairs_de",
    "ranking": true
  },
  "kto_en_demo": {
    "file_name": "kto_en_demo.json",
    "formatting": "sharegpt",
    "columns": {
      "messages": "messages",
      "kto_tag": "label"
    },
    "tags": {
      "role_tag": "role",
      "content_tag": "content",
      "user_tag": "user",
      "assistant_tag": "assistant"
    }
  },
  "kto_mix_en": {
    "hf_hub_url": "argilla/kto-mix-15k",
    "formatting": "sharegpt",
    "columns": {
      "messages": "completion",
      "kto_tag": "label"
    },
    "tags": {
      "role_tag": "role",
      "content_tag": "content",
      "user_tag": "user",
      "assistant_tag": "assistant"
    }
  },
  "ultrafeedback_kto": {
    "hf_hub_url": "argilla/ultrafeedback-binarized-preferences-cleaned-kto",
    "ms_hub_url": "AI-ModelScope/ultrafeedback-binarized-preferences-cleaned-kto",
    "columns": {
      "prompt": "prompt",
      "response": "completion",
      "kto_tag": "label"
    }
  },
  "wiki_demo": {
    "file_name": "wiki_demo.txt",
    "columns": {
      "prompt": "text"
    }
  },
  "c4_demo": {
    "file_name": "c4_demo.json",
    "columns": {
      "prompt": "text"
    }
  },
  "refinedweb": {
    "hf_hub_url": "tiiuae/falcon-refinedweb",
    "columns": {
      "prompt": "content"
    }
  },
  "redpajama_v2": {
    "hf_hub_url": "togethercomputer/RedPajama-Data-V2",
    "columns": {
      "prompt": "raw_content"
    },
    "subset": "default"
  },
  "wikipedia_en": {
    "hf_hub_url": "olm/olm-wikipedia-20221220",
    "ms_hub_url": "AI-ModelScope/olm-wikipedia-20221220",
    "columns": {
      "prompt": "text"
    }
  },
  "wikipedia_zh": {
    "hf_hub_url": "pleisto/wikipedia-cn-20230720-filtered",
    "ms_hub_url": "AI-ModelScope/wikipedia-cn-20230720-filtered",
    "columns": {
      "prompt": "completion"
    }
  },
  "pile": {
    "hf_hub_url": "monology/pile-uncopyrighted",
    "ms_hub_url": "AI-ModelScope/pile",
    "columns": {
      "prompt": "text"
    }
  },
  "skypile": {
    "hf_hub_url": "Skywork/SkyPile-150B",
    "ms_hub_url": "AI-ModelScope/SkyPile-150B",
    "columns": {
      "prompt": "text"
    }
  },
  "fineweb": {
    "hf_hub_url": "HuggingFaceFW/fineweb",
    "columns": {
      "prompt": "text"
    }
  },
  "fineweb_edu": {
    "hf_hub_url": "HuggingFaceFW/fineweb-edu",
    "columns": {
      "prompt": "text"
    }
  },
  "the_stack": {
    "hf_hub_url": "bigcode/the-stack",
    "ms_hub_url": "AI-ModelScope/the-stack",
    "columns": {
      "prompt": "content"
    }
  },
  "starcoder_python": {
    "hf_hub_url": "bigcode/starcoderdata",
    "ms_hub_url": "AI-ModelScope/starcoderdata",
    "columns": {
      "prompt": "content"
    },
    "folder": "python"
  }
}
