# Supplementary material for: DxDirector: an agentic large language model driving the full-process clinical diagnosis
Source: Nat Commun. 2026 Apr 23;17:5614. doi: 10.1038/s41467-026-71928-5 (PMC13315919; doi:10.1038/s41467-026-71928-5)
Supplement: Supplementary file 5 — Source Data 2 [file 41467_2026_71928_MOESM5_ESM.zip › Source-Code/Inference/LLaMA-Factory-main/data/mllm_demo.json]

[
  {
    "messages": [
      {
        "content": "<image>Who are they?",
        "role": "user"
      },
      {
        "content": "They're Kane and Gretzka from Bayern Munich.",
        "role": "assistant"
      },
      {
        "content": "What are they doing?",
        "role": "user"
      },
      {
        "content": "They are celebrating on the soccer field.",
        "role": "assistant"
      }
    ],
    "images": [
      "mllm_demo_data/1.jpg"
    ]
  },
  {
    "messages": [
      {
        "content": "<image>Who is he?",
        "role": "user"
      },
      {
        "content": "He's Thomas Muller from Bayern Munich.",
        "role": "assistant"
      },
      {
        "content": "Why is he on the ground?",
        "role": "user"
      },
      {
        "content": "Because he's sliding on his knees to celebrate.",
        "role": "assistant"
      }
    ],
    "images": [
      "mllm_demo_data/2.jpg"
    ]
  },
  {
    "messages": [
      {
        "content": "<image>Please describe this image",
        "role": "user"
      },
      {
        "content": "Chinese astronaut Gui Haichao is giving a speech.",
        "role": "assistant"
      },
      {
        "content": "What has he accomplished?",
        "role": "user"
      },
      {
        "content": "He was appointed to be a payload specialist on Shenzhou 16 mission in June 2022, thus becoming the first Chinese civilian of Group 3 in space on 30 May 2023. He is responsible for the on-orbit operation of space science experimental payloads.",
        "role": "assistant"
      }
    ],
    "images": [
      "mllm_demo_data/3.jpg"
    ]
  },
  {
    "messages": [
      {
        "content": "<image>他们是谁？",
        "role": "user"
      },
      {
        "content": "他们是拜仁慕尼黑的凯恩和格雷茨卡。",
        "role": "assistant"
      },
      {
        "content": "他们在做什么？",
        "role": "user"
      },
      {
        "content": "他们在足球场上庆祝。",
        "role": "assistant"
      }
    ],
    "images": [
      "mllm_demo_data/1.jpg"
    ]
  },
  {
    "messages": [
      {
        "content": "<image>他是谁？",
        "role": "user"
      },
      {
        "content": "他是来自拜仁慕尼黑的托马斯·穆勒。",
        "role": "assistant"
      },
      {
        "content": "他为什么在地上？",
        "role": "user"
      },
      {
        "content": "因为他正在双膝跪地滑行庆祝。",
        "role": "assistant"
      }
    ],
    "images": [
      "mllm_demo_data/2.jpg"
    ]
  },
  {
    "messages": [
      {
        "content": "<image>请描述这张图片",
        "role": "user"
      },
      {
        "content": "中国宇航员桂海潮正在讲话。",
        "role": "assistant"
      },
      {
        "content": "他取得过哪些成就？",
        "role": "user"
      },
      {
        "content": "他于2022年6月被任命为神舟十六号任务的有效载荷专家，从而成为2023年5月30日进入太空的首位平民宇航员。他负责在轨操作空间科学实验有效载荷。",
        "role": "assistant"
      }
    ],
    "images": [
      "mllm_demo_data/3.jpg"
    ]
  }
]
