# Supplementary material for: DxDirector: an agentic large language model driving the full-process clinical diagnosis
Source: Nat Commun. 2026 Apr 23;17:5614. doi: 10.1038/s41467-026-71928-5 (PMC13315919; doi:10.1038/s41467-026-71928-5)
Supplement: Supplementary file 5 — Source Data 2 [file 41467_2026_71928_MOESM5_ESM.zip › Source-Code/Inference/LLaMA-Factory-main/data/mllm_video_demo.json]

[
  {
    "messages": [
      {
        "content": "<video>Why is this video funny?",
        "role": "user"
      },
      {
        "content": "Because a baby is reading, and he is so cute!",
        "role": "assistant"
      }
    ],
    "videos": [
      "mllm_demo_data/1.mp4"
    ]
  },
  {
    "messages": [
      {
        "content": "<video>What is she doing?",
        "role": "user"
      },
      {
        "content": "She is cooking.",
        "role": "assistant"
      }
    ],
    "videos": [
      "mllm_demo_data/2.avi"
    ]
  },
  {
    "messages": [
      {
        "content": "<video>What's in the video?",
        "role": "user"
      },
      {
        "content": "A baby is playing in the living room.",
        "role": "assistant"
      }
    ],
    "videos": [
      "mllm_demo_data/3.mp4"
    ]
  }
]
