# Supplementary material for: DxDirector: an agentic large language model driving the full-process clinical diagnosis
Source: Nat Commun. 2026 Apr 23;17:5614. doi: 10.1038/s41467-026-71928-5 (PMC13315919; doi:10.1038/s41467-026-71928-5)
Supplement: Supplementary file 5 — Source Data 2 [file 41467_2026_71928_MOESM5_ESM.zip › Source-Code/Inference/LLaMA-Factory-main/docker/docker-cuda/docker-compose.yml]

services:
  llamafactory:
    build:
      dockerfile: ./docker/docker-cuda/Dockerfile
      context: ../..
      args:
        INSTALL_BNB: false
        INSTALL_VLLM: false
        INSTALL_DEEPSPEED: false
        INSTALL_FLASHATTN: false
        INSTALL_LIGER_KERNEL: false
        INSTALL_HQQ: false
        INSTALL_EETQ: false
        PIP_INDEX: https://pypi.org/simple
    container_name: llamafactory
    volumes:
      - ../../hf_cache:/root/.cache/huggingface
      - ../../ms_cache:/root/.cache/modelscope
      - ../../data:/app/data
      - ../../output:/app/output
    ports:
      - "7860:7860"
      - "8000:8000"
    ipc: host
    tty: true
    stdin_open: true
    command: bash
    deploy:
      resources:
        reservations:
          devices:
          - driver: nvidia
            count: "all"
            capabilities: [gpu]
    restart: unless-stopped
