# Supplementary material for: DxDirector: an agentic large language model driving the full-process clinical diagnosis
Source: Nat Commun. 2026 Apr 23;17:5614. doi: 10.1038/s41467-026-71928-5 (PMC13315919; doi:10.1038/s41467-026-71928-5)
Supplement: Supplementary file 5 — Source Data 2 [file 41467_2026_71928_MOESM5_ESM.zip › Source-Code/Inference/LLaMA-Factory-main/docker/docker-rocm/Dockerfile]

FROM hardandheavy/transformers-rocm:2.2.0

# Define environments
ENV MAX_JOBS=4
ENV FLASH_ATTENTION_FORCE_BUILD=TRUE
ENV VLLM_WORKER_MULTIPROC_METHOD=spawn

# Define installation arguments
ARG INSTALL_BNB=false
ARG INSTALL_VLLM=false
ARG INSTALL_DEEPSPEED=false
ARG INSTALL_FLASHATTN=false
ARG INSTALL_LIGER_KERNEL=false
ARG INSTALL_HQQ=false
ARG PIP_INDEX=https://pypi.org/simple

# Set the working directory
WORKDIR /app

# Install the requirements
COPY requirements.txt /app
RUN pip config set global.index-url "$PIP_INDEX" && \
    pip config set global.extra-index-url "$PIP_INDEX" && \
    python -m pip install --upgrade pip && \
    python -m pip install -r requirements.txt

# Copy the rest of the application into the image
COPY . /app

# Install the LLaMA Factory
RUN EXTRA_PACKAGES="metrics"; \
    if [ "$INSTALL_BNB" == "true" ]; then \
        EXTRA_PACKAGES="${EXTRA_PACKAGES},bitsandbytes"; \
    fi; \
    if [ "$INSTALL_VLLM" == "true" ]; then \
        EXTRA_PACKAGES="${EXTRA_PACKAGES},vllm"; \
    fi; \
    if [ "$INSTALL_DEEPSPEED" == "true" ]; then \
        EXTRA_PACKAGES="${EXTRA_PACKAGES},deepspeed"; \
    fi; \
    if [ "$INSTALL_LIGER_KERNEL" == "true" ]; then \
        EXTRA_PACKAGES="${EXTRA_PACKAGES},liger-kernel"; \
    fi; \
    if [ "$INSTALL_HQQ" == "true" ]; then \
        EXTRA_PACKAGES="${EXTRA_PACKAGES},hqq"; \
    fi; \
    pip install -e ".[$EXTRA_PACKAGES]"

# Rebuild flash attention
RUN pip uninstall -y transformer-engine flash-attn && \
    if [ "$INSTALL_FLASHATTN" == "true" ]; then \
        pip uninstall -y ninja && pip install ninja && \
        pip install --no-cache-dir flash-attn --no-build-isolation; \
    fi

# Set up volumes
VOLUME [ "/root/.cache/huggingface", "/root/.cache/modelscope", "/app/data", "/app/output" ]

# Expose port 7860 for the LLaMA Board
ENV GRADIO_SERVER_PORT 7860
EXPOSE 7860

# Expose port 8000 for the API service
ENV API_PORT 8000
EXPOSE 8000
