# Supplementary material for: DxDirector: an agentic large language model driving the full-process clinical diagnosis
Source: Nat Commun. 2026 Apr 23;17:5614. doi: 10.1038/s41467-026-71928-5 (PMC13315919; doi:10.1038/s41467-026-71928-5)
Supplement: Supplementary file 5 — Source Data 2 [file 41467_2026_71928_MOESM5_ESM.zip › Source-Code/Inference/LLaMA-Factory-main/evaluation/ceval/mapping.json]

{
  "accountant": {
    "name": "注册会计师",
    "category": "Other"
  },
  "advanced_mathematics": {
    "name": "高等数学",
    "category": "STEM"
  },
  "art_studies": {
    "name": "艺术学",
    "category": "Humanities"
  },
  "basic_medicine": {
    "name": "基础医学",
    "category": "Other"
  },
  "business_administration": {
    "name": "工商管理",
    "category": "Social Sciences"
  },
  "chinese_language_and_literature": {
    "name": "中国语言文学",
    "category": "Humanities"
  },
  "civil_servant": {
    "name": "公务员",
    "category": "Other"
  },
  "clinical_medicine": {
    "name": "临床医学",
    "category": "Other"
  },
  "college_chemistry": {
    "name": "大学化学",
    "category": "STEM"
  },
  "college_economics": {
    "name": "大学经济学",
    "category": "Social Sciences"
  },
  "college_physics": {
    "name": "大学物理",
    "category": "STEM"
  },
  "college_programming": {
    "name": "大学编程",
    "category": "STEM"
  },
  "computer_architecture": {
    "name": "计算机组成",
    "category": "STEM"
  },
  "computer_network": {
    "name": "计算机网络",
    "category": "STEM"
  },
  "discrete_mathematics": {
    "name": "离散数学",
    "category": "STEM"
  },
  "education_science": {
    "name": "教育学",
    "category": "Social Sciences"
  },
  "electrical_engineer": {
    "name": "注册电气工程师",
    "category": "STEM"
  },
  "environmental_impact_assessment_engineer": {
    "name": "环境影响评价工程师",
    "category": "Other"
  },
  "fire_engineer": {
    "name": "注册消防工程师",
    "category": "Other"
  },
  "high_school_biology": {
    "name": "高中生物",
    "category": "STEM"
  },
  "high_school_chemistry": {
    "name": "高中化学",
    "category": "STEM"
  },
  "high_school_chinese": {
    "name": "高中语文",
    "category": "Humanities"
  },
  "high_school_geography": {
    "name": "高中地理",
    "category": "Social Sciences"
  },
  "high_school_history": {
    "name": "高中历史",
    "category": "Humanities"
  },
  "high_school_mathematics": {
    "name": "高中数学",
    "category": "STEM"
  },
  "high_school_physics": {
    "name": "高中物理",
    "category": "STEM"
  },
  "high_school_politics": {
    "name": "高中政治",
    "category": "Social Sciences"
  },
  "ideological_and_moral_cultivation": {
    "name": "思想道德修养与法律基础",
    "category": "Humanities"
  },
  "law": {
    "name": "法学",
    "category": "Humanities"
  },
  "legal_professional": {
    "name": "法律职业资格",
    "category": "Humanities"
  },
  "logic": {
    "name": "逻辑学",
    "category": "Humanities"
  },
  "mao_zedong_thought": {
    "name": "毛泽东思想和中国特色社会主义理论体系概论",
    "category": "Social Sciences"
  },
  "marxism": {
    "name": "马克思主义基本原理",
    "category": "Social Sciences"
  },
  "metrology_engineer": {
    "name": "注册计量师",
    "category": "STEM"
  },
  "middle_school_biology": {
    "name": "初中生物",
    "category": "STEM"
  },
  "middle_school_chemistry": {
    "name": "初中化学",
    "category": "STEM"
  },
  "middle_school_geography": {
    "name": "初中地理",
    "category": "Social Sciences"
  },
  "middle_school_history": {
    "name": "初中历史",
    "category": "Humanities"
  },
  "middle_school_mathematics": {
    "name": "初中数学",
    "category": "STEM"
  },
  "middle_school_physics": {
    "name": "初中物理",
    "category": "STEM"
  },
  "middle_school_politics": {
    "name": "初中政治",
    "category": "Social Sciences"
  },
  "modern_chinese_history": {
    "name": "近代史纲要",
    "category": "Humanities"
  },
  "operating_system": {
    "name": "操作系统",
    "category": "STEM"
  },
  "physician": {
    "name": "医师资格",
    "category": "Other"
  },
  "plant_protection": {
    "name": "植物保护",
    "category": "Other"
  },
  "probability_and_statistics": {
    "name": "概率统计",
    "category": "STEM"
  },
  "professional_tour_guide": {
    "name": "导游资格",
    "category": "Humanities"
  },
  "sports_science": {
    "name": "体育学",
    "category": "Other"
  },
  "tax_accountant": {
    "name": "税务师",
    "category": "Other"
  },
  "teacher_qualification": {
    "name": "教师资格",
    "category": "Social Sciences"
  },
  "urban_and_rural_planner": {
    "name": "注册城乡规划师",
    "category": "Other"
  },
  "veterinary_medicine": {
    "name": "兽医学",
    "category": "STEM"
  }
}
