# Supplementary material for: DxDirector: an agentic large language model driving the full-process clinical diagnosis
Source: Nat Commun. 2026 Apr 23;17:5614. doi: 10.1038/s41467-026-71928-5 (PMC13315919; doi:10.1038/s41467-026-71928-5)
Supplement: Supplementary file 5 — Source Data 2 [file 41467_2026_71928_MOESM5_ESM.zip › Source-Code/Inference/LLaMA-Factory-main/evaluation/cmmlu/mapping.json]

{
  "agronomy": {
    "name": "农学",
    "category": "Other"
  },
  "anatomy": {
    "name": "解剖学",
    "category": "STEM"
  },
  "ancient_chinese": {
    "name": "古汉语",
    "category": "Social Sciences"
  },
  "arts": {
    "name": "艺术学",
    "category": "Humanities"
  },
  "astronomy": {
    "name": "天文学",
    "category": "STEM"
  },
  "business_ethics": {
    "name": "商业伦理",
    "category": "Social Sciences"
  },
  "chinese_civil_service_exam": {
    "name": "中国公务员考试",
    "category": "Social Sciences"
  },
  "chinese_driving_rule": {
    "name": "中国驾驶规则",
    "category": "Other"
  },
  "chinese_food_culture": {
    "name": "中国饮食文化",
    "category": "Social Sciences"
  },
  "chinese_foreign_policy": {
    "name": "中国外交政策",
    "category": "Social Sciences"
  },
  "chinese_history": {
    "name": "中国历史",
    "category": "Humanities"
  },
  "chinese_literature": {
    "name": "中国文学",
    "category": "Humanities"
  },
  "chinese_teacher_qualification": {
    "name": "中国教师资格",
    "category": "Social Sciences"
  },
  "college_actuarial_science": {
    "name": "大学精算学",
    "category": "STEM"
  },
  "college_education": {
    "name": "大学教育学",
    "category": "Social Sciences"
  },
  "college_engineering_hydrology": {
    "name": "大学工程水文学",
    "category": "STEM"
  },
  "college_law": {
    "name": "大学法律",
    "category": "Humanities"
  },
  "college_mathematics": {
    "name": "大学数学",
    "category": "STEM"
  },
  "college_medical_statistics": {
    "name": "大学医学统计",
    "category": "STEM"
  },
  "clinical_knowledge": {
    "name": "临床知识",
    "category": "Other"
  },
  "college_medicine": {
    "name": "大学医学",
    "category": "Other"
  },
  "computer_science": {
    "name": "计算机科学",
    "category": "STEM"
  },
  "computer_security": {
    "name": "计算机安全",
    "category": "Other"
  },
  "conceptual_physics": {
    "name": "概念物理学",
    "category": "STEM"
  },
  "construction_project_management": {
    "name": "建设工程管理",
    "category": "Other"
  },
  "economics": {
    "name": "经济学",
    "category": "Social Sciences"
  },
  "education": {
    "name": "教育学",
    "category": "Social Sciences"
  },
  "elementary_chinese": {
    "name": "小学语文",
    "category": "Social Sciences"
  },
  "elementary_commonsense": {
    "name": "小学常识",
    "category": "Other"
  },
  "elementary_information_and_technology": {
    "name": "小学信息技术",
    "category": "Other"
  },
  "electrical_engineering": {
    "name": "电气工程",
    "category": "STEM"
  },
  "elementary_mathematics": {
    "name": "初等数学",
    "category": "STEM"
  },
  "ethnology": {
    "name": "民族学",
    "category": "Social Sciences"
  },
  "food_science": {
    "name": "食品科学",
    "category": "Other"
  },
  "genetics": {
    "name": "遗传学",
    "category": "STEM"
  },
  "global_facts": {
    "name": "全球事实",
    "category": "Humanities"
  },
  "high_school_biology": {
    "name": "高中生物",
    "category": "STEM"
  },
  "high_school_chemistry": {
    "name": "高中化学",
    "category": "STEM"
  },
  "high_school_geography": {
    "name": "高中地理",
    "category": "Social Sciences"
  },
  "high_school_mathematics": {
    "name": "高中数学",
    "category": "STEM"
  },
  "high_school_physics": {
    "name": "高中物理学",
    "category": "STEM"
  },
  "high_school_politics": {
    "name": "高中政治",
    "category": "Social Sciences"
  },
  "human_sexuality": {
    "name": "人类性行为",
    "category": "Other"
  },
  "international_law": {
    "name": "国际法学",
    "category": "Humanities"
  },
  "journalism": {
    "name": "新闻学",
    "category": "Social Sciences"
  },
  "jurisprudence": {
    "name": "法理学",
    "category": "Humanities"
  },
  "legal_and_moral_basis": {
    "name": "法律与道德基础",
    "category": "Other"
  },
  "logical": {
    "name": "逻辑学",
    "category": "Humanities"
  },
  "machine_learning": {
    "name": "机器学习",
    "category": "STEM"
  },
  "management": {
    "name": "管理学",
    "category": "Social Sciences"
  },
  "marketing": {
    "name": "市场营销",
    "category": "Social Sciences"
  },
  "marxist_theory": {
    "name": "马克思主义理论",
    "category": "Humanities"
  },
  "modern_chinese": {
    "name": "现代汉语",
    "category": "Social Sciences"
  },
  "nutrition": {
    "name": "营养学",
    "category": "Other"
  },
  "philosophy": {
    "name": "哲学",
    "category": "Humanities"
  },
  "professional_accounting": {
    "name": "专业会计",
    "category": "Social Sciences"
  },
  "professional_law": {
    "name": "专业法学",
    "category": "Humanities"
  },
  "professional_medicine": {
    "name": "专业医学",
    "category": "Other"
  },
  "professional_psychology": {
    "name": "专业心理学",
    "category": "Social Sciences"
  },
  "public_relations": {
    "name": "公共关系",
    "category": "Social Sciences"
  },
  "security_study": {
    "name": "安全研究",
    "category": "Social Sciences"
  },
  "sociology": {
    "name": "社会学",
    "category": "Social Sciences"
  },
  "sports_science": {
    "name": "体育学",
    "category": "Other"
  },
  "traditional_chinese_medicine": {
    "name": "中医中药",
    "category": "Other"
  },
  "virology": {
    "name": "病毒学",
    "category": "STEM"
  },
  "world_history": {
    "name": "世界历史",
    "category": "Humanities"
  },
  "world_religions": {
    "name": "世界宗教",
    "category": "Humanities"
  }
}
