# Supplementary material for: DxDirector: an agentic large language model driving the full-process clinical diagnosis
Source: Nat Commun. 2026 Apr 23;17:5614. doi: 10.1038/s41467-026-71928-5 (PMC13315919; doi:10.1038/s41467-026-71928-5)
Supplement: Supplementary file 5 — Source Data 2 [file 41467_2026_71928_MOESM5_ESM.zip › Source-Code/Inference/LLaMA-Factory-main/evaluation/mmlu/mapping.json]

{
  "abstract_algebra": {
    "name": "abstract algebra",
    "category": "STEM"
  },
  "anatomy": {
    "name": "anatomy",
    "category": "Other"
  },
  "astronomy": {
    "name": "astronomy",
    "category": "STEM"
  },
  "business_ethics": {
    "name": "business ethics",
    "category": "Other"
  },
  "clinical_knowledge": {
    "name": "clinical knowledge",
    "category": "Other"
  },
  "college_biology": {
    "name": "college biology",
    "category": "STEM"
  },
  "college_chemistry": {
    "name": "college chemistry",
    "category": "STEM"
  },
  "college_computer_science": {
    "name": "college computer science",
    "category": "STEM"
  },
  "college_mathematics": {
    "name": "college mathematics",
    "category": "STEM"
  },
  "college_medicine": {
    "name": "college medicine",
    "category": "Other"
  },
  "college_physics": {
    "name": "college physics",
    "category": "STEM"
  },
  "computer_security": {
    "name": "computer security",
    "category": "STEM"
  },
  "conceptual_physics": {
    "name": "conceptual physics",
    "category": "STEM"
  },
  "econometrics": {
    "name": "econometrics",
    "category": "Social Sciences"
  },
  "electrical_engineering": {
    "name": "electrical engineering",
    "category": "STEM"
  },
  "elementary_mathematics": {
    "name": "elementary mathematics",
    "category": "STEM"
  },
  "formal_logic": {
    "name": "formal logic",
    "category": "Humanities"
  },
  "global_facts": {
    "name": "global facts",
    "category": "Other"
  },
  "high_school_biology": {
    "name": "high school biology",
    "category": "STEM"
  },
  "high_school_chemistry": {
    "name": "high school chemistry",
    "category": "STEM"
  },
  "high_school_computer_science": {
    "name": "high school computer science",
    "category": "STEM"
  },
  "high_school_european_history": {
    "name": "high school european history",
    "category": "Humanities"
  },
  "high_school_geography": {
    "name": "high school geography",
    "category": "Social Sciences"
  },
  "high_school_government_and_politics": {
    "name": "high school government and politics",
    "category": "Social Sciences"
  },
  "high_school_macroeconomics": {
    "name": "high school macroeconomics",
    "category": "Social Sciences"
  },
  "high_school_mathematics": {
    "name": "high school mathematics",
    "category": "STEM"
  },
  "high_school_microeconomics": {
    "name": "high school microeconomics",
    "category": "Social Sciences"
  },
  "high_school_physics": {
    "name": "high school physics",
    "category": "STEM"
  },
  "high_school_psychology": {
    "name": "high school psychology",
    "category": "Social Sciences"
  },
  "high_school_statistics": {
    "name": "high school statistics",
    "category": "STEM"
  },
  "high_school_us_history": {
    "name": "high school us history",
    "category": "Humanities"
  },
  "high_school_world_history": {
    "name": "high school world history",
    "category": "Humanities"
  },
  "human_aging": {
    "name": "human aging",
    "category": "Other"
  },
  "human_sexuality": {
    "name": "human sexuality",
    "category": "Social Sciences"
  },
  "international_law": {
    "name": "international law",
    "category": "Humanities"
  },
  "jurisprudence": {
    "name": "jurisprudence",
    "category": "Humanities"
  },
  "logical_fallacies": {
    "name": "logical fallacies",
    "category": "Humanities"
  },
  "machine_learning": {
    "name": "machine learning",
    "category": "STEM"
  },
  "management": {
    "name": "management",
    "category": "Other"
  },
  "marketing": {
    "name": "marketing",
    "category": "Other"
  },
  "medical_genetics": {
    "name": "medical genetics",
    "category": "Other"
  },
  "miscellaneous": {
    "name": "miscellaneous",
    "category": "Other"
  },
  "moral_disputes": {
    "name": "moral disputes",
    "category": "Humanities"
  },
  "moral_scenarios": {
    "name": "moral scenarios",
    "category": "Humanities"
  },
  "nutrition": {
    "name": "nutrition",
    "category": "Other"
  },
  "philosophy": {
    "name": "philosophy",
    "category": "Humanities"
  },
  "prehistory": {
    "name": "prehistory",
    "category": "Humanities"
  },
  "professional_accounting": {
    "name": "professional accounting",
    "category": "Other"
  },
  "professional_law": {
    "name": "professional law",
    "category": "Humanities"
  },
  "professional_medicine": {
    "name": "professional medicine",
    "category": "Other"
  },
  "professional_psychology": {
    "name": "professional psychology",
    "category": "Social Sciences"
  },
  "public_relations": {
    "name": "public relations",
    "category": "Social Sciences"
  },
  "security_studies": {
    "name": "security studies",
    "category": "Social Sciences"
  },
  "sociology": {
    "name": "sociology",
    "category": "Social Sciences"
  },
  "us_foreign_policy": {
    "name": "us foreign policy",
    "category": "Social Sciences"
  },
  "virology": {
    "name": "virology",
    "category": "Other"
  },
  "world_religions": {
    "name": "world religions",
    "category": "Humanities"
  }
}
