# Supplementary material for: DxDirector: an agentic large language model driving the full-process clinical diagnosis
Source: Nat Commun. 2026 Apr 23;17:5614. doi: 10.1038/s41467-026-71928-5 (PMC13315919; doi:10.1038/s41467-026-71928-5)
Supplement: Supplementary file 5 — Source Data 2 [file 41467_2026_71928_MOESM5_ESM.zip › Source-Code/Inference/LLaMA-Factory-main/Makefile]

.PHONY: quality style test

check_dirs := scripts src tests setup.py

quality:
	ruff check $(check_dirs)
	ruff format --check $(check_dirs)

style:
	ruff check $(check_dirs) --fix
	ruff format $(check_dirs)

test:
	CUDA_VISIBLE_DEVICES= pytest tests/
