# Supplementary material for: DxDirector: an agentic large language model driving the full-process clinical diagnosis
Source: Nat Commun. 2026 Apr 23;17:5614. doi: 10.1038/s41467-026-71928-5 (PMC13315919; doi:10.1038/s41467-026-71928-5)
Supplement: Supplementary file 5 — Source Data 2 [file 41467_2026_71928_MOESM5_ESM.zip › Source-Code/Inference/LLaMA-Factory-main/requirements.txt]

transformers>=4.41.2,<=4.45.2
datasets>=2.16.0,<=2.21.0
accelerate>=0.30.1,<=0.34.2
peft>=0.11.1,<=0.12.0
trl>=0.8.6,<=0.9.6
gradio>=4.0.0
pandas>=2.0.0
scipy
einops
sentencepiece
tiktoken
protobuf
uvicorn
pydantic
fastapi
sse-starlette
matplotlib>=3.7.0
fire
packaging
pyyaml
numpy<2.0.0
av
