# Supplementary material for: DxDirector: an agentic large language model driving the full-process clinical diagnosis
Source: Nat Commun. 2026 Apr 23;17:5614. doi: 10.1038/s41467-026-71928-5 (PMC13315919; doi:10.1038/s41467-026-71928-5)
Supplement: Supplementary file 5 — Source Data 2 [file 41467_2026_71928_MOESM5_ESM.zip › Source-Code/Inference/LLaMA-Factory-main/scripts/cal_flops.py]

# coding=utf-8
# Copyright 2024 Microsoft Corporation and the LlamaFactory team.
#
# This code is inspired by the Microsoft's DeepSpeed library.
# https://www.deepspeed.ai/tutorials/flops-profiler/
#
# Licensed under the Apache License, Version 2.0 (the "License");
# you may not use this file except in compliance with the License.
# You may obtain a copy of the License at
#
#     http://www.apache.org/licenses/LICENSE-2.0
#
# Unless required by applicable law or agreed to in writing, software
# distributed under the License is distributed on an "AS IS" BASIS,
# WITHOUT WARRANTIES OR CONDITIONS OF ANY KIND, either express or implied.
# See the License for the specific language governing permissions and
# limitations under the License.

import fire
import torch
from deepspeed.accelerator import get_accelerator  # type: ignore
from deepspeed.profiling.flops_profiler import get_model_profile  # type: ignore

from llamafactory.chat import ChatModel


def calculate_flops(
    model_name_or_path: str,
    batch_size: int = 1,
    seq_length: int = 512,
    flash_attn: str = "auto",
):
    r"""
    Calculates the flops of pre-trained models.
    Usage: python cal_flops.py --model_name_or_path path_to_model --batch_size 1 --seq_length 512
    """
    with get_accelerator().device(0):
        chat_model = ChatModel(dict(model_name_or_path=model_name_or_path, template="empty", flash_attn=flash_attn))
        fake_input = torch.ones((batch_size, seq_length), dtype=torch.long, device=chat_model.engine.model.device)
        input_dict = {"input_ids": fake_input, "labels": fake_input.clone()}
        flops, macs, params = get_model_profile(
            chat_model.engine.model, kwargs=input_dict, print_profile=True, detailed=True
        )
        print("FLOPs:", flops)
        print("MACs:", macs)
        print("Params:", params)


if __name__ == "__main__":
    fire.Fire(calculate_flops)
