# Supplementary material for: DxDirector: an agentic large language model driving the full-process clinical diagnosis
Source: Nat Commun. 2026 Apr 23;17:5614. doi: 10.1038/s41467-026-71928-5 (PMC13315919; doi:10.1038/s41467-026-71928-5)
Supplement: Supplementary file 5 — Source Data 2 [file 41467_2026_71928_MOESM5_ESM.zip › Source-Code/Inference/LLaMA-Factory-main/scripts/cal_ppl.py]

# coding=utf-8
# Copyright 2024 the LlamaFactory team.
#
# Licensed under the Apache License, Version 2.0 (the "License");
# you may not use this file except in compliance with the License.
# You may obtain a copy of the License at
#
#     http://www.apache.org/licenses/LICENSE-2.0
#
# Unless required by applicable law or agreed to in writing, software
# distributed under the License is distributed on an "AS IS" BASIS,
# WITHOUT WARRANTIES OR CONDITIONS OF ANY KIND, either express or implied.
# See the License for the specific language governing permissions and
# limitations under the License.

import json
from dataclasses import dataclass
from typing import Any, Dict, Literal, Optional, Sequence

import fire
import torch
from torch.utils.data import DataLoader
from tqdm import tqdm
from transformers import DataCollatorForLanguageModeling, DataCollatorForSeq2Seq

from llamafactory.data import get_dataset, get_template_and_fix_tokenizer
from llamafactory.extras.constants import IGNORE_INDEX
from llamafactory.hparams import get_train_args
from llamafactory.model import load_model, load_tokenizer


@dataclass
class PairwiseDataCollatorWithPadding(DataCollatorForSeq2Seq):
    r"""
    Data collator for pairwise data.
    """

    train_on_prompt: bool = False

    def __call__(self, features: Sequence[Dict[str, Any]]) -> Dict[str, torch.Tensor]:
        r"""
        Pads batched data to the longest sequence in the batch.

        We generate 2 * n examples where the first n examples represent chosen examples and
        the last n examples represent rejected examples.
        """
        chosen_features = []
        for feature in features:
            prompt_len, answer_len = len(feature["prompt_ids"]), len(feature["chosen_ids"])
            input_ids = feature["prompt_ids"] + feature["chosen_ids"]
            attention_mask = [1] * (prompt_len + answer_len)
            labels = input_ids if self.train_on_prompt else [IGNORE_INDEX] * prompt_len + feature["chosen_ids"]
            chosen_features.append({"input_ids": input_ids, "attention_mask": attention_mask, "labels": labels})

        return super().__call__(chosen_features)


def calculate_ppl(
    model_name_or_path: str,
    save_name: str,
    batch_size: int = 4,
    stage: Literal["pt", "sft", "rm"] = "sft",
    dataset: str = "alpaca_en_demo",
    dataset_dir: str = "data",
    template: str = "default",
    cutoff_len: int = 1024,
    max_samples: Optional[int] = None,
    train_on_prompt: bool = False,
):
    r"""
    Calculates the ppl on the dataset of the pre-trained models.
    Usage: python cal_ppl.py --model_name_or_path path_to_model --dataset alpaca_en_demo --save_name ppl.json
    """
    model_args, data_args, training_args, finetuning_args, _ = get_train_args(
        dict(
            stage=stage,
            model_name_or_path=model_name_or_path,
            dataset=dataset,
            dataset_dir=dataset_dir,
            template=template,
            cutoff_len=cutoff_len,
            max_samples=max_samples,
            train_on_prompt=train_on_prompt,
            output_dir="dummy_dir",
            overwrite_cache=True,
            do_train=True,
        )
    )
    tokenizer_module = load_tokenizer(model_args)
    tokenizer = tokenizer_module["tokenizer"]
    template = get_template_and_fix_tokenizer(tokenizer, data_args)
    trainset = get_dataset(template, model_args, data_args, training_args, stage, **tokenizer_module)["train_dataset"]
    model = load_model(tokenizer, model_args, finetuning_args, is_trainable=False)
    if stage == "pt":
        data_collator = DataCollatorForLanguageModeling(tokenizer=tokenizer, mlm=False)
    elif stage == "sft":
        data_collator = DataCollatorForSeq2Seq(tokenizer=tokenizer, label_pad_token_id=IGNORE_INDEX)
    elif stage == "rm":
        data_collator = PairwiseDataCollatorWithPadding(
            tokenizer=tokenizer, label_pad_token_id=IGNORE_INDEX, train_on_prompt=train_on_prompt
        )
    else:
        raise NotImplementedError("Stage does not supported: {}.".format(stage))

    dataloader = DataLoader(trainset, batch_size, shuffle=False, collate_fn=data_collator, pin_memory=True)
    criterion = torch.nn.CrossEntropyLoss(reduction="none")
    total_ppl = 0
    perplexities = []
    batch: Dict[str, "torch.Tensor"]
    with torch.no_grad():
        for batch in tqdm(dataloader):
            batch = batch.to(model.device)
            outputs = model(**batch)
            shift_logits: "torch.Tensor" = outputs["logits"][..., :-1, :]
            shift_labels: "torch.Tensor" = batch["labels"][..., 1:]
            loss_mask = shift_labels != IGNORE_INDEX
            flatten_logits = shift_logits.contiguous().view(shift_labels.size(0) * shift_labels.size(1), -1)
            flatten_labels = shift_labels.contiguous().view(-1)
            token_logps: "torch.Tensor" = criterion(flatten_logits, flatten_labels)
            token_logps = token_logps.contiguous().view(shift_logits.size(0), -1)
            sentence_logps = (token_logps * loss_mask).sum(-1) / loss_mask.sum(-1)
            total_ppl += sentence_logps.exp().sum().item()
            perplexities.extend(sentence_logps.exp().tolist())

    with open(save_name, "w", encoding="utf-8") as f:
        json.dump(perplexities, f, indent=2)

    print("Average perplexity is {:.2f}".format(total_ppl / len(perplexities)))
    print("Perplexities have been saved at {}.".format(save_name))


if __name__ == "__main__":
    fire.Fire(calculate_ppl)
