# Supplementary material for: DxDirector: an agentic large language model driving the full-process clinical diagnosis
Source: Nat Commun. 2026 Apr 23;17:5614. doi: 10.1038/s41467-026-71928-5 (PMC13315919; doi:10.1038/s41467-026-71928-5)
Supplement: Supplementary file 5 — Source Data 2 [file 41467_2026_71928_MOESM5_ESM.zip › Source-Code/Inference/LLaMA-Factory-main/scripts/load_qwen.sh]

CUDA_VISIBLE_DEVICES=0 API_PORT=12121 llamafactory-cli api /home/weizihao/LLaMA-Factory-main/examples/inference/qwen_cpu.yaml
