# Supplementary material for: DxDirector: an agentic large language model driving the full-process clinical diagnosis
Source: Nat Commun. 2026 Apr 23;17:5614. doi: 10.1038/s41467-026-71928-5 (PMC13315919; doi:10.1038/s41467-026-71928-5)
Supplement: Supplementary file 5 — Source Data 2 [file 41467_2026_71928_MOESM5_ESM.zip › Source-Code/Inference/LLaMA-Factory-main/src/api.py]

# Copyright 2024 the LlamaFactory team.
#
# Licensed under the Apache License, Version 2.0 (the "License");
# you may not use this file except in compliance with the License.
# You may obtain a copy of the License at
#
#     http://www.apache.org/licenses/LICENSE-2.0
#
# Unless required by applicable law or agreed to in writing, software
# distributed under the License is distributed on an "AS IS" BASIS,
# WITHOUT WARRANTIES OR CONDITIONS OF ANY KIND, either express or implied.
# See the License for the specific language governing permissions and
# limitations under the License.

import os

import uvicorn

from llamafactory.api.app import create_app
from llamafactory.chat import ChatModel


def main():
    chat_model = ChatModel()
    app = create_app(chat_model)
    api_host = os.environ.get("API_HOST", "0.0.0.0")
    api_port = int(os.environ.get("API_PORT", "8000"))
    print("Visit http://localhost:{}/docs for API document.".format(api_port))
    uvicorn.run(app, host=api_host, port=api_port)


if __name__ == "__main__":
    main()
