# Supplementary material for: DxDirector: an agentic large language model driving the full-process clinical diagnosis
Source: Nat Commun. 2026 Apr 23;17:5614. doi: 10.1038/s41467-026-71928-5 (PMC13315919; doi:10.1038/s41467-026-71928-5)
Supplement: Supplementary file 5 — Source Data 2 [file 41467_2026_71928_MOESM5_ESM.zip › Source-Code/Inference/LLaMA-Factory-main/src/llamafactory/api/common.py]

# Copyright 2024 the LlamaFactory team.
#
# Licensed under the Apache License, Version 2.0 (the "License");
# you may not use this file except in compliance with the License.
# You may obtain a copy of the License at
#
#     http://www.apache.org/licenses/LICENSE-2.0
#
# Unless required by applicable law or agreed to in writing, software
# distributed under the License is distributed on an "AS IS" BASIS,
# WITHOUT WARRANTIES OR CONDITIONS OF ANY KIND, either express or implied.
# See the License for the specific language governing permissions and
# limitations under the License.

import json
from typing import TYPE_CHECKING, Any, Dict


if TYPE_CHECKING:
    from pydantic import BaseModel


def dictify(data: "BaseModel") -> Dict[str, Any]:
    try:  # pydantic v2
        return data.model_dump(exclude_unset=True)
    except AttributeError:  # pydantic v1
        return data.dict(exclude_unset=True)


def jsonify(data: "BaseModel") -> str:
    try:  # pydantic v2
        return json.dumps(data.model_dump(exclude_unset=True), ensure_ascii=False)
    except AttributeError:  # pydantic v1
        return data.json(exclude_unset=True, ensure_ascii=False)
