# Supplementary material for: DxDirector: an agentic large language model driving the full-process clinical diagnosis
Source: Nat Commun. 2026 Apr 23;17:5614. doi: 10.1038/s41467-026-71928-5 (PMC13315919; doi:10.1038/s41467-026-71928-5)
Supplement: Supplementary file 5 — Source Data 2 [file 41467_2026_71928_MOESM5_ESM.zip › Source-Code/Inference/LLaMA-Factory-main/src/llamafactory/chat/base_engine.py]

# Copyright 2024 the LlamaFactory team.
#
# Licensed under the Apache License, Version 2.0 (the "License");
# you may not use this file except in compliance with the License.
# You may obtain a copy of the License at
#
#     http://www.apache.org/licenses/LICENSE-2.0
#
# Unless required by applicable law or agreed to in writing, software
# distributed under the License is distributed on an "AS IS" BASIS,
# WITHOUT WARRANTIES OR CONDITIONS OF ANY KIND, either express or implied.
# See the License for the specific language governing permissions and
# limitations under the License.

from abc import ABC, abstractmethod
from dataclasses import dataclass
from typing import TYPE_CHECKING, Any, AsyncGenerator, Dict, List, Literal, Optional, Sequence, Union


if TYPE_CHECKING:
    from transformers import PreTrainedModel, PreTrainedTokenizer
    from vllm import AsyncLLMEngine

    from ..data import Template
    from ..data.mm_plugin import ImageInput, VideoInput
    from ..hparams import DataArguments, FinetuningArguments, GeneratingArguments, ModelArguments


@dataclass
class Response:
    response_text: str
    response_length: int
    prompt_length: int
    finish_reason: Literal["stop", "length"]


class BaseEngine(ABC):
    r"""
    Base class for inference engine of chat models.

    Must implements async methods: chat(), stream_chat() and get_scores().
    """

    model: Union["PreTrainedModel", "AsyncLLMEngine"]
    tokenizer: "PreTrainedTokenizer"
    can_generate: bool
    template: "Template"
    generating_args: Dict[str, Any]

    @abstractmethod
    def __init__(
        self,
        model_args: "ModelArguments",
        data_args: "DataArguments",
        finetuning_args: "FinetuningArguments",
        generating_args: "GeneratingArguments",
    ) -> None:
        r"""
        Initializes an inference engine.
        """
        ...

    @abstractmethod
    async def chat(
        self,
        messages: Sequence[Dict[str, str]],
        system: Optional[str] = None,
        tools: Optional[str] = None,
        image: Optional["ImageInput"] = None,
        video: Optional["VideoInput"] = None,
        **input_kwargs,
    ) -> List["Response"]:
        r"""
        Gets a list of responses of the chat model.
        """
        ...

    @abstractmethod
    async def stream_chat(
        self,
        messages: Sequence[Dict[str, str]],
        system: Optional[str] = None,
        tools: Optional[str] = None,
        image: Optional["ImageInput"] = None,
        video: Optional["VideoInput"] = None,
        **input_kwargs,
    ) -> AsyncGenerator[str, None]:
        r"""
        Gets the response token-by-token of the chat model.
        """
        ...

    @abstractmethod
    async def get_scores(
        self,
        batch_input: List[str],
        **input_kwargs,
    ) -> List[float]:
        r"""
        Gets a list of scores of the reward model.
        """
        ...
