# Supplementary material for: DxDirector: an agentic large language model driving the full-process clinical diagnosis
Source: Nat Commun. 2026 Apr 23;17:5614. doi: 10.1038/s41467-026-71928-5 (PMC13315919; doi:10.1038/s41467-026-71928-5)
Supplement: Supplementary file 5 — Source Data 2 [file 41467_2026_71928_MOESM5_ESM.zip › Source-Code/Inference/LLaMA-Factory-main/src/llamafactory/data/formatter.py]

# Copyright 2024 the LlamaFactory team.
#
# Licensed under the Apache License, Version 2.0 (the "License");
# you may not use this file except in compliance with the License.
# You may obtain a copy of the License at
#
#     http://www.apache.org/licenses/LICENSE-2.0
#
# Unless required by applicable law or agreed to in writing, software
# distributed under the License is distributed on an "AS IS" BASIS,
# WITHOUT WARRANTIES OR CONDITIONS OF ANY KIND, either express or implied.
# See the License for the specific language governing permissions and
# limitations under the License.

import json
import re
from abc import ABC, abstractmethod
from dataclasses import dataclass, field
from typing import TYPE_CHECKING, List, Optional, Tuple, Union

from typing_extensions import override

from .data_utils import SLOTS
from .tool_utils import get_tool_utils


if TYPE_CHECKING:
    from .tool_utils import FunctionCall


@dataclass
class Formatter(ABC):
    slots: SLOTS = field(default_factory=list)
    tool_format: Optional[str] = None

    @abstractmethod
    def apply(self, **kwargs) -> SLOTS:
        r"""
        Forms a list of slots according to the inputs to encode.
        """
        ...

    def extract(self, content: str) -> Union[str, List["FunctionCall"]]:
        r"""
        Extract a list of tuples from the response message if using tools.

        Each tuple consists of function name and function arguments.
        """
        raise NotImplementedError


@dataclass
class EmptyFormatter(Formatter):
    def __post_init__(self):
        has_placeholder = False
        for slot in filter(lambda s: isinstance(s, str), self.slots):
            if re.search(r"\{\{[a-zA-Z_][a-zA-Z0-9_]*\}\}", slot):
                has_placeholder = True

        if has_placeholder:
            raise ValueError("Empty formatter should not contain any placeholder.")

    @override
    def apply(self, **kwargs) -> SLOTS:
        return self.slots


@dataclass
class StringFormatter(Formatter):
    def __post_init__(self):
        has_placeholder = False
        for slot in filter(lambda s: isinstance(s, str), self.slots):
            if re.search(r"\{\{[a-zA-Z_][a-zA-Z0-9_]*\}\}", slot):
                has_placeholder = True

        if not has_placeholder:
            raise ValueError("A placeholder is required in the string formatter.")

    @override
    def apply(self, **kwargs) -> SLOTS:
        elements = []
        for slot in self.slots:
            if isinstance(slot, str):
                for name, value in kwargs.items():
                    if not isinstance(value, str):
                        raise RuntimeError("Expected a string, got {}".format(value))

                    slot = slot.replace("{{" + name + "}}", value, 1)
                elements.append(slot)
            elif isinstance(slot, (dict, set)):
                elements.append(slot)
            else:
                raise RuntimeError("Input must be string, set[str] or dict[str, str], got {}".format(type(slot)))

        return elements


@dataclass
class FunctionFormatter(Formatter):
    def __post_init__(self):
        self.slots = get_tool_utils(self.tool_format).get_function_slots() + self.slots

    @override
    def apply(self, **kwargs) -> SLOTS:
        content = kwargs.pop("content")
        functions: List[Tuple[str, str]] = []
        try:
            tool_calls = json.loads(content)
            if not isinstance(tool_calls, list):  # parallel function call
                tool_calls = [tool_calls]

            for tool_call in tool_calls:
                functions.append((tool_call["name"], json.dumps(tool_call["arguments"], ensure_ascii=False)))

        except json.JSONDecodeError:
            raise RuntimeError("Invalid JSON format in function message: {}".format(str([content])))  # flat string

        elements = []
        for name, arguments in functions:
            for slot in self.slots:
                if isinstance(slot, str):
                    slot = slot.replace("{{name}}", name).replace("{{arguments}}", arguments)
                    elements.append(slot)
                elif isinstance(slot, (dict, set)):
                    elements.append(slot)
                else:
                    raise RuntimeError("Input must be string, set[str] or dict[str, str], got {}".format(type(slot)))

        return elements


@dataclass
class ToolFormatter(Formatter):
    def __post_init__(self):
        self.tool_utils = get_tool_utils(self.tool_format)

    @override
    def apply(self, **kwargs) -> SLOTS:
        content = kwargs.pop("content")
        try:
            tools = json.loads(content)
            return [self.tool_utils.tool_formatter(tools) if len(tools) != 0 else ""]
        except json.JSONDecodeError:
            raise RuntimeError("Invalid JSON format in tool description: {}".format(str([content])))  # flat string

    @override
    def extract(self, content: str) -> Union[str, List["FunctionCall"]]:
        return self.tool_utils.tool_extractor(content)
