# Supplementary material for: DxDirector: an agentic large language model driving the full-process clinical diagnosis
Source: Nat Commun. 2026 Apr 23;17:5614. doi: 10.1038/s41467-026-71928-5 (PMC13315919; doi:10.1038/s41467-026-71928-5)
Supplement: Supplementary file 5 — Source Data 2 [file 41467_2026_71928_MOESM5_ESM.zip › Source-Code/Inference/LLaMA-Factory-main/src/llamafactory/data/parser.py]

# Copyright 2024 the LlamaFactory team.
#
# Licensed under the Apache License, Version 2.0 (the "License");
# you may not use this file except in compliance with the License.
# You may obtain a copy of the License at
#
#     http://www.apache.org/licenses/LICENSE-2.0
#
# Unless required by applicable law or agreed to in writing, software
# distributed under the License is distributed on an "AS IS" BASIS,
# WITHOUT WARRANTIES OR CONDITIONS OF ANY KIND, either express or implied.
# See the License for the specific language governing permissions and
# limitations under the License.

import json
import os
from dataclasses import dataclass
from typing import Any, Dict, List, Literal, Optional, Sequence

from transformers.utils import cached_file

from ..extras.constants import DATA_CONFIG
from ..extras.misc import use_modelscope


@dataclass
class DatasetAttr:
    r"""
    Dataset attributes.
    """

    # basic configs
    load_from: Literal["hf_hub", "ms_hub", "script", "file"]
    dataset_name: str
    formatting: Literal["alpaca", "sharegpt"] = "alpaca"
    ranking: bool = False
    # extra configs
    subset: Optional[str] = None
    split: str = "train"
    folder: Optional[str] = None
    num_samples: Optional[int] = None
    # common columns
    system: Optional[str] = None
    tools: Optional[str] = None
    images: Optional[str] = None
    videos: Optional[str] = None
    # rlhf columns
    chosen: Optional[str] = None
    rejected: Optional[str] = None
    kto_tag: Optional[str] = None
    # alpaca columns
    prompt: Optional[str] = "instruction"
    query: Optional[str] = "input"
    response: Optional[str] = "output"
    history: Optional[str] = None
    # sharegpt columns
    messages: Optional[str] = "conversations"
    # sharegpt tags
    role_tag: Optional[str] = "from"
    content_tag: Optional[str] = "value"
    user_tag: Optional[str] = "human"
    assistant_tag: Optional[str] = "gpt"
    observation_tag: Optional[str] = "observation"
    function_tag: Optional[str] = "function_call"
    system_tag: Optional[str] = "system"

    def __repr__(self) -> str:
        return self.dataset_name

    def set_attr(self, key: str, obj: Dict[str, Any], default: Optional[Any] = None) -> None:
        setattr(self, key, obj.get(key, default))


def get_dataset_list(dataset_names: Optional[Sequence[str]], dataset_dir: str) -> List["DatasetAttr"]:
    r"""
    Gets the attributes of the datasets.
    """
    if dataset_names is None:
        dataset_names = []

    if dataset_dir == "ONLINE":
        dataset_info = None
    else:
        if dataset_dir.startswith("REMOTE:"):
            config_path = cached_file(path_or_repo_id=dataset_dir[7:], filename=DATA_CONFIG, repo_type="dataset")
        else:
            config_path = os.path.join(dataset_dir, DATA_CONFIG)

        try:
            with open(config_path, "r") as f:
                dataset_info = json.load(f)
        except Exception as err:
            if len(dataset_names) != 0:
                raise ValueError("Cannot open {} due to {}.".format(config_path, str(err)))

            dataset_info = None

    dataset_list: List["DatasetAttr"] = []
    for name in dataset_names:
        if dataset_info is None:  # dataset_dir is ONLINE
            load_from = "ms_hub" if use_modelscope() else "hf_hub"
            dataset_attr = DatasetAttr(load_from, dataset_name=name)
            dataset_list.append(dataset_attr)
            continue

        if name not in dataset_info:
            raise ValueError("Undefined dataset {} in {}.".format(name, DATA_CONFIG))

        has_hf_url = "hf_hub_url" in dataset_info[name]
        has_ms_url = "ms_hub_url" in dataset_info[name]

        if has_hf_url or has_ms_url:
            if (use_modelscope() and has_ms_url) or (not has_hf_url):
                dataset_attr = DatasetAttr("ms_hub", dataset_name=dataset_info[name]["ms_hub_url"])
            else:
                dataset_attr = DatasetAttr("hf_hub", dataset_name=dataset_info[name]["hf_hub_url"])
        elif "script_url" in dataset_info[name]:
            dataset_attr = DatasetAttr("script", dataset_name=dataset_info[name]["script_url"])
        else:
            dataset_attr = DatasetAttr("file", dataset_name=dataset_info[name]["file_name"])

        dataset_attr.set_attr("formatting", dataset_info[name], default="alpaca")
        dataset_attr.set_attr("ranking", dataset_info[name], default=False)
        dataset_attr.set_attr("subset", dataset_info[name])
        dataset_attr.set_attr("split", dataset_info[name], default="train")
        dataset_attr.set_attr("folder", dataset_info[name])
        dataset_attr.set_attr("num_samples", dataset_info[name])

        if "columns" in dataset_info[name]:
            column_names = ["system", "tools", "images", "videos", "chosen", "rejected", "kto_tag"]
            if dataset_attr.formatting == "alpaca":
                column_names.extend(["prompt", "query", "response", "history"])
            else:
                column_names.extend(["messages"])

            for column_name in column_names:
                dataset_attr.set_attr(column_name, dataset_info[name]["columns"])

        if dataset_attr.formatting == "sharegpt" and "tags" in dataset_info[name]:
            tag_names = (
                "role_tag",
                "content_tag",
                "user_tag",
                "assistant_tag",
                "observation_tag",
                "function_tag",
                "system_tag",
            )
            for tag in tag_names:
                dataset_attr.set_attr(tag, dataset_info[name]["tags"])

        dataset_list.append(dataset_attr)

    return dataset_list
