# Supplementary material for: DxDirector: an agentic large language model driving the full-process clinical diagnosis
Source: Nat Commun. 2026 Apr 23;17:5614. doi: 10.1038/s41467-026-71928-5 (PMC13315919; doi:10.1038/s41467-026-71928-5)
Supplement: Supplementary file 5 — Source Data 2 [file 41467_2026_71928_MOESM5_ESM.zip › Source-Code/Inference/LLaMA-Factory-main/src/llamafactory/data/processors/pretrain.py]

# Copyright 2024 HuggingFace Inc. and the LlamaFactory team.
#
# This code is inspired by the HuggingFace's transformers library.
# https://github.com/huggingface/transformers/blob/v4.40.0/examples/pytorch/language-modeling/run_clm.py
#
# Licensed under the Apache License, Version 2.0 (the "License");
# you may not use this file except in compliance with the License.
# You may obtain a copy of the License at
#
#     http://www.apache.org/licenses/LICENSE-2.0
#
# Unless required by applicable law or agreed to in writing, software
# distributed under the License is distributed on an "AS IS" BASIS,
# WITHOUT WARRANTIES OR CONDITIONS OF ANY KIND, either express or implied.
# See the License for the specific language governing permissions and
# limitations under the License.

from itertools import chain
from typing import TYPE_CHECKING, Any, Dict, List


if TYPE_CHECKING:
    from transformers import PreTrainedTokenizer

    from ...hparams import DataArguments


def preprocess_pretrain_dataset(
    examples: Dict[str, List[Any]], tokenizer: "PreTrainedTokenizer", data_args: "DataArguments"
) -> Dict[str, List[Any]]:
    # build grouped texts with format `X1 X2 X3 ...` if packing is enabled
    eos_token = "<|end_of_text|>" if data_args.template == "llama3" else tokenizer.eos_token
    text_examples = [messages[0]["content"] + eos_token for messages in examples["_prompt"]]

    if not data_args.packing:
        if data_args.template == "gemma":
            text_examples = [tokenizer.bos_token + example for example in text_examples]

        result = tokenizer(text_examples, add_special_tokens=False, truncation=True, max_length=data_args.cutoff_len)
    else:
        tokenized_examples = tokenizer(text_examples, add_special_tokens=False)
        concatenated_examples = {k: list(chain(*tokenized_examples[k])) for k in tokenized_examples.keys()}
        total_length = len(concatenated_examples[list(concatenated_examples.keys())[0]])
        block_size = data_args.cutoff_len
        total_length = (total_length // block_size) * block_size
        result = {
            k: [t[i : i + block_size] for i in range(0, total_length, block_size)]
            for k, t in concatenated_examples.items()
        }
        if data_args.template == "gemma":
            for i in range(len(result["input_ids"])):
                result["input_ids"][i][0] = tokenizer.bos_token_id

    return result
