# Supplementary material for: DxDirector: an agentic large language model driving the full-process clinical diagnosis
Source: Nat Commun. 2026 Apr 23;17:5614. doi: 10.1038/s41467-026-71928-5 (PMC13315919; doi:10.1038/s41467-026-71928-5)
Supplement: Supplementary file 5 — Source Data 2 [file 41467_2026_71928_MOESM5_ESM.zip › Source-Code/Inference/LLaMA-Factory-main/src/llamafactory/data/__init__.py]

# Copyright 2024 the LlamaFactory team.
#
# Licensed under the Apache License, Version 2.0 (the "License");
# you may not use this file except in compliance with the License.
# You may obtain a copy of the License at
#
#     http://www.apache.org/licenses/LICENSE-2.0
#
# Unless required by applicable law or agreed to in writing, software
# distributed under the License is distributed on an "AS IS" BASIS,
# WITHOUT WARRANTIES OR CONDITIONS OF ANY KIND, either express or implied.
# See the License for the specific language governing permissions and
# limitations under the License.

from .collator import (
    KTODataCollatorWithPadding,
    MultiModalDataCollatorForSeq2Seq,
    PairwiseDataCollatorWithPadding,
    SFTDataCollatorWith4DAttentionMask,
)
from .data_utils import Role, split_dataset
from .loader import get_dataset
from .template import TEMPLATES, Template, get_template_and_fix_tokenizer


__all__ = [
    "KTODataCollatorWithPadding",
    "MultiModalDataCollatorForSeq2Seq",
    "PairwiseDataCollatorWithPadding",
    "SFTDataCollatorWith4DAttentionMask",
    "Role",
    "split_dataset",
    "get_dataset",
    "TEMPLATES",
    "Template",
    "get_template_and_fix_tokenizer",
]
