# Supplementary material for: DxDirector: an agentic large language model driving the full-process clinical diagnosis
Source: Nat Commun. 2026 Apr 23;17:5614. doi: 10.1038/s41467-026-71928-5 (PMC13315919; doi:10.1038/s41467-026-71928-5)
Supplement: Supplementary file 5 — Source Data 2 [file 41467_2026_71928_MOESM5_ESM.zip › Source-Code/Inference/LLaMA-Factory-main/src/llamafactory/extras/env.py]

# Copyright 2024 HuggingFace Inc. and the LlamaFactory team.
#
# This code is inspired by the HuggingFace's transformers library.
# https://github.com/huggingface/transformers/blob/v4.40.0/src/transformers/commands/env.py
#
# Licensed under the Apache License, Version 2.0 (the "License");
# you may not use this file except in compliance with the License.
# You may obtain a copy of the License at
#
#     http://www.apache.org/licenses/LICENSE-2.0
#
# Unless required by applicable law or agreed to in writing, software
# distributed under the License is distributed on an "AS IS" BASIS,
# WITHOUT WARRANTIES OR CONDITIONS OF ANY KIND, either express or implied.
# See the License for the specific language governing permissions and
# limitations under the License.

import platform

import accelerate
import datasets
import peft
import torch
import transformers
import trl
from transformers.utils import is_torch_cuda_available, is_torch_npu_available


VERSION = "0.9.1.dev0"


def print_env() -> None:
    info = {
        "`llamafactory` version": VERSION,
        "Platform": platform.platform(),
        "Python version": platform.python_version(),
        "PyTorch version": torch.__version__,
        "Transformers version": transformers.__version__,
        "Datasets version": datasets.__version__,
        "Accelerate version": accelerate.__version__,
        "PEFT version": peft.__version__,
        "TRL version": trl.__version__,
    }

    if is_torch_cuda_available():
        info["PyTorch version"] += " (GPU)"
        info["GPU type"] = torch.cuda.get_device_name()

    if is_torch_npu_available():
        info["PyTorch version"] += " (NPU)"
        info["NPU type"] = torch.npu.get_device_name()
        info["CANN version"] = torch.version.cann

    try:
        import deepspeed  # type: ignore

        info["DeepSpeed version"] = deepspeed.__version__
    except Exception:
        pass

    try:
        import bitsandbytes

        info["Bitsandbytes version"] = bitsandbytes.__version__
    except Exception:
        pass

    try:
        import vllm

        info["vLLM version"] = vllm.__version__
    except Exception:
        pass

    print("\n" + "\n".join(["- {}: {}".format(key, value) for key, value in info.items()]) + "\n")
