# Supplementary material for: DxDirector: an agentic large language model driving the full-process clinical diagnosis
Source: Nat Commun. 2026 Apr 23;17:5614. doi: 10.1038/s41467-026-71928-5 (PMC13315919; doi:10.1038/s41467-026-71928-5)
Supplement: Supplementary file 5 — Source Data 2 [file 41467_2026_71928_MOESM5_ESM.zip › Source-Code/Inference/LLaMA-Factory-main/src/llamafactory/extras/packages.py]

# Copyright 2024 HuggingFace Inc. and the LlamaFactory team.
#
# This code is inspired by the HuggingFace's transformers library.
# https://github.com/huggingface/transformers/blob/v4.40.0/src/transformers/utils/import_utils.py
#
# Licensed under the Apache License, Version 2.0 (the "License");
# you may not use this file except in compliance with the License.
# You may obtain a copy of the License at
#
#     http://www.apache.org/licenses/LICENSE-2.0
#
# Unless required by applicable law or agreed to in writing, software
# distributed under the License is distributed on an "AS IS" BASIS,
# WITHOUT WARRANTIES OR CONDITIONS OF ANY KIND, either express or implied.
# See the License for the specific language governing permissions and
# limitations under the License.

import importlib.metadata
import importlib.util
from functools import lru_cache
from typing import TYPE_CHECKING

from packaging import version


if TYPE_CHECKING:
    from packaging.version import Version


def _is_package_available(name: str) -> bool:
    return importlib.util.find_spec(name) is not None


def _get_package_version(name: str) -> "Version":
    try:
        return version.parse(importlib.metadata.version(name))
    except Exception:
        return version.parse("0.0.0")


def is_pyav_available():
    return _is_package_available("av")


def is_fastapi_available():
    return _is_package_available("fastapi")


def is_galore_available():
    return _is_package_available("galore_torch")


def is_gradio_available():
    return _is_package_available("gradio")


def is_matplotlib_available():
    return _is_package_available("matplotlib")


def is_pillow_available():
    return _is_package_available("PIL")


def is_requests_available():
    return _is_package_available("requests")


def is_rouge_available():
    return _is_package_available("rouge_chinese")


def is_starlette_available():
    return _is_package_available("sse_starlette")


@lru_cache
def is_transformers_version_greater_than_4_43():
    return _get_package_version("transformers") >= version.parse("4.43.0")


def is_uvicorn_available():
    return _is_package_available("uvicorn")


def is_vllm_available():
    return _is_package_available("vllm")
