# Supplementary material for: DxDirector: an agentic large language model driving the full-process clinical diagnosis
Source: Nat Commun. 2026 Apr 23;17:5614. doi: 10.1038/s41467-026-71928-5 (PMC13315919; doi:10.1038/s41467-026-71928-5)
Supplement: Supplementary file 5 — Source Data 2 [file 41467_2026_71928_MOESM5_ESM.zip › Source-Code/Inference/LLaMA-Factory-main/src/llamafactory/hparams/generating_args.py]

# Copyright 2024 the LlamaFactory team.
#
# Licensed under the Apache License, Version 2.0 (the "License");
# you may not use this file except in compliance with the License.
# You may obtain a copy of the License at
#
#     http://www.apache.org/licenses/LICENSE-2.0
#
# Unless required by applicable law or agreed to in writing, software
# distributed under the License is distributed on an "AS IS" BASIS,
# WITHOUT WARRANTIES OR CONDITIONS OF ANY KIND, either express or implied.
# See the License for the specific language governing permissions and
# limitations under the License.

from dataclasses import asdict, dataclass, field
from typing import Any, Dict, Optional


@dataclass
class GeneratingArguments:
    r"""
    Arguments pertaining to specify the decoding parameters.
    """

    do_sample: bool = field(
        default=True,
        metadata={"help": "Whether or not to use sampling, use greedy decoding otherwise."},
    )
    temperature: float = field(
        default=0.95,
        metadata={"help": "The value used to modulate the next token probabilities."},
    )
    top_p: float = field(
        default=0.7,
        metadata={
            "help": "The smallest set of most probable tokens with probabilities that add up to top_p or higher are kept."
        },
    )
    top_k: int = field(
        default=50,
        metadata={"help": "The number of highest probability vocabulary tokens to keep for top-k filtering."},
    )
    num_beams: int = field(
        default=1,
        metadata={"help": "Number of beams for beam search. 1 means no beam search."},
    )
    max_length: int = field(
        default=1024,
        metadata={"help": "The maximum length the generated tokens can have. It can be overridden by max_new_tokens."},
    )
    max_new_tokens: int = field(
        default=1024,
        metadata={"help": "The maximum numbers of tokens to generate, ignoring the number of tokens in the prompt."},
    )
    repetition_penalty: float = field(
        default=1.0,
        metadata={"help": "The parameter for repetition penalty. 1.0 means no penalty."},
    )
    length_penalty: float = field(
        default=1.0,
        metadata={"help": "Exponential penalty to the length that is used with beam-based generation."},
    )
    default_system: Optional[str] = field(
        default=None,
        metadata={"help": "Default system message to use in chat completion."},
    )

    def to_dict(self) -> Dict[str, Any]:
        args = asdict(self)
        if args.get("max_new_tokens", -1) > 0:
            args.pop("max_length", None)
        else:
            args.pop("max_new_tokens", None)
        return args
