# Supplementary material for: DxDirector: an agentic large language model driving the full-process clinical diagnosis
Source: Nat Commun. 2026 Apr 23;17:5614. doi: 10.1038/s41467-026-71928-5 (PMC13315919; doi:10.1038/s41467-026-71928-5)
Supplement: Supplementary file 5 — Source Data 2 [file 41467_2026_71928_MOESM5_ESM.zip › Source-Code/Inference/LLaMA-Factory-main/src/llamafactory/model/adapter.py]

# Copyright 2024 the LlamaFactory team.
#
# Licensed under the Apache License, Version 2.0 (the "License");
# you may not use this file except in compliance with the License.
# You may obtain a copy of the License at
#
#     http://www.apache.org/licenses/LICENSE-2.0
#
# Unless required by applicable law or agreed to in writing, software
# distributed under the License is distributed on an "AS IS" BASIS,
# WITHOUT WARRANTIES OR CONDITIONS OF ANY KIND, either express or implied.
# See the License for the specific language governing permissions and
# limitations under the License.

import re
from typing import TYPE_CHECKING

import torch
from peft import LoraConfig, LoraModel, PeftModel, TaskType, get_peft_model
from transformers.integrations import is_deepspeed_zero3_enabled
from transformers.modeling_utils import is_fsdp_enabled

from ..extras.logging import get_logger
from .model_utils.misc import find_all_linear_modules, find_expanded_modules
from .model_utils.quantization import QuantizationMethod
from .model_utils.unsloth import get_unsloth_peft_model, load_unsloth_peft_model
from .model_utils.visual import get_forbidden_modules, patch_target_modules


if TYPE_CHECKING:
    from transformers import PretrainedConfig, PreTrainedModel

    from ..hparams import FinetuningArguments, ModelArguments


logger = get_logger(__name__)


def _setup_full_tuning(
    model: "PreTrainedModel",
    finetuning_args: "FinetuningArguments",
    is_trainable: bool,
    cast_trainable_params_to_fp32: bool,
) -> None:
    if not is_trainable:
        return

    logger.info("Fine-tuning method: Full")
    forbidden_modules = get_forbidden_modules(model.config, finetuning_args)
    for name, param in model.named_parameters():
        if not any(forbidden_module in name for forbidden_module in forbidden_modules):
            if cast_trainable_params_to_fp32:
                param.data = param.data.to(torch.float32)
        else:
            param.requires_grad_(False)


def _setup_freeze_tuning(
    model: "PreTrainedModel",
    finetuning_args: "FinetuningArguments",
    is_trainable: bool,
    cast_trainable_params_to_fp32: bool,
) -> None:
    if not is_trainable:
        return

    logger.info("Fine-tuning method: Freeze")
    if hasattr(model.config, "text_config"):  # composite models
        config = getattr(model.config, "text_config")
    else:
        config = model.config

    num_layers = (
        getattr(config, "num_hidden_layers", None)
        or getattr(config, "num_layers", None)
        or getattr(config, "n_layer", None)
    )
    if not num_layers:
        raise ValueError("Current model does not support freeze tuning.")

    if finetuning_args.use_llama_pro:
        if num_layers % finetuning_args.freeze_trainable_layers != 0:
            raise ValueError(
                "`num_layers` {} should be divisible by `num_layer_trainable` {}.".format(
                    num_layers, finetuning_args.freeze_trainable_layers
                )
            )

        stride = num_layers // finetuning_args.freeze_trainable_layers
        trainable_layer_ids = range(stride - 1, num_layers + stride - 1, stride)
    elif finetuning_args.freeze_trainable_layers > 0:  # fine-tuning the last n layers if num_layer_trainable > 0
        trainable_layer_ids = range(max(0, num_layers - finetuning_args.freeze_trainable_layers), num_layers)
    else:  # fine-tuning the first n layers if num_layer_trainable < 0
        trainable_layer_ids = range(min(-finetuning_args.freeze_trainable_layers, num_layers))

    hidden_modules = set()
    non_hidden_modules = set()
    for name, _ in model.named_parameters():
        if ".0." in name:
            hidden_modules.add(name.split(".0.")[-1].split(".")[0])
        elif ".1." in name:  # MoD starts from layer 1
            hidden_modules.add(name.split(".1.")[-1].split(".")[0])

        if re.search(r"\.\d+\.", name) is None:
            non_hidden_modules.add(name.split(".")[-2])

    trainable_layers = []
    for module_name in finetuning_args.freeze_trainable_modules:
        if module_name != "all" and module_name not in hidden_modules:
            raise ValueError(
                "Module {} is not found, please choose from {}".format(module_name, ", ".join(hidden_modules))
            )

        for idx in trainable_layer_ids:
            trainable_layers.append(".{:d}.{}".format(idx, module_name if module_name != "all" else ""))

    if finetuning_args.freeze_extra_modules:
        for module_name in finetuning_args.freeze_extra_modules:
            if module_name not in non_hidden_modules:
                raise ValueError(
                    "Module {} is not found, please choose from {}".format(module_name, ", ".join(non_hidden_modules))
                )

            trainable_layers.append(module_name)

    forbidden_modules = get_forbidden_modules(model.config, finetuning_args)
    for name, param in model.named_parameters():
        if any(trainable_layer in name for trainable_layer in trainable_layers) and not any(
            forbidden_module in name for forbidden_module in forbidden_modules
        ):
            if cast_trainable_params_to_fp32:
                param.data = param.data.to(torch.float32)
        else:
            param.requires_grad_(False)

    logger.info("Set trainable layers: {}".format(",".join(trainable_layers)))


def _setup_lora_tuning(
    config: "PretrainedConfig",
    model: "PreTrainedModel",
    model_args: "ModelArguments",
    finetuning_args: "FinetuningArguments",
    is_trainable: bool,
    cast_trainable_params_to_fp32: bool,
) -> "PeftModel":
    if is_trainable:
        logger.info("Fine-tuning method: {}".format("DoRA" if finetuning_args.use_dora else "LoRA"))

    adapter_to_resume = None

    if model_args.adapter_name_or_path is not None:
        is_mergeable = True
        if getattr(model, "quantization_method", None):  # merge lora in quantized model is unstable
            assert len(model_args.adapter_name_or_path) == 1, "Quantized model only accepts a single adapter."
            is_mergeable = False

        if is_deepspeed_zero3_enabled():
            assert len(model_args.adapter_name_or_path) == 1, "Cannot use multiple adapters in DeepSpeed ZeRO-3."
            is_mergeable = False

        if model_args.use_unsloth:
            assert len(model_args.adapter_name_or_path) == 1, "Unsloth model only accepts a single adapter."
            is_mergeable = False

        if (is_trainable and not finetuning_args.create_new_adapter) or (not is_mergeable):
            adapter_to_merge = model_args.adapter_name_or_path[:-1]
            adapter_to_resume = model_args.adapter_name_or_path[-1]
        else:
            adapter_to_merge = model_args.adapter_name_or_path

        init_kwargs = {
            "subfolder": model_args.adapter_folder,
            "offload_folder": model_args.offload_folder,
            "cache_dir": model_args.cache_dir,
            "revision": model_args.model_revision,
            "token": model_args.hf_hub_token,
        }

        for adapter in adapter_to_merge:
            model: "LoraModel" = PeftModel.from_pretrained(model, adapter, **init_kwargs)
            model = model.merge_and_unload()

        if len(adapter_to_merge) > 0:
            logger.info("Merged {} adapter(s).".format(len(adapter_to_merge)))

        if adapter_to_resume is not None:  # resume lora training
            if model_args.use_unsloth:
                model = load_unsloth_peft_model(config, model_args, is_trainable=is_trainable)
            else:
                model = PeftModel.from_pretrained(model, adapter_to_resume, is_trainable=is_trainable, **init_kwargs)

        logger.info("Loaded adapter(s): {}".format(",".join(model_args.adapter_name_or_path)))

    if is_trainable and adapter_to_resume is None:  # create new lora weights while training
        if len(finetuning_args.lora_target) == 1 and finetuning_args.lora_target[0] == "all":
            target_modules = find_all_linear_modules(model, finetuning_args.freeze_vision_tower)
        else:
            target_modules = finetuning_args.lora_target

        if finetuning_args.use_llama_pro:
            target_modules = find_expanded_modules(model, target_modules, finetuning_args.freeze_trainable_layers)

        target_modules = patch_target_modules(model.config, finetuning_args, target_modules)

        if (
            finetuning_args.use_dora
            and getattr(model, "quantization_method", None) is not None
            and getattr(model, "quantization_method", None) != QuantizationMethod.BITS_AND_BYTES
        ):
            raise ValueError("DoRA is not compatible with PTQ-quantized models.")

        if model_args.resize_vocab and finetuning_args.additional_target is None:
            input_embeddings = model.get_input_embeddings()
            output_embeddings = model.get_output_embeddings()
            module_names = set()
            for name, module in model.named_modules():
                if module in [input_embeddings, output_embeddings]:
                    module_names.add(name.split(".")[-1])

            finetuning_args.additional_target = module_names
            logger.warning("Vocab has been resized, add {} to trainable params.".format(",".join(module_names)))

        peft_kwargs = {
            "r": finetuning_args.lora_rank,
            "target_modules": target_modules,
            "lora_alpha": finetuning_args.lora_alpha,
            "lora_dropout": finetuning_args.lora_dropout,
            "use_rslora": finetuning_args.use_rslora,
            "use_dora": finetuning_args.use_dora,
            "modules_to_save": finetuning_args.additional_target,
        }

        if model_args.use_unsloth:
            model = get_unsloth_peft_model(model, model_args, peft_kwargs)
        else:
            if finetuning_args.pissa_init:
                if finetuning_args.pissa_iter == -1:
                    logger.info("Using PiSSA initialization.")
                    peft_kwargs["init_lora_weights"] = "pissa"
                else:
                    logger.info("Using PiSSA initialization with FSVD steps {}.".format(finetuning_args.pissa_iter))
                    peft_kwargs["init_lora_weights"] = "pissa_niter_{}".format(finetuning_args.pissa_iter)

            lora_config = LoraConfig(
                task_type=TaskType.CAUSAL_LM,
                inference_mode=False,
                **peft_kwargs,
            )
            model = get_peft_model(model, lora_config)

    if is_trainable and cast_trainable_params_to_fp32:
        for param in filter(lambda p: p.requires_grad, model.parameters()):
            param.data = param.data.to(torch.float32)

    return model


def init_adapter(
    config: "PretrainedConfig",
    model: "PreTrainedModel",
    model_args: "ModelArguments",
    finetuning_args: "FinetuningArguments",
    is_trainable: bool,
) -> "PreTrainedModel":
    r"""
    Initializes the adapters.

    Support full-parameter, freeze and LoRA training.

    Note that the trainable parameters must be cast to float32.
    """
    if is_trainable and getattr(model, "quantization_method", None) is not None:
        if finetuning_args.finetuning_type != "lora":
            raise ValueError("Quantized models can only be used for the LoRA tuning.")

        if finetuning_args.pissa_init:
            raise ValueError("Cannot initialize PiSSA adapter on quantized models.")

    # cast trainable parameters to float32 if:
    # 1. is_trainable and not pure_bf16 and not badam and quantization_bit is not None (qlora)
    # 2. is_trainable and not pure_bf16 and not badam and not zero3 and not fsdp (zero3 or fsdp already in fp32)
    cast_trainable_params_to_fp32 = False
    if not is_trainable:
        pass
    elif finetuning_args.pure_bf16 or finetuning_args.use_badam:
        logger.info("Pure bf16 / BAdam detected, remaining trainable params in half precision.")
    elif model_args.quantization_bit is None and (is_deepspeed_zero3_enabled() or is_fsdp_enabled()):
        logger.info("ZeRO3 / FSDP detected, remaining trainable params in float32.")
    else:
        logger.info("Upcasting trainable params to float32.")
        cast_trainable_params_to_fp32 = True

    if finetuning_args.finetuning_type == "full":
        _setup_full_tuning(model, finetuning_args, is_trainable, cast_trainable_params_to_fp32)
    elif finetuning_args.finetuning_type == "freeze":
        _setup_freeze_tuning(model, finetuning_args, is_trainable, cast_trainable_params_to_fp32)
    elif finetuning_args.finetuning_type == "lora":
        model = _setup_lora_tuning(
            config, model, model_args, finetuning_args, is_trainable, cast_trainable_params_to_fp32
        )
    else:
        raise NotImplementedError("Unknown finetuning type: {}.".format(finetuning_args.finetuning_type))

    return model
