# Supplementary material for: DxDirector: an agentic large language model driving the full-process clinical diagnosis
Source: Nat Commun. 2026 Apr 23;17:5614. doi: 10.1038/s41467-026-71928-5 (PMC13315919; doi:10.1038/s41467-026-71928-5)
Supplement: Supplementary file 5 — Source Data 2 [file 41467_2026_71928_MOESM5_ESM.zip › Source-Code/Inference/LLaMA-Factory-main/src/llamafactory/model/model_utils/liger_kernel.py]

# Copyright 2024 the LlamaFactory team.
#
# Licensed under the Apache License, Version 2.0 (the "License");
# you may not use this file except in compliance with the License.
# You may obtain a copy of the License at
#
#     http://www.apache.org/licenses/LICENSE-2.0
#
# Unless required by applicable law or agreed to in writing, software
# distributed under the License is distributed on an "AS IS" BASIS,
# WITHOUT WARRANTIES OR CONDITIONS OF ANY KIND, either express or implied.
# See the License for the specific language governing permissions and
# limitations under the License.

import inspect
from typing import TYPE_CHECKING

from ...extras.logging import get_logger


if TYPE_CHECKING:
    from transformers import PretrainedConfig

    from ...hparams import ModelArguments


logger = get_logger(__name__)


def apply_liger_kernel(
    config: "PretrainedConfig",
    model_args: "ModelArguments",
    is_trainable: bool,
    require_logits: bool,
) -> None:
    if not is_trainable or not model_args.enable_liger_kernel:
        return

    model_type = getattr(config, "model_type", None)
    if model_type == "gemma":
        from liger_kernel.transformers import apply_liger_kernel_to_gemma as apply_liger_kernel
    elif model_type == "gemma2":
        from liger_kernel.transformers import apply_liger_kernel_to_gemma2 as apply_liger_kernel
    elif model_type == "llama":
        from liger_kernel.transformers import apply_liger_kernel_to_llama as apply_liger_kernel
    elif model_type == "mistral":
        from liger_kernel.transformers import apply_liger_kernel_to_mistral as apply_liger_kernel
    elif model_type == "mixtral":
        from liger_kernel.transformers import apply_liger_kernel_to_mixtral as apply_liger_kernel
    elif model_type == "phi3":
        from liger_kernel.transformers import apply_liger_kernel_to_phi3 as apply_liger_kernel
    elif model_type == "qwen2":
        from liger_kernel.transformers import apply_liger_kernel_to_qwen2 as apply_liger_kernel
    elif model_type == "qwen2_vl":
        from liger_kernel.transformers import apply_liger_kernel_to_qwen2_vl as apply_liger_kernel
    else:
        logger.warning("Current model does not support liger kernel.")
        return

    if require_logits and "fused_linear_cross_entropy" in inspect.signature(apply_liger_kernel).parameters:
        logger.info("Current training stage does not support chunked cross entropy.")
        kwargs = {"fused_linear_cross_entropy": False}
    else:
        kwargs = {}

    apply_liger_kernel(**kwargs)
    logger.info("Liger kernel has been applied to the model.")
