# Supplementary material for: DxDirector: an agentic large language model driving the full-process clinical diagnosis
Source: Nat Commun. 2026 Apr 23;17:5614. doi: 10.1038/s41467-026-71928-5 (PMC13315919; doi:10.1038/s41467-026-71928-5)
Supplement: Supplementary file 5 — Source Data 2 [file 41467_2026_71928_MOESM5_ESM.zip › Source-Code/Inference/LLaMA-Factory-main/src/llamafactory/model/model_utils/misc.py]

# Copyright 2024 the LlamaFactory team.
#
# Licensed under the Apache License, Version 2.0 (the "License");
# you may not use this file except in compliance with the License.
# You may obtain a copy of the License at
#
#     http://www.apache.org/licenses/LICENSE-2.0
#
# Unless required by applicable law or agreed to in writing, software
# distributed under the License is distributed on an "AS IS" BASIS,
# WITHOUT WARRANTIES OR CONDITIONS OF ANY KIND, either express or implied.
# See the License for the specific language governing permissions and
# limitations under the License.

from typing import TYPE_CHECKING, List

from ...extras.logging import get_logger


if TYPE_CHECKING:
    from transformers import PretrainedConfig, PreTrainedModel, PreTrainedTokenizer


logger = get_logger(__name__)


def find_all_linear_modules(model: "PreTrainedModel", freeze_vision_tower: bool) -> List[str]:
    r"""
    Finds all available modules to apply lora or galore.
    """
    model_type = getattr(model.config, "model_type", None)
    forbidden_modules = {"lm_head"}
    if model_type == "chatglm":
        forbidden_modules.add("output_layer")
    elif model_type == "internlm2":
        forbidden_modules.add("output")
    elif model_type in ["llava", "llava_next", "llava_next_video", "paligemma", "video_llava"]:
        forbidden_modules.add("multi_modal_projector")
    elif model_type == "qwen2_vl":
        forbidden_modules.add("merger")

    if freeze_vision_tower:
        if model_type == "qwen2_vl":
            forbidden_modules.add("visual")
        else:
            forbidden_modules.add("vision_tower")

    module_names = set()
    for name, module in model.named_modules():
        if any(forbidden_module in name for forbidden_module in forbidden_modules):
            continue

        if "Linear" in module.__class__.__name__ and "Embedding" not in module.__class__.__name__:
            module_names.add(name.split(".")[-1])

    logger.info("Found linear modules: {}".format(",".join(module_names)))
    return list(module_names)


def find_expanded_modules(model: "PreTrainedModel", target_modules: List[str], num_layer_trainable: int) -> List[str]:
    r"""
    Finds the modules in the expanded blocks to apply lora.
    """
    num_layers = getattr(model.config, "num_hidden_layers", None)
    if not num_layers:
        raise ValueError("Model was not supported.")

    if num_layers % num_layer_trainable != 0:
        raise ValueError(
            "`num_layers` {} should be divisible by `num_layer_trainable` {}.".format(num_layers, num_layer_trainable)
        )

    stride = num_layers // num_layer_trainable
    trainable_layer_ids = range(stride - 1, num_layers + stride - 1, stride)
    trainable_layers = [".{:d}.".format(idx) for idx in trainable_layer_ids]
    module_names = []
    for name, _ in model.named_modules():
        if any(target_module in name for target_module in target_modules) and any(
            trainable_layer in name for trainable_layer in trainable_layers
        ):
            module_names.append(name)

    logger.info("Apply lora to layers: {}".format(",".join(map(str, trainable_layer_ids))))
    return module_names


def register_autoclass(config: "PretrainedConfig", model: "PreTrainedModel", tokenizer: "PreTrainedTokenizer"):
    if "AutoConfig" in getattr(config, "auto_map", {}):
        config.__class__.register_for_auto_class()
    if "AutoModelForCausalLM" in getattr(config, "auto_map", {}):
        model.__class__.register_for_auto_class()
    if "AutoTokenizer" in tokenizer.init_kwargs.get("auto_map", {}):
        tokenizer.__class__.register_for_auto_class()
