# Supplementary material for: DxDirector: an agentic large language model driving the full-process clinical diagnosis
Source: Nat Commun. 2026 Apr 23;17:5614. doi: 10.1038/s41467-026-71928-5 (PMC13315919; doi:10.1038/s41467-026-71928-5)
Supplement: Supplementary file 5 — Source Data 2 [file 41467_2026_71928_MOESM5_ESM.zip › Source-Code/Inference/LLaMA-Factory-main/src/llamafactory/model/model_utils/mod.py]

# Copyright 2024 the LlamaFactory team.
#
# Licensed under the Apache License, Version 2.0 (the "License");
# you may not use this file except in compliance with the License.
# You may obtain a copy of the License at
#
#     http://www.apache.org/licenses/LICENSE-2.0
#
# Unless required by applicable law or agreed to in writing, software
# distributed under the License is distributed on an "AS IS" BASIS,
# WITHOUT WARRANTIES OR CONDITIONS OF ANY KIND, either express or implied.
# See the License for the specific language governing permissions and
# limitations under the License.

from typing import TYPE_CHECKING

from ...extras.constants import MOD_SUPPORTED_MODELS


if TYPE_CHECKING:
    from transformers import PretrainedConfig, PreTrainedModel

    from ...hparams import ModelArguments


def load_mod_pretrained_model(**init_kwargs) -> "PreTrainedModel":
    from MoD import AutoMoDModelForCausalLM

    return AutoMoDModelForCausalLM.from_pretrained(**init_kwargs)


def convert_pretrained_model_to_mod(
    model: "PreTrainedModel", config: "PretrainedConfig", model_args: "ModelArguments"
) -> "PreTrainedModel":
    from MoD import apply_mod_to_hf

    if getattr(config, "model_type", None) not in MOD_SUPPORTED_MODELS:
        raise ValueError("Current model is not supported by mixture-of-depth.")

    model = apply_mod_to_hf(model)
    model = model.to(model_args.compute_dtype)
    return model
