# Supplementary material for: DxDirector: an agentic large language model driving the full-process clinical diagnosis
Source: Nat Commun. 2026 Apr 23;17:5614. doi: 10.1038/s41467-026-71928-5 (PMC13315919; doi:10.1038/s41467-026-71928-5)
Supplement: Supplementary file 5 — Source Data 2 [file 41467_2026_71928_MOESM5_ESM.zip › Source-Code/Inference/LLaMA-Factory-main/src/llamafactory/model/model_utils/quantization.py]

# Copyright 2024 HuggingFace Inc. and the LlamaFactory team.
#
# This code is inspired by the HuggingFace's Transformers and Optimum library.
# https://github.com/huggingface/transformers/blob/v4.41.0/src/transformers/utils/quantization_config.py
# https://github.com/huggingface/optimum/blob/v1.20.0/optimum/gptq/data.py
#
# Licensed under the Apache License, Version 2.0 (the "License");
# you may not use this file except in compliance with the License.
# You may obtain a copy of the License at
#
#     http://www.apache.org/licenses/LICENSE-2.0
#
# Unless required by applicable law or agreed to in writing, software
# distributed under the License is distributed on an "AS IS" BASIS,
# WITHOUT WARRANTIES OR CONDITIONS OF ANY KIND, either express or implied.
# See the License for the specific language governing permissions and
# limitations under the License.

import os
import random
from enum import Enum, unique
from typing import TYPE_CHECKING, Any, Dict, List

import torch
from datasets import load_dataset
from transformers import BitsAndBytesConfig, EetqConfig, GPTQConfig, HqqConfig
from transformers.integrations import is_deepspeed_zero3_enabled
from transformers.modeling_utils import is_fsdp_enabled
from transformers.utils.versions import require_version

from ...extras.constants import FILEEXT2TYPE
from ...extras.logging import get_logger
from ...extras.misc import get_current_device


if TYPE_CHECKING:
    from transformers import PretrainedConfig, PreTrainedTokenizer

    from ...hparams import ModelArguments


logger = get_logger(__name__)


@unique
class QuantizationMethod(str, Enum):
    r"""
    Borrowed from `transformers.utils.quantization_config.QuantizationMethod`.
    """

    BITS_AND_BYTES = "bitsandbytes"
    GPTQ = "gptq"
    AWQ = "awq"
    AQLM = "aqlm"
    QUANTO = "quanto"
    EETQ = "eetq"
    HQQ = "hqq"


def _get_quantization_dataset(tokenizer: "PreTrainedTokenizer", model_args: "ModelArguments") -> List[Dict[str, Any]]:
    r"""
    Prepares the tokenized dataset to perform AutoGPTQ. Do not use tensor output for JSON serialization.
    """
    if os.path.isfile(model_args.export_quantization_dataset):
        data_path = FILEEXT2TYPE.get(model_args.export_quantization_dataset.split(".")[-1], None)
        data_files = model_args.export_quantization_dataset
    else:
        data_path = model_args.export_quantization_dataset
        data_files = None

    dataset = load_dataset(
        path=data_path,
        data_files=data_files,
        split="train",
        cache_dir=model_args.cache_dir,
        token=model_args.hf_hub_token,
    )

    samples = []
    maxlen = model_args.export_quantization_maxlen
    for _ in range(model_args.export_quantization_nsamples):
        n_try = 0
        while True:
            if n_try > 100:
                raise ValueError("Cannot find satisfying example, considering decrease `export_quantization_maxlen`.")

            sample_idx = random.randint(0, len(dataset) - 1)
            sample: Dict[str, "torch.Tensor"] = tokenizer(dataset[sample_idx]["text"], return_tensors="pt")
            n_try += 1
            if sample["input_ids"].size(1) > maxlen:
                break  # TODO: fix large maxlen

        word_idx = random.randint(0, sample["input_ids"].size(1) - maxlen - 1)
        input_ids = sample["input_ids"][:, word_idx : word_idx + maxlen]
        attention_mask = sample["attention_mask"][:, word_idx : word_idx + maxlen]
        samples.append({"input_ids": input_ids.tolist(), "attention_mask": attention_mask.tolist()})

    return samples


def configure_quantization(
    config: "PretrainedConfig",
    tokenizer: "PreTrainedTokenizer",
    model_args: "ModelArguments",
    init_kwargs: Dict[str, Any],
) -> None:
    r"""
    Priority: PTQ-quantized (train/infer) > AutoGPTQ (export) > On-the-fly quantization (train/infer)
    """
    if getattr(config, "quantization_config", None):  # ptq
        if model_args.quantization_bit is not None:
            logger.warning("`quantization_bit` will not affect on the PTQ-quantized models.")

        if is_deepspeed_zero3_enabled() or is_fsdp_enabled():
            raise ValueError("DeepSpeed ZeRO-3 or FSDP is incompatible with PTQ-quantized models.")

        quantization_config: Dict[str, Any] = getattr(config, "quantization_config", None)
        quant_method = quantization_config.get("quant_method", "")

        if quant_method == QuantizationMethod.GPTQ:
            require_version("auto_gptq>=0.5.0", "To fix: pip install auto_gptq>=0.5.0")
            quantization_config.pop("disable_exllama", None)  # remove deprecated args
            quantization_config["use_exllama"] = False  # disable exllama

        if quant_method == QuantizationMethod.AWQ:
            require_version("autoawq", "To fix: pip install autoawq")

        if quant_method == QuantizationMethod.AQLM:
            require_version("aqlm>=1.1.0", "To fix: pip install aqlm[gpu]>=1.1.0")
            quantization_config["bits"] = 2

        quant_bits = quantization_config.get("bits", "?")
        logger.info("Loading {}-bit {}-quantized model.".format(quant_bits, quant_method.upper()))

    elif model_args.export_quantization_bit is not None:  # auto-gptq
        if model_args.export_quantization_bit not in [8, 4, 3, 2]:
            raise ValueError("AutoGPTQ only accepts 2/3/4/8-bit quantization.")

        require_version("optimum>=1.17.0", "To fix: pip install optimum>=1.17.0")
        require_version("auto_gptq>=0.5.0", "To fix: pip install auto_gptq>=0.5.0")
        from accelerate.utils import get_max_memory

        if getattr(config, "model_type", None) == "chatglm":
            raise ValueError("ChatGLM model is not supported yet.")

        init_kwargs["quantization_config"] = GPTQConfig(
            bits=model_args.export_quantization_bit,
            dataset=_get_quantization_dataset(tokenizer, model_args),
        )
        init_kwargs["device_map"] = "auto"
        init_kwargs["max_memory"] = get_max_memory()
        logger.info("Quantizing model to {} bit with AutoGPTQ.".format(model_args.export_quantization_bit))

    elif model_args.quantization_bit is not None:  # on-the-fly
        if model_args.quantization_method == QuantizationMethod.BITS_AND_BYTES.value:
            if model_args.quantization_bit == 8:
                require_version("bitsandbytes>=0.37.0", "To fix: pip install bitsandbytes>=0.37.0")
                init_kwargs["quantization_config"] = BitsAndBytesConfig(load_in_8bit=True)
            elif model_args.quantization_bit == 4:
                require_version("bitsandbytes>=0.39.0", "To fix: pip install bitsandbytes>=0.39.0")
                init_kwargs["quantization_config"] = BitsAndBytesConfig(
                    load_in_4bit=True,
                    bnb_4bit_compute_dtype=model_args.compute_dtype,
                    bnb_4bit_use_double_quant=model_args.double_quantization,
                    bnb_4bit_quant_type=model_args.quantization_type,
                    bnb_4bit_quant_storage=model_args.compute_dtype,  # crucial for fsdp+qlora
                )
            else:
                raise ValueError("Bitsandbytes only accepts 4-bit or 8-bit quantization.")

            # Do not assign device map if:
            # 1. deepspeed zero3 or fsdp (train)
            # 2. auto quantization device map (inference)
            if is_deepspeed_zero3_enabled() or is_fsdp_enabled() or model_args.quantization_device_map == "auto":
                if model_args.quantization_bit != 4:
                    raise ValueError("Only 4-bit quantized model can use fsdp+qlora or auto device map.")

                require_version("bitsandbytes>=0.43.0", "To fix: pip install bitsandbytes>=0.43.0")
            else:
                init_kwargs["device_map"] = {"": get_current_device()}  # change auto device map for inference

            logger.info("Quantizing model to {} bit with bitsandbytes.".format(model_args.quantization_bit))
        elif model_args.quantization_method == QuantizationMethod.HQQ.value:
            if model_args.quantization_bit not in [8, 6, 5, 4, 3, 2, 1]:
                raise ValueError("HQQ only accepts 1/2/3/4/5/6/8-bit quantization.")

            if is_deepspeed_zero3_enabled() or is_fsdp_enabled():
                raise ValueError("HQQ quantization is incompatible with DeepSpeed ZeRO-3 or FSDP.")

            require_version("hqq", "To fix: pip install hqq")
            init_kwargs["quantization_config"] = HqqConfig(
                nbits=model_args.quantization_bit, quant_zero=False, quant_scale=False, axis=0
            )  # use ATEN kernel (axis=0) for performance
            logger.info("Quantizing model to {} bit with HQQ.".format(model_args.quantization_bit))
        elif model_args.quantization_method == QuantizationMethod.EETQ.value:
            if model_args.quantization_bit != 8:
                raise ValueError("EETQ only accepts 8-bit quantization.")

            if is_deepspeed_zero3_enabled() or is_fsdp_enabled():
                raise ValueError("EETQ quantization is incompatible with DeepSpeed ZeRO-3 or FSDP.")

            require_version("eetq", "To fix: pip install eetq")
            init_kwargs["quantization_config"] = EetqConfig()
            logger.info("Quantizing model to {} bit with EETQ.".format(model_args.quantization_bit))
